# Supplementary material for: Metabolic modeling of Halomonas campaniensis improves polyhydroxybutyrate production under nitrogen limitation
Source: Appl Microbiol Biotechnol. 2024 Apr 25;108(1):310. doi: 10.1007/s00253-024-13111-8 (PMC11045607; doi:10.1007/s00253-024-13111-8)
Supplement: Supplementary file 1 — (xlsx 331 KB) [file 253_2024_13111_MOESM1_ESM.xlsx]

## Sheet: Table of Contents
Applied Microbiology and Biotechnology
Metabolic modeling of Halomonas campaniensis improves polyhydroxybutyrate production under nitrogen limitation
Carolina Deantas-Jahn (1), Sebastían Mendoza (1,2), Cuauhtemoc Licona-Cassani (3,4), Camila Orellana (1), and Pedro A. Saa (1,5)*
(1) Department of Chemical and Bioprocess Engineering, School of Engineering, PontificiaUniversidad Cat ́olica de Chile, Santiago, Chile
(2) Amsterdam Institute of Molecular and Life Sciences (AIMMS), Vrije Universiteit Amsterdam, Amsterdam, Netherlands9
(3) Núcleo de Innovación de Sistemas Biológicos (NISB), FEMSA Biotechnology Center, Tecnológico de Monterrey, Monterrey, Mexico
(4) Escuela de Ingeniería y Ciencias, Tecnológico de Monterrey, Monterrey, Mexico
(5) Instituto de Ingeniería Matemática y Computacional, Pontificia Universidad Católica de Chile, Santiago, Chile
*Corresponding author (pnsaa@uc.cl)
Supplementary Table	Worksheet name	Description
S17	S17. Reaction list	Reaction annotations in HaloGEM (reaction stoichiometry, EC number, gene location)
S18	S18. Metabolite list	Metabolite annotations in HaloGEM (formula, charge, ChEBI ID)
S19	S19. Nitrogen sources yields	Simulated yields for combinations of nitrogen sources
S20	S20. Biomass eq medium salinity	Biomass equation determined for HaloGEM under medium salinity (derived from C. salexigens)
S21	S21. Single-gene KO	Gene essentiality analysis of HaloGEM
S22	S22. Biomass eq modified	Optimized biomass equation for describing growth under different nitrogen sources using HaloGEM

## Sheet: S17. Reaction List
Supplementary Data Table S17: Reaction annotations in HaloGEM (reaction stoichiometry, EC number, gene location)
Abbreviation	Description	Reaction	GPR	Lower bound	Upper bound	Objective	Subsystem	Notes	EC Number	References	KEGG ID
ALATA_L	Alanine transaminase	akg_c + ala__L_c <=> glu__L_c + pyr_c	( Csal_1348 )	-1000	1000	0	Alanine and Aspartate Metabolism		2.6.1.2
ALAR	alanine racemase	ala__L_c <=> ala__D_c	( Csal_2629 )	-1000	1000	0	Alanine and Aspartate Metabolism		5.1.1.1
ASNN	asparaginase	asn__L_c + h2o_c <=> asp__L_c + nh4_c	( Csal_2037 )	-1000	1000	0	Alanine and Aspartate Metabolism		3.5.1.1
ASPTA	Aspartate transaminase	akg_c + asp__L_c <=> glu__L_c + oaa_c	( Csal_0536 ) or ( Csal_1320 )	-1000	1000	0	Alanine and Aspartate Metabolism		2.6.1.1
ASPR	Aspartate racemase	asp__D_c <=> asp__L_c	( Csal_0199 )	-1000	1000	0	Alanine and aspartate metabolism		5.1.1.13
DAAD	D-Amino acid dehydrogenase	ala__D_c + fad_c + h2o_c -> fadh2_c + nh4_c + pyr_c	( Csal_1318 ) and ( Csal_2708 )	0	1000	0	Alanine and Aspartate Metabolism		1.4.99.1
5DGLCNR	5-dehydro-D-gluconate reductase	5dglcn_c + h_c + nadph_c <=> glcn_c + nadp_c	( Csal_1129 )	-1000	1000	0	Alternate Carbon Metabolism		1.1.1.69
ALDD2y	aldehyde dehydrogenase (acetaldehyde, NADP)	acald_c + h2o_c + nadp_c -> ac_c + 2 h_c + nadph_c	( Csal_2913 )	0	1000	0	Alternate Carbon Metabolism		1.2.1.4
ALDD3y	aldehyde dehydrogenase (propanal, NADP)	h2o_c + nadp_c + ppal_c -> 2 h_c + nadph_c + ppa_c	( Csal_2913 )	0	1000	0	Alternate Carbon Metabolism
ALTRH	altronate hydrolase	altrn_c -> 2ddglcn_c + h2o_c	( Csal_1735 and Csal_1749 )	0	1000	0	Alternate Carbon Metabolism		4.2.1.7
A5PISO	arabinose-5-phosphate isomerase	ru5p__D_c <=> ara5p_c	( Csal_2221 )	-1000	1000	0	Alternate Carbon Metabolism		5.3.1.13
BACCL	biotin-(acetyl-CoA-carboxylase) ligase	atp_c + btn_c + h_c -> btamp_c + ppi_c	( Csal_0406 )	0	1000	0	Alternate Carbon Metabolism
DDGALK	2-dehydro-3-deoxygalactonokinase	2dh3dgal_c + atp_c -> 2dh3dgal6p_c + adp_c + h_c	( Csal_2605 )	0	1000	0	Alternate Carbon Metabolism		2.7.1.58
DDGLK	2-dehydro-3-deoxygluconokinase	2ddglcn_c + atp_c -> 2ddg6p_c + adp_c + h_c	( Csal_0274 )	0	1000	0	Alternate Carbon Metabolism		2.7.1.45
DDPGALA	2-dehydro-3-deoxy-6-phosphogalactonate aldolase	2dh3dgal6p_c <=> g3p_c + pyr_c	( Csal_2606 )	-1000	1000	0	Alternate Carbon Metabolism		4.1.2.21
DRPA	deoxyribose-phosphate aldolase	2dr5p_c -> acald_c + g3p_c	( Csal_0831 )	0	1000	0	Alternate Carbon Metabolism		4.1.2.4
G2PP	glycerol-2-phosphate phosphatase	glyc2p_c + h2o_c -> glyc_c + pi_c	( Csal_1824 )	0	1000	0	Alternate Carbon Metabolism
GALCTND	galactonate dehydratase	galctn__D_c -> 2dh3dgal_c + h2o_c	( Csal_2615 )	0	1000	0	Alternate Carbon Metabolism		4.2.1.6
GLYCTO1	Glycolate oxidase	glyclt_c + o2_c -> glx_c + h2o2_c	( Csal_2687 and Csal_2688 and Csal_2689 )	0	1000	0	Alternate Carbon Metabolism		1.1.3.15
GLCRD	glucarate dehydratase	glcr_c -> 5dh4dglc_c + h2o_c	( Csal_2481 and Csal_2486 )	0	1000	0	Alternate Carbon Metabolism		4.2.1.40
GLYCTO3	Glycolate oxidase	glyclt_c + mqn8_c -> glx_c + mql8_c	( Csal_2687 and Csal_2688 and Csal_2689 )	0	1000	0	Alternate Carbon Metabolism
GLYCTO4	Glycolate oxidase	2dmmq8_c + glyclt_c -> 2dmmql8_c + glx_c	( Csal_2687 and Csal_2688 and Csal_2689 )	0	1000	0	Alternate Carbon Metabolism
GLYK	glycerol kinase	atp_c + glyc_c -> adp_c + glyc3p_c + h_c	( Csal_2104 )	0	1000	0	Alternate Carbon Metabolism		2.7.1.30
G3PD2	glycerol-3-phosphate dehydrogenase (NADP)	glyc3p_c + nadp_c <=> dhap_c + h_c + nadph_c	( Csal_2490 )	-1000	1000	0	Alternate Carbon Metabolism		1.1.1.94
GNK	Gluconokinase	atp_c + glcn_c -> 6pgc_c + adp_c + h_c	( Csal_0926 )	0	1000	0	Alternate Carbon Metabolism		2.7.1.12
HEX7	hexokinase (D-fructose:ATP)	atp_c + fru_c -> adp_c + f6p_c + h_c	( Csal_0931 )	0	1000	0	Alternate Carbon Metabolism		2.7.1.1
HPYRRx	Hydroxypyruvate reductase (NADH)	h_c + hpyr_c + nadh_c -> glyc__R_c + nad_c	( Csal_0273 ) or ( Csal_2734 )	0	1000	0	Alternate Carbon Metabolism
HPYRRy	Hydroxypyruvate reductase (NADPH)	h_c + hpyr_c + nadph_c -> glyc__R_c + nadp_c	( Csal_0273 ) or ( Csal_2735 )	0	1000	0	Alternate Carbon Metabolism
MALDDH	malate decarboxylating oxidoreductase (decarboxylating)	mal__D_c + nad_c -> co2_c + nadh_c + pyr_c	( Csal_2776 )	0	1000	0	Alternate Carbon Metabolism		4.2.1.41
MAN6PI	mannose-6-phosphate isomerase	man6p_c <=> f6p_c	( Csal_1774 ) or ( Csal_1692 )	-1000	1000	0	Alternate Carbon Metabolism		1.1.1.83
MANAO	Mannonate oxidoreductase	mana_c + nad_c <=> fruur_c + h_c + nadh_c	( Csal_2979 )	-1000	1000	0	Alternate Carbon Metabolism		5.3.1.8
MCITD	2-methylcitrate dehydratase	2mcit_c -> 2mcacn_c + h2o_c	( Csal_2419 )	0	1000	0	Alternate Carbon Metabolism		1.1.1.57
MCITL2	methylisocitrate lyase	micit_c <=> pyr_c + succ_c	( Csal_2421 )	-1000	1000	0	Alternate Carbon Metabolism		4.2.1.79
MCITS	2-methylcitrate synthase	h2o_c + oaa_c + ppcoa_c -> 2mcit_c + coa_c + h_c	( Csal_2420 )	0	1000	0	Alternate Carbon Metabolism		4.1.3.30
MICITDr	2-methylisocitrate dehydratase	2mcacn_c + h2o_c <=> micit_c	( Csal_2058 )	-1000	1000	0	Alternate Carbon Metabolism		4.1.3.31
MLTG1	Maltodextrin glucosidase (maltotriose)	h2o_c + malttr_c -> glc__D_c + malt_c	( Csal_0261 )	0	1000	0	Alternate Carbon Metabolism		4.2.1.99
MLTG2	Maltodextrin glucosidase (maltotetraose)	h2o_c + maltttr_c -> glc__D_c + malttr_c	( Csal_0261 )	0	1000	0	Alternate Carbon Metabolism
MLTG3	Maltodextrin glucosidase (maltopentaose)	h2o_c + maltpt_c -> glc__D_c + maltttr_c	( Csal_0261 )	0	1000	0	Alternate Carbon Metabolism
MLTG4	Maltodextrin glucosidase (maltohexaose)	h2o_c + malthx_c -> glc__D_c + maltpt_c	( Csal_0261 )	0	1000	0	Alternate Carbon Metabolism
MLTG5	Maltodextrin glucosidase (maltoheptaose)	h2o_c + malthp_c -> glc__D_c + malthx_c	( Csal_0261 )	0	1000	0	Alternate Carbon Metabolism
MNNH	D-mannonate hydrolyase	mana_c -> 2ddglcn_c + h2o_c	( Csal_2980 )	0	1000	0	Alternate Carbon Metabolism
PFK_2	6-Phosphofructokinase 1	atp_c + tag6p__D_c -> adp_c + h_c + tagdp__D_c	( Csal_1534 )	0	1000	0	Alternate Carbon Metabolism		4.2.1.8
PGLYCP	Phosphoglycolate phosphatase	2pglyc_c + h2o_c -> glyclt_c + pi_c	( Csal_2324 ) or ( Csal_1857 )	0	1000	0	Alternate Carbon Metabolism		2.7.1.11
PGMT	Phosphoglucomutase (pgm)	g1p_c <=> g6p_c	( Csal_2983 )	-1000	1000	0	Alternate Carbon Metabolism		3.1.3.18
PPM	Phosphopentomutase	r1p_c <=> r5p_c	( Csal_0829 ) or ( Csal_2983 )	-1000	1000	0	Alternate Carbon Metabolism		5.4.2.2
PMANM	phosphomannomutase	man1p_c <=> man6p_c	( Csal_2983 )	-1000	1000	0	Alternate Carbon Metabolism		5.4.2.7
PPM2	phosphopentomutase 2 (deoxyribose)	2dr1p_c <=> 2dr5p_c	( Csal_0829 )	-1000	1000	0	Alternate Carbon Metabolism		5.4.2.8
GGGABADr	gamma-glutamyl-gamma aminobutyric acid dehydrogenase	ggbutal_c + h2o_c + nadp_c <=> gg4abut_c + 2 h_c + nadph_c	( Csal_1187 )	-1000	1000	0	Alternate Carbon Metabolism		5.4.2.7
TARTD	L(+)-tartrate dehydratase	tartr__L_c -> h2o_c + oaa_c	( Csal_1834 )	0	1000	0	Alternate Carbon Metabolism
UDPG4E	UDPglucose 4-epimerase	udpg_c <=> udpgal_c	( Csal_1722 )	-1000	1000	0	Alternate Carbon Metabolism
GALUi	UTP glucose-1-phosphate uridylyltransferase	g1p_c + h_c + utp_c -> ppi_c + udpg_c	( Csal_1859 )	0	1000	0	Alternate Carbon Metabolism
XYLK	xylulokinase	atp_c + xylu__D_c -> adp_c + h_c + xu5p__D_c	( Csal_0644 )	0	1000	0	Alternate Carbon Metabolism		4.2.1.32
TREH	alpha,alpha-trehalase	h2o_c + tre_c -> 2 glc__D_c	( Csal_0235 and Csal_1261 )	0	1000	0	Alternate Carbon Metabolism		5.1.3.2		R00010
ICL	Isocitrate lyase	icit_c -> glx_c + succ_c	( Csal_2449 )	0	1000	0	Anaplerotic Reactions		2.7.7.9
ME2	Malate dehydrogenase (oxaloacetate-decarboxylating) (NADP+)	mal__L_c + nadp_c -> co2_c + nadph_c + pyr_c	( Csal_0605 )	0	1000	0	Anaplerotic Reactions		2.7.1.17
ME1	Malate dehydrogenase (oxaloacetate decarboxylating)	mal__L_c + nad_c -> co2_c + nadh_c + pyr_c	( Csal_2963 )	0	1000	0	Anaplerotic Reactions		3.2.1.28
PPCK	phosphoenolpyruvate carboxykinase (ATP)	atp_c + oaa_c -> adp_c + co2_c + pep_c	( Csal_2657 )	0	1000	0	Anaplerotic Reactions		4.1.3.1
PPA2	inorganic triphosphatase	h2o_c + pppi_c -> h_c + pi_c + ppi_c	( Csal_0581 )	0	1000	0	Anaplerotic Reactions		1.1.1.40
PPC	Phosphoenolpyruvate carboxylase	co2_c + h2o_c + pep_c -> h_c + oaa_c + pi_c	( Csal_1640 )	0	1000	0	Anaplerotic Reactions		1.1.1.38
ADMDC	adenosylmethionine decarboxylase	amet_c -> ametam_c + co2_c	( Csal_0913 )	0	1000	0	Arginine and Proline Metabolism		4.1.1.49
AGMAD	Agmatine deiminase	agm_c + h2o_c -> cbptrc_c + nh4_c	( Csal_1183 and Csal_1189 )	0	1000	0	Arginine and proline metabolism		3.6.1.1
AGMT	Agmatinase	agm_c + h2o_c -> ptrc_c + urea_c	( Csal_2838 )	0	1000	0	Arginine and proline metabolism		4.1.1.31
ABUTD	4-aminobutyraldehyde dehydrogenase	4abutn_c + h2o_c + nad_c -> 4abut_c + 2 h_c + nadh_c	( Csal_0348 ) or ( Csal_2460 ) or ( Csal_2913 )	0	1000	0	Arginine and proline metabolism		4.1.1.50
AMPTASEPG	aminopeptidase (pro-gly)	h2o_c + progly_c -> gly_c + pro__L_c	( Csal_2521 )	0	1000	0	Arginine and Proline Metabolism		3.5.3.12
ACGS	Amino-acid N-acetyltransferase (Arg A)	accoa_c + glu__L_c -> acglu_c + coa_c + h_c	( Csal_0713 )	0	1000	0	Arginine and Proline Metabolism		3.5.3.11
ACGK	Acetylglutamate kinase (Arg B)	acglu_c + atp_c -> acg5p_c + adp_c	( Csal_2984 )	0	1000	0	Arginine and Proline Metabolism		1.2.1.3
AGPR	N-acetyl-gamma-glutamyl-phosphate reductase (Arg C)	acg5sa_c + nadp_c + pi_c <=> acg5p_c + h_c + nadph_c	( Csal_2714 )	-1000	1000	0	Arginine and Proline Metabolism		3.4.11.2
ACOTA	Acetylornithine transaminase (Arg D)	acorn_c + akg_c <=> acg5sa_c + glu__L_c	( Csal_2808 )	-1000	1000	0	Arginine and Proline Metabolism		2.3.1.1
ARGDC	Arginine decarboxylase	arg__L_c + h_c -> agm_c + co2_c	( Csal_0544 )	0	1000	0	Arginine and proline metabolism		2.7.2.8
ACODA	Acetylornithine deacetylase (Arg E)	acorn_c + h2o_c -> ac_c + orn_c	( Csal_1147 ) or ( Csal_2386 )	0	1000	0	Arginine and Proline Metabolism		1.2.1.38
ORNTAC	Glutamate N-acetyltransferase protein (Arg J)	acorn_c + glu__L_c <=> acglu_c + orn_c	( Csal_2180 )	-1000	1000	0	Arginine and Proline Metabolism		2.6.1.11
ARGSL	Argininosuccinate lyase	argsuc_c <=> arg__L_c + fum_c	( Csal_3110 )	-1000	1000	0	Arginine and Proline Metabolism		4.1.1.19
ARGSS	Argininosuccinate synthase	asp__L_c + atp_c + citr__L_c -> amp_c + argsuc_c + h_c + ppi_c	( Csal_2127 )	0	1000	0	Arginine and Proline Metabolism		3.5.1.16
AST	Arginine succinyltransferase	arg__L_c + succoa_c -> coa_c + h_c + sucarg_c	( Csal_2806 and Csal_2807 )	0	1000	0	Arginine and Proline Metabolism		2.3.1.35
CBPS	carbamoyl-phosphate synthase	2 atp_c + h2o_c + hco3_c + gln__L_c -> 2 adp_c + cbp_c + glu__L_c + 2 h_c + pi_c	( Csal_3085 and Csal_3086 )	0	1000	0	Arginine and Proline Metabolism		4.3.2.1
GLU5K	Glutamate 5-kinase	atp_c + glu__L_c -> adp_c + glu5p_c	( Csal_0477 )	0	1000	0	Arginine and Proline Metabolism		6.3.4.5
G5SD	Glutamate-5-semialdehyde dehydrogenase	glu5p_c + h_c + nadph_c -> glu5sa_c + nadp_c + pi_c	( Csal_1541 )	0	1000	0	Arginine and Proline Metabolism		2.3.1.109
MTAN	methylthioadenosine nucleosidase	5mta_c + h2o_c -> 5mtr_c + ade_c	( Csal_2050 )	0	1000	0	Arginine and Proline Metabolism		6.3.5.5
NACODA	N-acetylornithine deacetylase	acg5sa_c + h2o_c -> ac_c + glu5sa_c	( Csal_1147 ) or ( Csal_2386 )	0	1000	0	Arginine and Proline Metabolism		2.7.2.11
NCARA	N-Carbamoylputrescine amidohydrolase	cbptrc_c + h2o_c -> co2_c + nh4_c + ptrc_c	( Csal_1580 )	0	1000	0	Arginine and proline metabolism		1.2.1.41
OCBT	Ornithine carbamoyltransferase	cbp_c + orn_c <=> citr__L_c + h_c + pi_c	( Csal_2130 )	-1000	1000	0	Arginine and Proline Metabolism		3.2.2.16
ORNCD	Ornithine cyclodeaminase	orn_c -> nh4_c + pro__L_c	( Csal_2722 )	0	1000	0	Arginine and Proline Metabolism
P5CD	1-pyrroline-5-carboxylate dehydrogenase	1pyr5c_c + 2 h2o_c + nad_c -> glu__L_c + h_c + nadh_c	( Csal_1249 )	0	1000	0	Arginine and Proline Metabolism		3.5.1.53
PROD2	Proline dehydrogenase (Pro A)	fad_c + pro__L_c -> 1pyr5c_c + fadh2_c + h_c	( Csal_1249 )	0	1000	0	Arginine and Proline Metabolism		2.1.3.3
P5CR	Pyrroline-5-carboxylate reductase (Pro C)	1pyr5c_c + 2 h_c + nadph_c -> nadp_c + pro__L_c	( Csal_3055 )	0	1000	0	Arginine and Proline Metabolism		4.3.1.12
SADH	Succinylarginine dihydrolase	2 h2o_c + 2 h_c + sucarg_c -> co2_c + 2 nh4_c + sucorn_c	( Csal_2804 )	0	1000	0	Arginine and Proline Metabolism		1.2.1.88
SGDS	Succinylglutamate desuccinylase	h2o_c + sucglu_c -> glu__L_c + succ_c	( Csal_2780 )	0	1000	0	Arginine and Proline Metabolism		1.5.99.8
SGSAD	Succinylglutamic semialdehyde dehydrogenase	h2o_c + nad_c + sucgsa_c -> 2 h_c + nadh_c + sucglu_c	( Csal_2805 )	0	1000	0	Arginine and Proline Metabolism		1.5.1.2
SOTA	Succinylornithine transaminase	akg_c + sucorn_c -> glu__L_c + sucgsa_c	( Csal_2808 )	0	1000	0	Arginine and Proline Metabolism		2.6.1.69
SPMS	spermidine synthase	ametam_c + ptrc_c -> 5mta_c + h_c + spmd_c	( Csal_0119 )	0	1000	0	Arginine and Proline Metabolism
SSALx	succinate-semialdehyde dehydrogenase (NAD)	h2o_c + nad_c + sucsal_c -> 2 h_c + nadh_c + succ_c	( Csal_1290 )	0	1000	0	Arginine and Proline Metabolism
SSALy	Succinate-semialdehyde dehydrogenase [NAD(P)+]	h2o_c + nadp_c + sucsal_c -> 2 h_c + nadph_c + succ_c	( Csal_0646 ) or ( Csal_1290 ) or ( Csal_2291 ) or ( Csal_3191 ) or ( Csal_2721 )	0	1000	0	Arginine and Proline Metabolism
URE	urease	h2o_c + urea_c -> co2_c + 2 nh4_c	( Csal_2305 and Csal_2306 and Csal_2307 )	0	1000	0	Arginine and Proline Metabolism		2.5.1.16
PHOSRIBOKI	phosphoribulokinase	atp_c + ru5p__D_c -> adp_c + dr15bp_c + h_c	( Csal_0910 )	0	1000	0	Carbon fixation in photosynthetic organisms		1.2.1.24
RIBUBISCAR	ribulose-bisphosphate carboxylase	co2_c + dr15bp_c + h2o_c -> 2 3pg_c + 2 h_c	( Csal_3215 )	0	1000	0	Carbon fixation in photosynthetic organisms		1.2.1.16
3HAD100	3-hydroxyacyl-[acyl-carrier-protein] dehydratase (n-C10:0)	3hdecACP_c -> h2o_c + tdec2eACP_c	( Csal_0457 and Csal_0574 )	0	1000	0	Cell Envelope Biosynthesis		3.5.1.5
3HAD40	3-hydroxyacyl-[acyl-carrier-protein] dehydratase (n-C4:0)	3haACP_c -> but2eACP_c + h2o_c	( Csal_0457 and Csal_0574 )	0	1000	0	Cell Envelope Biosynthesis		2.7.1.19
3HAD60	3-hydroxyacyl-[acyl-carrier-protein] dehydratase (n-C6:0)	3hhexACP_c -> h2o_c + thex2eACP_c	( Csal_0457 and Csal_0574 )	0	1000	0	Cell Envelope Biosynthesis		4.1.1.39
3HAD80	3-hydroxyacyl-[acyl-carrier-protein] dehydratase (n-C8:0)	3hoctACP_c -> h2o_c + toct2eACP_c	( Csal_0457 and Csal_0574 )	0	1000	0	Cell Envelope Biosynthesis		4.2.1.59
3HAD120	3-hydroxyacyl-[acyl-carrier-protein] dehydratase (n-C12:0)	3hddecACP_c -> h2o_c + tddec2eACP_c	( Csal_0457 and Csal_0574 )	0	1000	0	Cell Envelope Biosynthesis		4.2.1.59
3HAD121	3-hydroxyacyl-[acyl-carrier-protein] dehydratase (n-C12:1)	3hcddec5eACP_c -> h2o_c + t3c5ddeceACP_c	( Csal_0457 and Csal_0574 )	0	1000	0	Cell Envelope Biosynthesis		4.2.1.59
3HAD140	3-hydroxyacyl-[acyl-carrier-protein] dehydratase (n-C14:0)	3hmrsACP_c -> h2o_c + tmrs2eACP_c	( Csal_0457 and Csal_0574 )	0	1000	0	Cell Envelope Biosynthesis		4.2.1.59
3HAD141	3-hydroxyacyl-[acyl-carrier-protein] dehydratase (n-C14:1)	3hcmrs7eACP_c -> h2o_c + t3c7mrseACP_c	( Csal_0457 and Csal_0574 )	0	1000	0	Cell Envelope Biosynthesis		4.2.1.59
3HAD160	3-hydroxyacyl-[acyl-carrier-protein] dehydratase (n-C16:0)	3hpalmACP_c -> h2o_c + tpalm2eACP_c	( Csal_0457 and Csal_0574 )	0	1000	0	Cell Envelope Biosynthesis		4.2.1.59
3HAD161	3-hydroxyacyl-[acyl-carrier-protein] dehydratase (n-C16:1)	3hcpalm9eACP_c -> h2o_c + t3c9palmeACP_c	( Csal_0457 and Csal_0574 )	0	1000	0	Cell Envelope Biosynthesis		4.2.1.59
3HAD180	3-hydroxyacyl-[acyl-carrier-protein] dehydratase (n-C18:0)	3hoctaACP_c -> h2o_c + toctd2eACP_c	( Csal_0457 and Csal_0574 )	0	1000	0	Cell Envelope Biosynthesis		4.2.1.59
3HAD181	3-hydroxyacyl-[acyl-carrier-protein] dehydratase (n-C18:1)	3hcvac11eACP_c -> h2o_c + t3c11vaceACP_c	( Csal_0457 and Csal_0574 )	0	1000	0	Cell Envelope Biosynthesis		4.2.1.59
3OAR100	3-oxoacyl-[acyl-carrier-protein] reductase (n-C10:0)	3odecACP_c + h_c + nadph_c <=> 3hdecACP_c + nadp_c	( Csal_0785 and Csal_1601 and Csal_1758 and Csal_2157 and Csal_2760 )	-1000	1000	0	Cell Envelope Biosynthesis		4.2.1.59
3OAR40	3-oxoacyl-[acyl-carrier-protein] reductase (n-C4:0)	actACP_c + h_c + nadph_c <=> 3haACP_c + nadp_c	( Csal_0785 and Csal_1601 and Csal_1758 and Csal_2157 and Csal_2760 )	-1000	1000	0	Cell Envelope Biosynthesis		4.2.1.59
3OAR60	3-oxoacyl-[acyl-carrier-protein] reductase (n-C6:0)	3ohexACP_c + h_c + nadph_c <=> 3hhexACP_c + nadp_c	( Csal_0785 and Csal_1601 and Csal_1758 and Csal_2157 and Csal_2760 )	-1000	1000	0	Cell Envelope Biosynthesis		4.2.1.59
3OAR80	3-oxoacyl-[acyl-carrier-protein] reductase (n-C8:0)	3ooctACP_c + h_c + nadph_c <=> 3hoctACP_c + nadp_c	( Csal_0785 and Csal_1601 and Csal_1758 and Csal_2157 and Csal_2760 )	-1000	1000	0	Cell Envelope Biosynthesis		1.1.1.100
3OAR120	3-oxoacyl-[acyl-carrier-protein] reductase (n-C12:0)	3oddecACP_c + h_c + nadph_c <=> 3hddecACP_c + nadp_c	( Csal_0785 and Csal_1601 and Csal_1758 and Csal_2157 and Csal_2760 )	-1000	1000	0	Cell Envelope Biosynthesis		1.1.1.100
3OAR121	3-oxoacyl-[acyl-carrier-protein] reductase (n-C12:1)	3ocddec5eACP_c + h_c + nadph_c -> 3hcddec5eACP_c + nadp_c	( Csal_0785 and Csal_1601 and Csal_1758 and Csal_2157 and Csal_2760 )	0	1000	0	Cell Envelope Biosynthesis		1.1.1.100
3OAR140	3-oxoacyl-[acyl-carrier-protein] reductase (n-C14:0)	3omrsACP_c + h_c + nadph_c <=> 3hmrsACP_c + nadp_c	( Csal_0785 and Csal_1601 and Csal_1758 and Csal_2157 and Csal_2760 )	-1000	1000	0	Cell Envelope Biosynthesis		1.1.1.100
3OAR141	3-oxoacyl-[acyl-carrier-protein] reductase (n-C14:1)	3ocmrs7eACP_c + h_c + nadph_c -> 3hcmrs7eACP_c + nadp_c	( Csal_0785 and Csal_1601 and Csal_1758 and Csal_2157 and Csal_2760 )	0	1000	0	Cell Envelope Biosynthesis		1.1.1.100
3OAR160	3-oxoacyl-[acyl-carrier-protein] reductase (n-C16:0)	3opalmACP_c + h_c + nadph_c <=> 3hpalmACP_c + nadp_c	( Csal_0785 and Csal_1601 and Csal_1758 and Csal_2157 and Csal_2760 )	-1000	1000	0	Cell Envelope Biosynthesis		1.1.1.100
3OAR161	3-oxoacyl-[acyl-carrier-protein] reductase (n-C16:1)	3ocpalm9eACP_c + h_c + nadph_c -> 3hcpalm9eACP_c + nadp_c	( Csal_0785 and Csal_1601 and Csal_1758 and Csal_2157 and Csal_2760 )	0	1000	0	Cell Envelope Biosynthesis		1.1.1.100
3OAR180	3-oxoacyl-[acyl-carrier-protein] reductase (n-C18:0)	3ooctdACP_c + h_c + nadph_c <=> 3hoctaACP_c + nadp_c	( Csal_0785 and Csal_1601 and Csal_1758 and Csal_2157 and Csal_2760 )	-1000	1000	0	Cell Envelope Biosynthesis		1.1.1.100
3OAR181	3-oxoacyl-[acyl-carrier-protein] reductase (n-C18:1)	3ocvac11eACP_c + h_c + nadph_c -> 3hcvac11eACP_c + nadp_c	( Csal_0785 and Csal_1601 and Csal_1758 and Csal_2157 and Csal_2760 )	0	1000	0	Cell Envelope Biosynthesis		1.1.1.100
3OAS100	3-oxoacyl-[acyl-carrier-protein] synthase (n-C10:0)	h_c + malACP_c + ocACP_c -> 3odecACP_c + ACP_c + co2_c	( Csal_0456 and Csal_2758 )	0	1000	0	Cell Envelope Biosynthesis		1.1.1.100
3OAS60	3-oxoacyl-[acyl-carrier-protein] synthase (n-C6:0)	butACP_c + h_c + malACP_c -> 3ohexACP_c + ACP_c + co2_c	( Csal_0456 and Csal_2758 )	0	1000	0	Cell Envelope Biosynthesis		1.1.1.100
3OAS80	3-oxoacyl-[acyl-carrier-protein] synthase (n-C8:0)	h_c + hexACP_c + malACP_c -> 3ooctACP_c + ACP_c + co2_c	( Csal_0456 and Csal_2758 )	0	1000	0	Cell Envelope Biosynthesis		1.1.1.100
3OAS120	3-oxoacyl-[acyl-carrier-protein] synthase (n-C12:0)	dcaACP_c + h_c + malACP_c -> 3oddecACP_c + ACP_c + co2_c	( Csal_0456 and Csal_2758 )	0	1000	0	Cell Envelope Biosynthesis		2.3.1.41
3OAS121	3-oxoacyl-[acyl-carrier-protein] synthase (n-C12:1)	cdec3eACP_c + h_c + malACP_c -> 3ocddec5eACP_c + ACP_c + co2_c	( Csal_0456 and Csal_2758 )	0	1000	0	Cell Envelope Biosynthesis		2.3.1.41
3OAS140	3-oxoacyl-[acyl-carrier-protein] synthase (n-C14:0)	ddcaACP_c + h_c + malACP_c -> 3omrsACP_c + ACP_c + co2_c	( Csal_0456 and Csal_2758 )	0	1000	0	Cell Envelope Biosynthesis		2.3.1.41
3OAS141	3-oxoacyl-[acyl-carrier-protein] synthase (n-C14:1)	cddec5eACP_c + h_c + malACP_c -> 3ocmrs7eACP_c + ACP_c + co2_c	( Csal_0456 and Csal_2758 )	0	1000	0	Cell Envelope Biosynthesis		2.3.1.41
3OAS160	3-oxoacyl-[acyl-carrier-protein] synthase (n-C16:0)	h_c + malACP_c + myrsACP_c -> 3opalmACP_c + ACP_c + co2_c	( Csal_0456 and Csal_2758 )	0	1000	0	Cell Envelope Biosynthesis		2.3.1.41
3OAS161	3-oxoacyl-[acyl-carrier-protein] synthase (n-C16:1)	h_c + malACP_c + tdeACP_c -> 3ocpalm9eACP_c + ACP_c + co2_c	( Csal_0456 and Csal_2758 )	0	1000	0	Cell Envelope Biosynthesis		2.3.1.41
3OAS180	3-oxoacyl-[acyl-carrier-protein] synthase (n-C18:0)	h_c + malACP_c + palmACP_c -> 3ooctdACP_c + ACP_c + co2_c	( Csal_0456 and Csal_2758 )	0	1000	0	Cell Envelope Biosynthesis		2.3.1.41
3OAS181	3-oxoacyl-[acyl-carrier-protein] synthase (n-C18:1)	h_c + hdeACP_c + malACP_c -> 3ocvac11eACP_c + ACP_c + co2_c	( Csal_0456 and Csal_2758 )	0	1000	0	Cell Envelope Biosynthesis		2.3.1.41
ALAALAr	D-alanine-D-alanine ligase (reversible)	2 ala__D_c + atp_c <=> adp_c + alaala_c + h_c + pi_c	( Csal_2188 )	-1000	1000	0	Cell Envelope Biosynthesis		2.3.1.41
EAR100x	enoyl-[acyl-carrier-protein] reductase (NADH) (n-C10:0)	h_c + nadh_c + tdec2eACP_c -> dcaACP_c + nad_c	( Csal_2371 )	0	1000	0	Cell Envelope Biosynthesis		2.3.1.41
EAR100y	enoyl-[acyl-carrier-protein] reductase (NADPH) (n-C10:0)	h_c + nadph_c + tdec2eACP_c -> dcaACP_c + nadp_c	( Csal_2371 )	0	1000	0	Cell Envelope Biosynthesis		2.3.1.41
EAR120x	enoyl-[acyl-carrier-protein] reductase (NADH) (n-C12:0)	h_c + nadh_c + tddec2eACP_c -> ddcaACP_c + nad_c	( Csal_2371 )	0	1000	0	Cell Envelope Biosynthesis		6.3.2.4
EAR120y	enoyl-[acyl-carrier-protein] reductase (NADPH) (n-C12:0)	h_c + nadph_c + tddec2eACP_c -> ddcaACP_c + nadp_c	( Csal_2371 )	0	1000	0	Cell Envelope Biosynthesis		1.3.1.9
EAR121x	enoyl-[acyl-carrier-protein] reductase (NADH) (n-C12:1)	h_c + nadh_c + t3c5ddeceACP_c -> cddec5eACP_c + nad_c	( Csal_2371 )	0	1000	0	Cell Envelope Biosynthesis		1.3.1.10
EAR121y	enoyl-[acyl-carrier-protein] reductase (NADPH) (n-C12:1)	h_c + nadph_c + t3c5ddeceACP_c -> cddec5eACP_c + nadp_c	( Csal_2371 )	0	1000	0	Cell Envelope Biosynthesis		1.3.1.9
EAR140x	enoyl-[acyl-carrier-protein] reductase (NADH) (n-C14:0)	h_c + nadh_c + tmrs2eACP_c -> myrsACP_c + nad_c	( Csal_2371 )	0	1000	0	Cell Envelope Biosynthesis		1.3.1.10
EAR140y	enoyl-[acyl-carrier-protein] reductase (NADPH) (n-C14:0)	h_c + nadph_c + tmrs2eACP_c -> myrsACP_c + nadp_c	( Csal_2371 )	0	1000	0	Cell Envelope Biosynthesis		1.3.1.9
EAR141x	enoyl-[acyl-carrier-protein] reductase (NADH) (n-C14:1)	h_c + nadh_c + t3c7mrseACP_c -> nad_c + tdeACP_c	( Csal_2371 )	0	1000	0	Cell Envelope Biosynthesis		1.3.1.10
EAR141y	enoyl-[acyl-carrier-protein] reductase (NADPH) (n-C14:1)	h_c + nadph_c + t3c7mrseACP_c -> nadp_c + tdeACP_c	( Csal_2371 )	0	1000	0	Cell Envelope Biosynthesis		1.3.1.9
EAR160x	enoyl-[acyl-carrier-protein] reductase (NADH) (n-C16:0)	h_c + nadh_c + tpalm2eACP_c -> nad_c + palmACP_c	( Csal_2371 )	0	1000	0	Cell Envelope Biosynthesis		1.3.1.10
EAR160y	enoyl-[acyl-carrier-protein] reductase (NADPH) (n-C16:0)	h_c + nadph_c + tpalm2eACP_c -> nadp_c + palmACP_c	( Csal_2371 )	0	1000	0	Cell Envelope Biosynthesis		1.3.1.9
EAR161x	enoyl-[acyl-carrier-protein] reductase (NADH) (n-C16:1)	h_c + nadh_c + t3c9palmeACP_c -> hdeACP_c + nad_c	( Csal_2371 )	0	1000	0	Cell Envelope Biosynthesis		1.3.1.10
EAR161y	enoyl-[acyl-carrier-protein] reductase (NADPH) (n-C16:1)	h_c + nadph_c + t3c9palmeACP_c -> hdeACP_c + nadp_c	( Csal_2371 )	0	1000	0	Cell Envelope Biosynthesis		1.3.1.9
EAR180x	enoyl-[acyl-carrier-protein] reductase (NADH) (n-C18:0)	h_c + nadh_c + toctd2eACP_c -> nad_c + ocdcaACP_c	( Csal_2371 )	0	1000	0	Cell Envelope Biosynthesis		1.3.1.10
EAR180y	enoyl-[acyl-carrier-protein] reductase (NADPH) (n-C18:0)	h_c + nadph_c + toctd2eACP_c -> nadp_c + ocdcaACP_c	( Csal_2371 )	0	1000	0	Cell Envelope Biosynthesis		1.3.1.9
EAR181x	enoyl-[acyl-carrier-protein] reductase (NADH) (n-C18:1)	h_c + nadh_c + t3c11vaceACP_c -> nad_c + octeACP_c	( Csal_2371 )	0	1000	0	Cell Envelope Biosynthesis		1.3.1.10
EAR181y	enoyl-[acyl-carrier-protein] reductase (NADPH) (n-C18:1)	h_c + nadph_c + t3c11vaceACP_c -> nadp_c + octeACP_c	( Csal_2371 )	0	1000	0	Cell Envelope Biosynthesis		1.3.1.9
EAR40x	enoyl-[acyl-carrier-protein] reductase (NADH) (n-C4:0)	but2eACP_c + h_c + nadh_c -> butACP_c + nad_c	( Csal_2371 )	0	1000	0	Cell Envelope Biosynthesis		1.3.1.10
EAR40y	enoyl-[acyl-carrier-protein] reductase (NADPH) (n-C4:0)	but2eACP_c + h_c + nadph_c -> butACP_c + nadp_c	( Csal_2371 )	0	1000	0	Cell Envelope Biosynthesis		1.3.1.9
EAR60x	enoyl-[acyl-carrier-protein] reductase (NADH) (n-C6:0)	h_c + nadh_c + thex2eACP_c -> hexACP_c + nad_c	( Csal_2371 )	0	1000	0	Cell Envelope Biosynthesis		1.3.1.10
EAR60y	enoyl-[acyl-carrier-protein] reductase (NADPH) (n-C6:0)	h_c + nadph_c + thex2eACP_c -> hexACP_c + nadp_c	( Csal_2371 )	0	1000	0	Cell Envelope Biosynthesis		1.3.1.9
EAR80x	enoyl-[acyl-carrier-protein] reductase (NADH) (n-C8:0)	h_c + nadh_c + toct2eACP_c -> nad_c + ocACP_c	( Csal_2371 )	0	1000	0	Cell Envelope Biosynthesis		1.3.1.10
EAR80y	enoyl-[acyl-carrier-protein] reductase (NADPH) (n-C8:0)	h_c + nadph_c + toct2eACP_c -> nadp_c + ocACP_c	( Csal_2371 )	0	1000	0	Cell Envelope Biosynthesis		1.3.1.9
FA100ACPHi	fatty-acyl-ACP hydrolase	dcaACP_c + h2o_c -> ACP_c + dca_c + h_c	( Csal_1921 )	0	1000	0	Cell Envelope Biosynthesis		1.3.1.10
FA120ACPHi	fatty-acyl-ACP hydrolase	ddcaACP_c + h2o_c -> ACP_c + ddca_c + h_c	( Csal_1921 )	0	1000	0	Cell Envelope Biosynthesis		1.3.1.9
FA140ACPHi	fatty-acyl-ACP hydrolase	h2o_c + myrsACP_c -> ACP_c + h_c + ttdca_c	( Csal_1921 )	0	1000	0	Cell Envelope Biosynthesis		1.3.1.10
FA141ACPHi	fatty-acyl-ACP hydrolase	h2o_c + tdeACP_c -> ACP_c + h_c + ttdcea_c	( Csal_1921 )	0	1000	0	Cell Envelope Biosynthesis		3.1.2.14
FA160ACPHi	fatty-acyl-ACP hydrolase	h2o_c + palmACP_c -> ACP_c + h_c + hdca_c	( Csal_1921 )	0	1000	0	Cell Envelope Biosynthesis		3.1.2.14
FA161ACPHi	fatty-acyl-ACP hydrolase	h2o_c + hdeACP_c -> ACP_c + h_c + hdcea_c	( Csal_1921 )	0	1000	0	Cell Envelope Biosynthesis		3.1.2.14
FA80ACPHi	fatty-acyl-ACP hydrolase	h2o_c + ocACP_c -> ACP_c + h_c + octa_c	( Csal_1921 )	0	1000	0	Cell Envelope Biosynthesis		3.1.2.14
FACOAL100t2pp	fatty-acid-CoA ligase (decanoate transport via vectoral Co-A coupling)	atp_c + coa_c + dca_p + h_p -> amp_c + dcacoa_c + h_c + ppi_c	( Csal_1468 )	0	1000	0	Cell Envelope Biosynthesis		3.1.2.14
FACOAL80t2pp	fatty-acid-CoA ligase (octanoate transport via vectoral Co-A coupling)	atp_c + coa_c + h_p + octa_p -> amp_c + h_c + occoa_c + ppi_c	( Csal_1468 )	0	1000	0	Cell Envelope Biosynthesis		3.1.2.14
FACOAL120t2pp	fatty-acid-CoA ligase (dodecanoate transport via vectoral Co-A coupling)	atp_c + coa_c + ddca_p + h_p -> amp_c + ddcacoa_c + h_c + ppi_c	( Csal_1468 )	0	1000	0	Cell Envelope Biosynthesis		3.1.2.14
FACOAL140t2pp	fatty-acid-CoA ligase (tetradecanoate transport via vectoral Co-A coupling)	atp_c + coa_c + h_p + ttdca_p -> amp_c + h_c + ppi_c + tdcoa_c	( Csal_1468 )	0	1000	0	Cell Envelope Biosynthesis		6.2.1.3
FACOAL141t2pp	fatty-acid-CoA ligase (tetradecenoate transport via vectoral Co-A coupling)	atp_c + coa_c + h_p + ttdcea_p -> amp_c + h_c + ppi_c + tdecoa_c	( Csal_1468 )	0	1000	0	Cell Envelope Biosynthesis		6.2.1.3
FACOAL160t2pp	fatty-acid-CoA ligase (hexadecanoate transport via vectoral Co-A coupling)	atp_c + coa_c + h_p + hdca_p -> amp_c + h_c + pmtcoa_c + ppi_c	( Csal_1468 )	0	1000	0	Cell Envelope Biosynthesis		6.2.1.3
FACOAL161t2pp	fatty-acid-CoA ligase (hexadecenoate transport via vectoral Co-A coupling)	atp_c + coa_c + h_p + hdcea_p -> amp_c + h_c + hdcoa_c + ppi_c	( Csal_1468 )	0	1000	0	Cell Envelope Biosynthesis		6.2.1.3
FACOAL180t2pp	fatty-acid-CoA ligase (octadecanoate transport via vectoral Co-A coupling)	atp_c + coa_c + h_p + ocdca_p -> amp_c + h_c + ppi_c + stcoa_c	( Csal_1468 )	0	1000	0	Cell Envelope Biosynthesis		6.2.1.3
FACOAL181t2pp	fatty-acid-CoA ligase (octadecenoate transport via vectoral Co-A coupling)	atp_c + coa_c + h_p + ocdcea_p -> amp_c + h_c + odecoa_c + ppi_c	( Csal_1468 )	0	1000	0	Cell Envelope Biosynthesis		6.2.1.3
FACOAL60t2pp	fatty-acid-CoA ligase (hexanoate transport via vectoral Co-A coupling)	atp_c + coa_c + h_p + hxa_p -> amp_c + h_c + hxcoa_c + ppi_c	( Csal_1468 )	0	1000	0	Cell Envelope Biosynthesis		6.2.1.3
GF6PTA	Glutamine-fructose-6-phosphate transaminase	f6p_c + gln__L_c -> gam6p_c + glu__L_c	( Csal_3280 )	0	1000	0	Cell Envelope Biosynthesis		6.2.1.3
GLUR	glutamate racemase	glu__D_c <=> glu__L_c	( Csal_1338 )	-1000	1000	0	Cell Envelope Biosynthesis		6.2.1.3
MAN1PT2	mannose-1-phosphate guanylyltransferase (GDP)	gdp_c + h_c + man1p_c -> gdpmann_c + pi_c	( Csal_0915 ) or ( Csal_1692 )	0	1000	0	Cell Envelope Biosynthesis		6.2.1.3
MI1PP	myo-inositol 1-phosphatase	h2o_c + mi1p__D_c -> inost_c + pi_c	( Csal_1824 )	0	1000	0	Cell Envelope Biosynthesis		2.6.1.16
PAPPT3	phospho-N-acetylmuramoyl-pentapeptide-transferase	udcpp_c + ugmda_c -> uagmda_c + ump_c	( Csal_2193 )	0	1000	0	Cell Envelope Biosynthesis		5.1.1.3
PGAMT	phosphoglucosamine mutase	gam1p_c <=> gam6p_c	( Csal_3079 )	-1000	1000	0	Cell Envelope Biosynthesis		2.7.7.22
UAMAGS	UDP-N-acetylmuramoyl-L-alanyl-D-glutamate synthetase	atp_c + glu__D_c + uama_c -> adp_c + h_c + pi_c + uamag_c	( Csal_2192 )	0	1000	0	Cell Envelope Biosynthesis		3.1.3.25
UAMAS	UDP-N-acetylmuramoyl-L-alanine synthetase	ala__L_c + atp_c + uamr_c -> adp_c + h_c + pi_c + uama_c	( Csal_2189 )	0	1000	0	Cell Envelope Biosynthesis		2.7.8.13
G1PACT	glucosamine-1-phosphate N-acetyltransferase	accoa_c + gam1p_c -> acgam1p_c + coa_c + h_c	( Csal_3282 ) or ( Csal_3189 )	0	1000	0	Cell Envelope Biosynthesis		5.4.2.10
UAGDP	UDP-N-acetylglucosamine diphosphorylase	acgam1p_c + h_c + utp_c -> ppi_c + uacgam_c	( Csal_3282 ) or ( Csal_3189 )	0	1000	0	Cell Envelope Biosynthesis		6.3.2.9
UAAGDS	UDP-N-acetylmuramoylalanyl-D-glutamate--2,6-diaminopimelate ligase	26dap__M_c + atp_c + uamag_c -> adp_c + h_c + pi_c + ugmd_c	( Csal_2195 )	0	1000	0	Cell Envelope Biosynthesis		6.3.2.8
UAPGR	UDP-N-acetylenolpyruvoylglucosamine reductase	h_c + nadph_c + uaccg_c -> nadp_c + uamr_c	( Csal_1591 )	0	1000	0	Cell Envelope Biosynthesis		2.3.1.157
UGMDDS	UDP-N-acetylmuramoyl-tripeptide--D-alanyl-D-alanine ligase	alaala_c + atp_c + ugmd_c -> adp_c + h_c + pi_c + ugmda_c	( Csal_2194 )	0	1000	0	Cell Envelope Biosynthesis		2.7.7.23
UAGCVT	UDP-N-acetylglucosamine 1-carboxyvinyltransferase	pep_c + uacgam_c -> pi_c + uaccg_c	( Csal_2214 )	0	1000	0	Cell Envelope Biosynthesis		6.3.2.13
U23GAAT	UDP-3-O-(3-hydroxymyristoyl)glucosamine acyltransferase	3hmrsACP_c + u3hga_c -> ACP_c + h_c + u23ga_c	( Csal_0573 )	0	1000	0	Cell Envelope Biosynthesis		1.1.1.158
UDPGD	UDPglucose 6-dehydrogenase	h2o_c + 2 nad_c + udpg_c -> 3 h_c + 2 nadh_c + udpglcur_c	( Csal_1761 ) or ( Csal_1860 )	0	1000	0	Cell Envelope Biosynthesis		6.3.2.10
UAGPT3	undecaprenyldiphospho-muramoylpentapeptide beta-N-acetylglucosaminyltransferase	uacgam_c + uagmda_c -> h_c + uaagmda_c + udp_c	( Csal_2190 )	0	1000	0	Cell Envelope Biosynthesis		2.5.1.7
UDCPDP	undecaprenyl pyrophosphate phosphatase	h2o_c + udcpdp_c -> h_c + pi_c + udcpp_c	( Csal_0859 )	0	1000	0	Cell Envelope Biosynthesis		2.3.1.191
ACOHY1	Aconitate hydratase	cit_c <=> acon__C_c + h2o_c	( Csal_2962 ) or ( Csal_2058 )	-1000	1000	0	Citric Acid Cycle		1.1.1.22
ACOHY2	Aconitase (half-reaction B, Isocitrate hydro-lyase)	acon__C_c + h2o_c <=> icit_c	( Csal_2962 ) or ( Csal_2058 )	-1000	1000	0	Citric Acid Cycle		2.4.1.227
CITL	Citrate (pro-3S)-lyase	cit_c -> ac_c + oaa_c	( Csal_3200 )	0	1000	0	Citric Acid Cycle		3.6.1.27
CS	Citrate (Si)-synthase	accoa_c + h2o_c + oaa_c -> cit_c + coa_c + h_c	( Csal_1212 )	0	1000	0	Citric Acid Cycle		4.2.1.3
FRD3	fumarate reductase	2dmmql8_c + fum_c -> 2dmmq8_c + succ_c	( Csal_1215 )	0	1000	0	Citric Acid Cycle		4.2.1.3
FUM	Fumarase hydratase	fum_c + h2o_c <=> mal__L_c	( Csal_2108 )	-1000	1000	0	Citric Acid Cycle		4.1.3.6
ICDHyr	Isocitrate dehydrogenase (NADP+) (half reaction A)	icit_c + nadp_c <=> akg_c + co2_c + nadph_c	( Csal_0525 )	-1000	1000	0	Citric Acid Cycle		2.3.3.1
ICDHx	Isocitrate dehydrogenase (NAD+)	icit_c + nad_c -> akg_c + co2_c + nadh_c	( Csal_1434 )	0	1000	0	Citric Acid Cycle		1.3.99.1
MDH	Malate dehydrogenase)	mal__L_c + nad_c <=> h_c + nadh_c + oaa_c	( FF32_18625 )	-1000	1000	0	Citric Acid Cycle		4.2.1.2
MOX	malate oxidase	mal__L_c + o2_c <=> h2o2_c + oaa_c		-1000	1000	0	Citric Acid Cycle		1.1.1.42
AHSERL2	O-succinylhomoserine sulfhydrylase	achms_c + h2s_c -> ac_c + h_c + hcys__L_c	( Csal_1215 )	0	1000	0	Citric Acid Cycle		1.1.1.41
SUCDi	Succinate dehydrogenase complex (subunits SdhC, SdhD, SdhA, SdhB)	q8_c + succ_c -> fum_c + q8h2_c	( Csal_1215 )	0	1000	0	Citric Acid Cycle		1.1.1.37
FRD2	Succinate dehydrogenase	fum_c + mql8_c -> mqn8_c + succ_c	( Csal_1215 )	0	1000	0	Citric Acid Cycle		1.1.3.3
SUCOAS	Succinate CoA ligase (ADP-forming)	atp_c + coa_c + succ_c -> adp_c + pi_c + succoa_c	( Csal_1221 and Csal_1220 )	0	1000	0	Citric Acid Cycle		1.3.99.1
4HTHRS	4-Hydroxy-L-threonine synthase	h2o_c + phthr_c -> 4hthr_c + pi_c	( Csal_3009 )	0	1000	0	Cofactor and Prosthetic Group Biosynthesis		1.3.99.1
5DOAN	5'-deoxyadenosine nuclosidase	dad__5_c + h2o_c -> 5drib_c + ade_c	( Csal_2050 )	0	1000	0	Cofactor and Prosthetic Group Biosynthesis		1.3.99.1
ALATA_L2	alanine transaminase	ala__L_c + pydx5p_c -> pyam5p_c + pyr_c	( Csal_0880 )	0	1000	0	Cofactor and Prosthetic Group Biosynthesis		6.2.1.5
AMAOTr	adenosylmethionine-8-amino-7-oxononanoate transaminase	8aonn_c + amet_c <=> amob_c + dann_c	( Csal_1162 )	-1000	1000	0	Cofactor and Prosthetic Group Biosynthesis
AMPMS2	4-amino-2-methyl-5-phosphomethylpyrimidine synthetase	air_c + h2o_c + nad_c -> 4ampm_c + 2 for_c + 3 h_c + nadh_c	( Csal_0959 )	0	1000	0	Cofactor and Prosthetic Group Biosynthesis
ADCS	4-amino-4-deoxychorismate synthase	chor_c + gln__L_c -> 4adcho_c + glu__L_c	( Csal_2692 ) or ( Csal_2424 )	0	1000	0	Cofactor and Prosthetic Group Biosynthesis
ADCL	4-aminobenzoate synthase	4adcho_c -> 4abz_c + h_c + pyr_c	( Csal_1604 )	0	1000	0	Cofactor and Prosthetic Group Biosynthesis		2.6.1.62
AMMQLT8	S-adenosylmethione:2-demthylmenaquinole methyltransferase (menaquinone 8)	2dmmql8_c + amet_c -> ahcys_c + h_c + mql8_c	( Csal_0597 )	0	1000	0	Cofactor and Prosthetic Group Biosynthesis
APRAUR	5-amino-6-(5-phosphoribosylamino)uracil reductase	5apru_c + h_c + nadph_c -> 5aprbu_c + nadp_c	( Csal_2585 )	0	1000	0	Cofactor and Prosthetic Group Biosynthesis
ASP1DC	aspartate 1-decarboxylase	asp__L_c + h_c -> ala__B_c + co2_c	( Csal_3067 )	0	1000	0	Cofactor and Prosthetic Group Biosynthesis
ASPO3	L-aspartate oxidase	asp__L_c + q8_c -> h_c + iasp_c + q8h2_c	( Csal_1215 )	0	1000	0	Cofactor and Prosthetic Group Biosynthesis
ASPO4	L-aspartate oxidase	asp__L_c + mqn8_c -> h_c + iasp_c + mql8_c	( Csal_1215 )	0	1000	0	Cofactor and Prosthetic Group Biosynthesis		1.1.1.193
ASPO5	L-aspartate oxidase	asp__L_c + fum_c -> h_c + iasp_c + succ_c	( Csal_1215 )	0	1000	0	Cofactor and Prosthetic Group Biosynthesis		4.1.1.11
ASPO6	L-aspartate oxidase	asp__L_c + o2_c -> h2o2_c + h_c + iasp_c	( Csal_1215 )	0	1000	0	Cofactor and Prosthetic Group Biosynthesis
BMOCOS	bis-molybdenum cofactor synthase	moco_c + mptamp_c -> amp_c + bmoco_c + cu2_c	( Csal_2079 )	0	1000	0	Cofactor and Prosthetic Group Biosynthesis
BMOGDS1	bis-molybdopterin guanine dinucleotide synthase (single GDP)	bmoco_c + gtp_c + h_c -> bmoco1gdp_c + ppi_c	( Csal_2081 )	0	1000	0	Cofactor and Prosthetic Group Biosynthesis
BMOGDS2	bis-molybdopterin guanine dinucleotide synthase	bmoco1gdp_c + gtp_c + h_c -> bmocogdp_c + ppi_c	( Csal_2081 )	0	1000	0	Cofactor and Prosthetic Group Biosynthesis
BTS5	Biotin synthase	2fe2s_c + amet_c + dtbt_c -> 2fe1s_c + btn_c + dad__5_c + h_c + met__L_c	( Csal_1167 )	0	1000	0	Cofactor and Prosthetic Group Biosynthesis
BWCOGDS1	tungsten bispterin guanine dinucleotide synthase (single GDP)	bwco_c + gtp_c + h_c -> bwco1gdp_c + ppi_c	( Csal_2081 )	0	1000	0	Cofactor and Prosthetic Group Biosynthesis
BWCOGDS2	tungsten bispterin guanine dinucleotide synthase	bwco1gdp_c + gtp_c + h_c -> bwcogdp_c + ppi_c	( Csal_2081 )	0	1000	0	Cofactor and Prosthetic Group Biosynthesis
BWCOS	tungsten bispterin cofactor synthase	mptamp_c + wco_c -> amp_c + bwco_c + cu2_c	( Csal_2079 )	0	1000	0	Cofactor and Prosthetic Group Biosynthesis		2.8.1.6
CCGS	7-cyano-7-carbaguanine synthase	atp_c + cdg_c + nh4_c -> adp_c + h2o_c + h_c + pi_c + preq0_c	( Csal_2038 )	0	1000	0	Cofactor and Prosthetic Group Biosynthesis
CDGR	7-cyano-7-deazaguanine reductase	3 h_c + 2 nadph_c + preq0_c -> 2 nadp_c + preq1_c	( Csal_1353 )	0	1000	0	Cofactor and Prosthetic Group Biosynthesis
CHRPL	chorismate lyase	chor_c -> 4hbz_c + pyr_c	( Csal_3251 )	0	1000	0	Cofactor and Prosthetic Group Biosynthesis
CPMPS	cyclic pyranopterin monophosphate synthase	gtp_c + h2o_c -> cpmp_c + ppi_c	( Csal_2076 )	0	1000	0	Cofactor and Prosthetic Group Biosynthesis
CPPPGO2	Oxygen Independent coproporphyrinogen-III oxidase	2 amet_c + cpppg3_c -> 2 co2_c + 2 dad__5_c + 2 met__L_c + pppg9_c	( Csal_3308 )	0	1000	0	Cofactor and Prosthetic Group Biosynthesis
DBTS	dethiobiotin synthase	atp_c + co2_c + dann_c -> adp_c + dtbt_c + 3 h_c + pi_c	( Csal_1163 )	0	1000	0	Cofactor and Prosthetic Group Biosynthesis
DXPRIi	1-deoxy-D-xylulose 5-phosphate reductoisomerase	dxyl5p_c + h_c + nadph_c -> 2me4p_c + nadp_c	( Csal_0569 )	0	1000	0	Cofactor and Prosthetic Group Biosynthesis
DXPS	1-deoxy-D-xylulose-5-phosphate synthase	g3p_c + h_c + pyr_c -> co2_c + dxyl5p_c	( Csal_0099 )	0	1000	0	Cofactor and Prosthetic Group Biosynthesis
DHMPTR	Dihydromonapterin reductase	dhmpt_c + h_c + nadph_c -> nadp_c + thmnp_c	( Csal_2571 )	0	1000	0	Cofactor and Prosthetic Group Biosynthesis		6.3.3.3
DHNPTE	Dihydroneopterin epimerase	dhnpt_c <=> dhmpt_c	( Csal_0971 )	-1000	1000	0	Cofactor and Prosthetic Group Biosynthesis		1.1.1.267
DHPPDA2	diaminohydroxyphosphoribosylaminopryrimidine deaminase (25drapp)	25drapp_c + h2o_c + h_c -> 5apru_c + nh4_c	( Csal_2585 )	0	1000	0	Cofactor and Prosthetic Group Biosynthesis		2.2.1.7
DHNPA2r	dihydroneopterin aldolase	dhnpt_c -> 6hmhpt_c + gcald_c	( Csal_0971 )	0	1000	0	Cofactor and Prosthetic Group Biosynthesis
DB4PS	3,4-Dihydroxy-2-butanone-4-phosphate	ru5p__D_c -> db4p_c + for_c + h_c	( Csal_2584 )	0	1000	0	Cofactor and Prosthetic Group Biosynthesis
DHFS	dihydrofolate synthase	atp_c + dhpt_c + glu__L_c -> adp_c + dhf_c + h_c + pi_c	( Csal_1264 )	0	1000	0	Cofactor and Prosthetic Group Biosynthesis		3.5.4.26
DHPS2	dihydropteroate synthase	4abz_c + 6hmhptpp_c -> dhpt_c + ppi_c	( Csal_3080 )	0	1000	0	Cofactor and Prosthetic Group Biosynthesis		4.1.2.25
CDPMEK	4-diphosphocytidyl-2-C-methyl-D-erythritol kinase	4c2me_c + atp_c -> 2p4c2me_c + adp_c + h_c	( Csal_1525 )	0	1000	0	Cofactor and Prosthetic Group Biosynthesis
RBFSa	6,7-dimethyl-8-ribityllumazine synthase	4r5au_c + db4p_c -> dmlz_c + 2 h2o_c + pi_c	( Csal_2583 )	0	1000	0	Cofactor and Prosthetic Group Biosynthesis		6.3.2.12
DMPPS	4-hydroxy-3-methylbut-2-enyl diphosphate reductase	h2mb4p_c + h_c + nadh_c -> dmpp_c + h2o_c + nad_c	( Csal_0484 )	0	1000	0	Cofactor and Prosthetic Group Biosynthesis		2.5.1.15
DMQMT	3-Dimethylubiquinonol 3-methyltransferase	2omhmbl_c + amet_c -> ahcys_c + h_c + q8h2_c	( Csal_1858 )	0	1000	0	Cofactor and Prosthetic Group Biosynthesis		2.7.1.148
DNMPPA	Dihydroneopterin monophosphate dephosphorylase	dhpmp_c + h2o_c -> dhnpt_c + pi_c		0	1000	0	Cofactor and Prosthetic Group Biosynthesis		2.5.1.78
DNTPPA	Dihydroneopterin triphosphate pyrophosphatase	ahdt_c + h2o_c -> dhpmp_c + h_c + ppi_c	( Csal_2179 )	0	1000	0	Cofactor and Prosthetic Group Biosynthesis		1.17.1.2
DPCOAK	dephospho-CoA kinase	atp_c + dpcoa_c -> adp_c + coa_c + h_c	( Csal_2177 )	0	1000	0	Cofactor and Prosthetic Group Biosynthesis		2.1.1.64
DPR	2-dehydropantoate 2-reductase	2dhp_c + h_c + nadph_c -> nadp_c + pant__R_c	( Csal_2147 )	0	1000	0	Cofactor and Prosthetic Group Biosynthesis
EGMEACPR	Enoylglutaryl-[ACP] methyl ester reductase	egmeACP_c + h_c + nadph_c -> gmeACP_c + nadp_c	( Csal_2371 )	0	1000	0	Cofactor and Prosthetic Group Biosynthesis
EPMEACPR	Enoylpimeloyl-[ACP] methyl ester reductase	epmeACP_c + h_c + nadph_c -> nadp_c + pmeACP_c	( Csal_2371 )	0	1000	0	Cofactor and Prosthetic Group Biosynthesis		2.7.1.24
PERD	erythronate-4-phosphate dehydrogenase	4per_c + nad_c <=> h_c + nadh_c + ohpb_c	( Csal_1346 )	-1000	1000	0	Cofactor and Prosthetic Group Biosynthesis		1.1.1.169
E4PD	erythrose-4-phosphate dehydrogenase	e4p_c + h2o_c + nad_c <=> 4per_c + 2 h_c + nadh_c	( Csal_0372 )	-1000	1000	0	Cofactor and Prosthetic Group Biosynthesis		1.3.1.10
FADRx	FAD reductase	fad_c + h_c + nadh_c -> fadh2_c + nad_c	( Csal_0586 )	0	1000	0	Cofactor and Prosthetic Group Biosynthesis		1.3.1.10
DMATT	farnesyl-diphosphate synthase	dmpp_c + ipdp_c -> grdp_c + ppi_c	( Csal_0098 )	0	1000	0	Cofactor and Prosthetic Group Biosynthesis
GRTT	farnesyl-diphosphate synthase	grdp_c + ipdp_c -> frdp_c + ppi_c	( Csal_0098 )	0	1000	0	Cofactor and Prosthetic Group Biosynthesis
FE3Ri	Fe(III) reduction	fadh2_c + 2 fe3_c -> fad_c + 2 fe2_c + 2 h_c	( Csal_0586 )	0	1000	0	Cofactor and Prosthetic Group Biosynthesis
FCLT	Ferrochelatase	fe2_c + ppp9_c -> 2 h_c + pheme_c	( Csal_0897 )	0	1000	0	Cofactor and Prosthetic Group Biosynthesis		2.5.1.1
FLVR	flavin reductase	h_c + nadph_c + ribflv_c -> nadp_c + rbflvrd_c	( Csal_0586 )	0	1000	0	Cofactor and Prosthetic Group Biosynthesis		2.5.1.10
FLVRx	flavin reductase (NAD)	h_c + nadh_c + ribflv_c -> nad_c + rbflvrd_c	( Csal_0586 )	0	1000	0	Cofactor and Prosthetic Group Biosynthesis
FMNRx	FMN reductase	fmn_c + h_c + nadh_c -> fmnh2_c + nad_c	( Csal_0586 )	0	1000	0	Cofactor and Prosthetic Group Biosynthesis		4.99.1.1
FMNRx2	FMN reductase	fmn_c + h_c + nadph_c -> fmnh2_c + nadp_c	( Csal_0586 )	0	1000	0	Cofactor and Prosthetic Group Biosynthesis		1.5.1.30
GDPDPK	GDP diphosphokinase	atp_c + gdp_c -> amp_c + h_c + ppgpp_c	( Csal_1638 ) or ( Csal_3235 )	0	1000	0	Cofactor and Prosthetic Group Biosynthesis		1.5.1.30
GDPTPDP	guanosine 3'-diphosphate 5'-triphosphate 3'-diphosphatase	gdptp_c + h2o_c -> gtp_c + ppi_c	( Csal_3235 )	0	1000	0	Cofactor and Prosthetic Group Biosynthesis		2.7.7.2
GLUCYS	gamma-glutamylcysteine synthetase	atp_c + cys__L_c + glu__L_c -> adp_c + glucys_c + h_c + pi_c	( Csal_2654 )	0	1000	0	Cofactor and Prosthetic Group Biosynthesis
GLUTRS	Glutamyl-tRNA synthetase	atp_c + glu__L_c + trnaglu_c -> amp_c + glutrna_c + ppi_c	( Csal_1211 )	0	1000	0	Cofactor and Prosthetic Group Biosynthesis
GTHS	glutathione synthetase	atp_c + glucys_c + gly_c -> adp_c + gthrd_c + h_c + pi_c	( Csal_0057 )	0	1000	0	Cofactor and Prosthetic Group Biosynthesis
GTHOr	glutathione oxidoreductase	gthox_c + h_c + nadph_c <=> 2 gthrd_c + nadp_c	( Csal_1875 )	-1000	1000	0	Cofactor and Prosthetic Group Biosynthesis		3.1.7.2
GTHRDHpp	glutathione hydralase (periplasmic)	gthrd_p + h2o_p -> cgly_p + glu__L_p	( Csal_2329 ) or ( Csal_1012 )	0	1000	0	Cofactor and Prosthetic Group Biosynthesis		6.3.2.2
GTPCI	GTP cyclohydrolase I	gtp_c + h2o_c -> ahdt_c + for_c + h_c	( Csal_2294 )	0	1000	0	Cofactor and Prosthetic Group Biosynthesis		6.1.1.17
GTPCII2	GTP cyclohydrolase II (25drapp)	gtp_c + 3 h2o_c -> 25drapp_c + for_c + 2 h_c + ppi_c	( Csal_0115 ) or ( Csal_1172 ) or ( Csal_2584 )	0	1000	0	Cofactor and Prosthetic Group Biosynthesis		6.3.2.3
GTPDPDP	guanosine-5'-triphosphate,3'-diphosphate diphosphatase	gdptp_c + h2o_c -> h_c + pi_c + ppgpp_c	( Csal_0581 )	0	1000	0	Cofactor and Prosthetic Group Biosynthesis
GTPDPK	GTP diphosphokinase	atp_c + gtp_c -> amp_c + gdptp_c + h_c	( Csal_1638 )	0	1000	0	Cofactor and Prosthetic Group Biosynthesis
GLUTRR	glutamyl-tRNA reductase (Hem A)	glutrna_c + h_c + nadph_c -> glu1sa_c + nadp_c + trnaglu_c	( Csal_1528 )	0	1000	0	Cofactor and Prosthetic Group Biosynthesis		3.5.4.16
PPBNGS	porphobilinogen synthase (Hem B)	2 5aop_c -> 2 h2o_c + h_c + ppbng_c	( Csal_3279 )	0	1000	0	Cofactor and Prosthetic Group Biosynthesis		3.5.4.25
HMBS	Hydroxymethylbilane synthase (Hem C)	h2o_c + 4 ppbng_c -> hmbil_c + 4 nh4_c	( Csal_3109 )	0	1000	0	Cofactor and Prosthetic Group Biosynthesis		3.6.1.40
UPP3S	uroporphyrinogen-III synthase (Hem D)	hmbil_c -> h2o_c + uppg3_c	( Csal_3108 )	0	1000	0	Cofactor and Prosthetic Group Biosynthesis		2.7.6.5
UPPDC1	uroporphyrinogen decarboxylase (uroporphyrinogen III) (Hem E)	4 h_c + uppg3_c -> 4 co2_c + cpppg3_c	( Csal_0116 )	0	1000	0	Cofactor and Prosthetic Group Biosynthesis		1.2.1.70
CPPPGO	coproporphyrinogen oxidase (O2 required) (Hem F)	cpppg3_c + 2 h_c + o2_c -> 2 co2_c + 2 h2o_c + pppg9_c	( Csal_2863 )	0	1000	0	Cofactor and Prosthetic Group Biosynthesis		4.2.1.24
HEMEOS	Heme O synthase	frdp_c + h2o_c + pheme_c -> hemeO_c + ppi_c	( Csal_0958 )	0	1000	0	Cofactor and Prosthetic Group Biosynthesis		2.5.1.61
G1SAT	glutamate-1-semialdehyde aminotransferase (Hem L)	glu1sa_c <=> 5aop_c	( Csal_3304 )	-1000	1000	0	Cofactor and Prosthetic Group Biosynthesis		4.2.1.75
HMPK1	hydroxymethylpyrimidine kinase (ATP)	4ahmmp_c + atp_c -> 4ampm_c + adp_c + h_c	( Csal_3133 )	0	1000	0	Cofactor and Prosthetic Group Biosynthesis		4.1.1.37
HBZOPT	4-hydroxybenzoate octaprenyltransferase	4hbz_c + octdp_c -> 3ophb_c + ppi_c	( Csal_3252 )	0	1000	0	Cofactor and Prosthetic Group Biosynthesis		1.3.3.3
I2FE2SR	ISC [2Fe-2S] regeneration	2fe1s_c + iscssh_c + iscu_c -> 4 h_c + iscs_c + iscu__2fe2s_c	( Csal_2848 )	0	1000	0	Cofactor and Prosthetic Group Biosynthesis
I2FE2SS	ISC [2Fe-2S] Synthesis	fadh2_c + 2 fe2_c + 2 iscssh_c + iscu_c -> fad_c + 6 h_c + 2 iscs_c + iscu__2fe2s_c	( Csal_2848 )	0	1000	0	Cofactor and Prosthetic Group Biosynthesis		5.4.3.8
I2FE2SS2	ISC [2Fe-2S] Synthesis II	fadh2_c + 2 fe2_c + 2 iscssh_c + iscu__2fe2s_c -> fad_c + 6 h_c + 2 iscs_c + iscu__2fe2s2_c	( Csal_2848 )	0	1000	0	Cofactor and Prosthetic Group Biosynthesis		2.7.1.49
I2FE2ST	ISC [2Fe-2S] Transfer	4 h_c + iscu__2fe2s_c -> 2fe2s_c + iscu_c	( Csal_2848 )	0	1000	0	Cofactor and Prosthetic Group Biosynthesis		2.5.1.-
I4FE4SR	ISC [4Fe-4S] Reduction	fadh2_c + 2 h_c + iscu__2fe2s2_c -> fad_c + iscu__4fe4s_c	( Csal_2848 )	0	1000	0	Cofactor and Prosthetic Group Biosynthesis
I4FE4ST	ISC [4Fe-4S] Transfer	4 h_c + iscu__4fe4s_c -> 4fe4s_c + iscu_c	( Csal_2848 )	0	1000	0	Cofactor and Prosthetic Group Biosynthesis
ICYSDS	ISC Cysteine desulfuration	cys__L_c + iscs_c -> ala__L_c + iscssh_c	( Csal_1236 )	0	1000	0	Cofactor and Prosthetic Group Biosynthesis
IPDPS	4-hydroxy-3-methylbut-2-enyl diphosphate reductase	h2mb4p_c + h_c + nadh_c -> h2o_c + ipdp_c + nad_c	( Csal_0484 )	0	1000	0	Cofactor and Prosthetic Group Biosynthesis
LIPOCT	Lipoyl(octanoyl) transferase	h_c + ocACP_c -> ACP_c + octapb_c	( Csal_1551 )	0	1000	0	Cofactor and Prosthetic Group Biosynthesis
LIPOS	Lipoate synthase	4fe4s_c + 2 amet_c + h_c + nad_c + octapb_c -> 2fe2s_c + 2 dad__5_c + 2 fe2_c + lipopb_c + 2 met__L_c + nadh_c	( Csal_1552 )	0	1000	0	Cofactor and Prosthetic Group Biosynthesis
MALCOAMT	Malonyl-CoA methyltransferase	amet_c + malcoa_c -> ahcys_c + malcoame_c	( Csal_1164 )	0	1000	0	Cofactor and Prosthetic Group Biosynthesis		2.8.1.7
MECDPS	2-C-methyl-D-erythritol 2,4-cyclo diphosphate synthase	2p4c2me_c -> 2mecdp_c + cmp_c	( Csal_2637 )	0	1000	0	Cofactor and Prosthetic Group Biosynthesis		1.17.1.2
MEPCT	2-C-methyl-D-erythritol 4-phosphate cytidylyltransferase	2me4p_c + ctp_c + h_c -> 4c2me_c + ppi_c	( Csal_2638 )	0	1000	0	Cofactor and Prosthetic Group Biosynthesis
MOADSUx	MoaD sulfuration (nadh, assumed)	iscssh_c + moadamp_c + nadh_c -> amp_c + iscs_c + moadcosh_c + nad_c	( Csal_1236 ) or ( Csal_2077 )	0	1000	0	Cofactor and Prosthetic Group Biosynthesis
MOCDS	molybdopterin cytidine dinucleotide synthase	ctp_c + h_c + moco_c -> mococdp_c + ppi_c	( Csal_2079 )	0	1000	0	Cofactor and Prosthetic Group Biosynthesis
MOCOS	molybdenum cofactor synthase	2 h_c + mobd_c + mptamp_c -> amp_c + cu2_c + h2o_c + moco_c	( Csal_2079 )	0	1000	0	Cofactor and Prosthetic Group Biosynthesis		4.6.1.12
MOGDS	molybdopterin guanine dinucleotide synthase	gtp_c + h_c + moco_c -> mocogdp_c + ppi_c	( Csal_2081 )	0	1000	0	Cofactor and Prosthetic Group Biosynthesis		2.7.7.60
MOHMT	3-methyl-2-oxobutanoate hydroxymethyltransferase	3mob_c + h2o_c + mlthf_c -> 2dhp_c + thf_c	( Csal_3065 )	0	1000	0	Cofactor and Prosthetic Group Biosynthesis
MPTAT	molybdopterin adenylyltransferase	atp_c + h_c + mpt_c -> mptamp_c + ppi_c	( Csal_1919 )	0	1000	0	Cofactor and Prosthetic Group Biosynthesis
MPTSS	molybdopterin synthase sulfurylase	atp_c + h_c + moadcoo_c -> moadamp_c + ppi_c	( Csal_1532 )	0	1000	0	Cofactor and Prosthetic Group Biosynthesis
NADDP	NAD diphosphatase	h2o_c + nad_c -> amp_c + 2 h_c + nmn_c	( Csal_1940 )	0	1000	0	Cofactor and Prosthetic Group Biosynthesis
NADK	NAD kinase	atp_c + nad_c -> adp_c + h_c + nadp_c	( Csal_1307 )	0	1000	0	Cofactor and Prosthetic Group Biosynthesis		2.1.2.11
NADS1	NAD+ synthase (glutamine-hydrolysing)	atp_c + dnad_c + nh4_c -> amp_c + h_c + nad_c + ppi_c	( Csal_0495 )	0	1000	0	Cofactor and Prosthetic Group Biosynthesis
NAMNPP	nicotinic acid mononucleotide pyrophosphorylase	atp_c + h2o_c + nac_c + prpp_c -> adp_c + nicrnt_c + pi_c + ppi_c	( Csal_0941 )	0	1000	0	Cofactor and Prosthetic Group Biosynthesis
NMNAT	nicotinamide-nucleotide adenylyltransferase	atp_c + h_c + nmn_c -> nad_c + ppi_c	( Csal_1837 )	0	1000	0	Cofactor and Prosthetic Group Biosynthesis		3.6.1.22
NNDPR	nicotinate-nucleotide diphosphorylase (carboxylating)	2 h_c + prpp_c + quln_c -> co2_c + nicrnt_c + ppi_c	( Csal_0853 )	0	1000	0	Cofactor and Prosthetic Group Biosynthesis
OPHBDC	3-octaprenyl-4-hydroxybenzoate carboxy-lyase	3ophb_c + h_c -> 2oph_c + co2_c	( Csal_0585 )	0	1000	0	Cofactor and Prosthetic Group Biosynthesis		6.3.5.1
OPHHX	2-octaprenylphenol hydroxylase	2oph_c + 0.5 o2_c -> 2ohph_c	( Csal_0595 )	0	1000	0	Cofactor and Prosthetic Group Biosynthesis		2.4.2.11
OGMEACPD	3-Oxo-glutaryl-[ACP] methyl ester dehydratase	hgmeACP_c -> egmeACP_c + h2o_c	( Csal_0574 )	0	1000	0	Cofactor and Prosthetic Group Biosynthesis		2.7.7.1
OGMEACPR	3-Oxo-glutaryl-[ACP] methyl ester reductase	h_c + nadph_c + ogmeACP_c -> hgmeACP_c + nadp_c	( Csal_1601 )	0	1000	0	Cofactor and Prosthetic Group Biosynthesis		2.4.2.19
OGMEACPS	3-Oxo-glutaryl-[ACP] methyl ester synthase	h_c + malACP_c + malcoame_c -> co2_c + coa_c + ogmeACP_c	( Csal_1470 )	0	1000	0	Cofactor and Prosthetic Group Biosynthesis		4.1.1.-
OHPHM	2-octaprenyl-6-hydroxyphenol methylase	2ohph_c + amet_c -> 2omph_c + ahcys_c + h_c	( Csal_1858 )	0	1000	0	Cofactor and Prosthetic Group Biosynthesis		1.14.13.-
OMBZLM	2-Octaprenyl-6-methoxy-benzoquinol methylase	2ombzl_c + amet_c -> 2ommbl_c + ahcys_c + h_c	( Csal_0597 )	0	1000	0	Cofactor and Prosthetic Group Biosynthesis		4.2.1.59
OMMBLHX	2-Octaprenyl-3-methyl-6-methoxy-1,4-benzoquinol hydroxylase	2ommbl_c + 0.5 o2_c -> 2omhmbl_c	( Csal_0912 )	0	1000	0	Cofactor and Prosthetic Group Biosynthesis		1.1.1.100
OMPHHX	2-octaprenyl-6-methoxyphenol hydroxylase	2omph_c + 0.5 o2_c -> 2ombzl_c	( Csal_0025 )	0	1000	0	Cofactor and Prosthetic Group Biosynthesis
OPMEACPD	3-Oxo-pimeloyl-[ACP] methyl ester dehydratase	hpmeACP_c -> epmeACP_c + h2o_c	( Csal_0574 )	0	1000	0	Cofactor and Prosthetic Group Biosynthesis		2.1.1.222
OPMEACPR	3-Oxo-pimeloyl-[ACP] methyl ester reductase	h_c + nadph_c + opmeACP_c -> hpmeACP_c + nadp_c	( Csal_1601 )	0	1000	0	Cofactor and Prosthetic Group Biosynthesis
OPMEACPS	3-Oxo-pimeloyl-[ACP] methyl ester synthase	gmeACP_c + h_c + malACP_c -> ACP_c + co2_c + opmeACP_c	( Csal_0456 and Csal_2758 )	0	1000	0	Cofactor and Prosthetic Group Biosynthesis
PANTS	pantothenate synthase	ala__B_c + atp_c + pant__R_c -> amp_c + h_c + pnto__R_c + ppi_c	( Csal_3066 )	0	1000	0	Cofactor and Prosthetic Group Biosynthesis
PDX5PS	Pyridoxine 5'-phosphate synthase	dxyl5p_c + nad_c + phthr_c -> co2_c + 2 h2o_c + h_c + nadh_c + pdx5p_c + pi_c	( Csal_0919 and Csal_1634 )	0	1000	0	Cofactor and Prosthetic Group Biosynthesis		4.2.1.59
PMPK	phosphomethylpyrimidine kinase	4ampm_c + atp_c -> 2mahmp_c + adp_c	( Csal_3133 )	0	1000	0	Cofactor and Prosthetic Group Biosynthesis		1.1.1.100
OHPBAT	O-Phospho-4-hydroxy-L-threonine:2-oxoglutarate aminotransferase	glu__L_c + ohpb_c <=> akg_c + phthr_c	( Csal_2167 )	-1000	1000	0	Cofactor and Prosthetic Group Biosynthesis		2.3.1.41
PMDPHT	pyrimidine phosphatase	5aprbu_c + h2o_c -> 4r5au_c + pi_c		0	1000	0	Cofactor and Prosthetic Group Biosynthesis		6.3.2.1
PMEACPE	Pimeloyl-[ACP] methyl ester esterase	h2o_c + pmeACP_c -> meoh_c + pimACP_c	( Csal_1165 )	0	1000	0	Cofactor and Prosthetic Group Biosynthesis
PNTK	pantothenate kinase	atp_c + pnto__R_c -> 4ppan_c + adp_c + h_c	( Csal_0407 )	0	1000	0	Cofactor and Prosthetic Group Biosynthesis		2.7.4.7
PPCDC	phosphopantothenoylcysteine decarboxylase	4ppcys_c + h_c -> co2_c + pan4p_c	( Csal_2981 )	0	1000	0	Cofactor and Prosthetic Group Biosynthesis		2.6.1.52
PPGPPDP	guanosine-3',5'-bis(diphosphate) 3'-diphosphatase	h2o_c + ppgpp_c -> gdp_c + ppi_c	( Csal_3235 )	0	1000	0	Cofactor and Prosthetic Group Biosynthesis
PPNCL2	phosphopantothenate-cysteine ligase	4ppan_c + ctp_c + cys__L_c -> 4ppcys_c + cmp_c + h_c + ppi_c	( Csal_2981 )	0	1000	0	Cofactor and Prosthetic Group Biosynthesis
PPPGO3	protoporphyrinogen oxidase (anaerobic)	3 fum_c + pppg9_c -> ppp9_c + 3 succ_c	( Csal_0796 )	0	1000	0	Cofactor and Prosthetic Group Biosynthesis		2.7.1.33
PTPATi	pantetheine-phosphate adenylyltransferase	atp_c + h_c + pan4p_c -> dpcoa_c + ppi_c	( Csal_2935 )	0	1000	0	Cofactor and Prosthetic Group Biosynthesis		4.1.1.36
PYAM5PO	pyridoxamine 5'-phosphate oxidase	h2o_c + o2_c + pyam5p_c -> h2o2_c + nh4_c + pydx5p_c	( Csal_1900 )	0	1000	0	Cofactor and Prosthetic Group Biosynthesis		3.1.7.2
PDX5POi	pyridoxamine 5'-phosphate oxidase	o2_c + pdx5p_c -> h2o2_c + pydx5p_c	( Csal_1900 )	0	1000	0	Cofactor and Prosthetic Group Biosynthesis		6.3.2.5
QULNS	quinolinate synthase	dhap_c + iasp_c -> 2 h2o_c + pi_c + quln_c	( Csal_0852 )	0	1000	0	Cofactor and Prosthetic Group Biosynthesis		1.3.3.4
RBFK	riboflavin kinase	atp_c + ribflv_c -> adp_c + fmn_c + h_c	( Csal_0480 )	0	1000	0	Cofactor and Prosthetic Group Biosynthesis		2.7.7.3
RBFSb	riboflavin synthase	2 dmlz_c -> 4r5au_c + ribflv_c	( Csal_2099 )	0	1000	0	Cofactor and Prosthetic Group Biosynthesis		1.4.3.5
S2FE2SR	SUF [2Fe-2S] regeneration	2fe1s_c + atp_c + h2o_c + sufbcd_c + sufsesh_c -> adp_c + 5 h_c + pi_c + sufbcd__2fe2s_c + sufse_c	( Csal_1233 and Csal_1234 and Csal_1235 and Csal_1236 )	0	1000	0	Cofactor and Prosthetic Group Biosynthesis		1.4.3.5
S2FE2SS	SUF [2Fe-2S] Synthesis	atp_c + fadh2_c + 2 fe2_c + h2o_c + sufbcd_c + 2 sufsesh_c -> adp_c + fad_c + 7 h_c + pi_c + sufbcd__2fe2s_c + 2 sufse_c	( Csal_1233 and Csal_1234 and Csal_1235 and Csal_1236 )	0	1000	0	Cofactor and Prosthetic Group Biosynthesis
S2FE2SS2	SUF [2Fe-2S] Synthesis II	atp_c + fadh2_c + 2 fe2_c + h2o_c + sufbcd__2fe2s_c + 2 sufsesh_c -> adp_c + fad_c + 7 h_c + pi_c + sufbcd__2fe2s2_c + 2 sufse_c	( Csal_1233 and Csal_1234 and Csal_1235 and Csal_1236 )	0	1000	0	Cofactor and Prosthetic Group Biosynthesis		2.7.1.26
S2FE2ST	SUF [2Fe-2S] Transfer	4 h_c + sufbcd__2fe2s_c -> 2fe2s_c + sufbcd_c	( Csal_1233 and Csal_1234 and Csal_1235 and Csal_1236 )	0	1000	0	Cofactor and Prosthetic Group Biosynthesis		2.5.1.9
S4FE4SR	SUF [4Fe-4S] Reduction	fadh2_c + 2 h_c + sufbcd__2fe2s2_c -> fad_c + sufbcd__4fe4s_c	( Csal_1233 and Csal_1234 and Csal_1235 and Csal_1236 )	0	1000	0	Cofactor and Prosthetic Group Biosynthesis
S4FE4ST	SUF [4Fe-4S] Transfer	4 h_c + sufbcd__4fe4s_c -> 4fe4s_c + sufbcd_c	( Csal_1233 and Csal_1234 and Csal_1235 and Csal_1236 )	0	1000	0	Cofactor and Prosthetic Group Biosynthesis
DHFR	dihydrofolate reductase	dhf_c + h_c + nadph_c <=> nadp_c + thf_c	( Csal_2571 )	-1000	1000	0	Cofactor and Prosthetic Group Biosynthesis
SHCHD2	sirohydrochlorin dehydrogenase (NAD)	dscl_c + nad_c -> h_c + nadh_c + scl_c	( Csal_2314 )	0	1000	0	Cofactor and Prosthetic Group Biosynthesis
SHCHF	sirohydrochlorin ferrochetalase	fe2_c + scl_c -> 3 h_c + sheme_c	( Csal_2314 )	0	1000	0	Cofactor and Prosthetic Group Biosynthesis
TMPPP	thiamine-phosphate diphosphorylase	2mahmp_c + 4mpetz_c + h_c -> ppi_c + thmmp_c	( Csal_3303 )	0	1000	0	Cofactor and Prosthetic Group Biosynthesis
OCTDPS	trans-hexaprenyltranstransferase	frdp_c + 5 ipdp_c -> octdp_c + 5 ppi_c	( Csal_0473 )	0	1000	0	Cofactor and Prosthetic Group Biosynthesis		1.5.1.3
TYRL	tyrosine lyase	amet_c + nadph_c + tyr__L_c -> 4crsol_c + dad__5_c + dhgly_c + h_c + met__L_c + nadp_c	( Csal_3146 )	0	1000	0	Cofactor and Prosthetic Group Biosynthesis		2.1.1.107
UDCPDPS	Undecaprenyl diphosphate synthase	frdp_c + 8 ipdp_c -> 8 ppi_c + udcpdp_c	( Csal_0567 )	0	1000	0	Cofactor and Prosthetic Group Biosynthesis		4.99.1.4
UPP3MT	uroporphyrinogen methyltransferase	2 amet_c + uppg3_c -> 2 ahcys_c + dscl_c + h_c	( Csal_2314 or Csal_1120 )	0	1000	0	Cofactor and Prosthetic Group Biosynthesis		3.6.1.15
WCOS	tungsten pterin cofactor synthase	2 h_c + mptamp_c + tungs_c -> amp_c + cu2_c + h2o_c + wco_c	( Csal_2079 )	0	1000	0	Cofactor and Prosthetic Group Biosynthesis		2.5.1.3
ADSK	adenylyl-sulfate kinase	aps_c + atp_c -> adp_c + h_c + paps_c	( Csal_1687 )	0	1000	0			2.7.4.16
AMPTASECG	alanyl aminopeptidase (cys-gly)	cgly_c + h2o_c -> cys__L_c + gly_c	( Csal_2957 )	0	1000	0	Cysteine Metabolism		2.5.1.90
BPNT	3',5'-bisphosphate nucleotidase	h2o_c + pap_c -> amp_c + pi_c	( Csal_1672 )	0	1000	0	Cysteine Metabolism
CYSSADS	L-cysteine sulfinic acid desulfurase	3sala_c + 2 h_c -> ala__L_c + so2_c	( Csal_1236 )	0	1000	0	Cysteine Metabolism		2.5.1.31
CYSS	Cysteine synthase (CysK)	acser_c + h2s_c -> ac_c + cys__L_c + h_c	( Csal_1467 ) or ( Csal_1086 )	0	1000	0	Cysteine Metabolism		2.1.1.107
HSERTA	homoserine O-trans-acetylase	accoa_c + hom__L_c <=> achms_c + coa_c	( Csal_3057 )	-1000	1000	0	Cysteine Metabolism
METAT	methionine adenosyltransferase	atp_c + h2o_c + met__L_c -> amet_c + pi_c + ppi_c	( Csal_0385 )	0	1000	0	Cysteine Metabolism		2.7.1.25
METS	methionine synthase	5mthf_c + hcys__L_c -> h_c + met__L_c + thf_c	( Csal_1889 ) or ( Csal_0672 )	0	1000	0	Cysteine Metabolism		3.4.11.2
PAPSR	phosphoadenylyl-sulfate reductase (thioredoxin)	paps_c + trdrd_c -> 2 h_c + pap_c + so3_c + trdox_c	( Csal_2427 )	0	1000	0	Cysteine Metabolism		3.1.3.7
PAPSR2	phosphoadenylyl-sulfate reductase (glutaredoxin)	grxrd_c + paps_c -> grxox_c + 2 h_c + pap_c + so3_c	( Csal_2427 )	0	1000	0	Cysteine Metabolism		4.1.1.12
SADT2	Sulfate adenyltransferase	atp_c + gtp_c + h2o_c + so4_c -> aps_c + gdp_c + pi_c + ppi_c	( Csal_1686 and Csal_1687 ) or ( Csal_2552 )	0	1000	0	Cysteine Metabolism
SERAT	Serine O-acetyltransferase (SAT)	accoa_c + ser__L_c <=> acser_c + coa_c	( Csal_2551 )	-1000	1000	0	Cysteine Metabolism		2.3.1.31
SULR	sulfite reductase (NADPH)	5 h_c + 3 nadph_c + so3_c -> 3 h2o_c + h2s_c + 3 nadp_c	( Csal_2695 and Csal_2696 ) or ( Csal_1891 )	0	1000	0	Cysteine Metabolism		2.5.1.6
ASAD	Aspartate-semialdehyde dehydrogenase (AsD)	aspsa_c + nadp_c + pi_c <=> 4pasp_c + h_c + nadph_c	( Csal_2450 )	-1000	0	0	Ectoine biosynthesis		2.1.1.13
ECTA	Diaminobutyrate acetyltransferase (EctA)	24abtn_c + accoa_c -> coa_c + h_c + nG4aL24dab_c	( Csal_1876 )	0	1000	0	Ectoine biosynthesis		1.8.4.8
ECTB	Diaminobutyrate 2-oxoglutarate transaminase (EctB)	aspsa_c + glu__L_c -> 24abtn_c + akg_c	( Csal_1877 )	0	1000	0	Ectoine biosynthesis		1.8.4.8
ECTC	L-ectoine synthase EctC	nG4aL24dab_c -> ect__L_c + h2o_c	( Csal_1878 )	0	1000	0	Ectoine biosynthesis
ECTDE	Ectoine hydroxylase (EctD) (EctE)	akg_c + ect__L_c + o2_c -> co2_c + hdect_c + succ_c	( Csal_0542 ) or ( Csal_3003 )	0	1000	0	Ectoine biosynthesis		2.3.1.30
EUTC	ornithine cyclodeaminase	2mdi6car_c + h_c + nadh_c -> ect__L_c + nad_c	( Csal_2722 )	0	1000	0	Ectoine biosynthesis		1.8.2.2
DOEA	Ectoine hydrolase (DoeA)	ect__L_c + h2o_c -> nA4aL24dab_c	( Csal_2732 )	0	1000	0	Ectoine degradation		1.2.1.11
DOEB	N- acetyl-L-diamonbutyric acid deacetylase (DoeB)	h2o_c + nA4aL24dab_c -> 24abtn_c + ac_c	( Csal_2731 )	0	1000	0	Ectoine degradation		2.3.1.178
DOEC	Aspartate-semialdehyde dehydrogenase (DoeC)	aspsa_c + h2o_c + nad_c -> asp__L_c + 2 h_c + nadh_c	( Csal_2725 )	0	1000	0	Ectoine degradation		2.6.1.76
DM_mththf_c	Sink needed to allow (2R,4S)-2-methyl-2,3,3,4-tetrahydroxytetrahydrofuran to leave system	mththf_c ->		0	1000	0	Exchange		4.2.1.108
EX_ac_e	Acetate-exchange	ac_e ->		0	1000	0	Exchange		1.14.11.-
EX_acald_e	Acetaldehyde exchange	acald_e ->		0	1000	0	Exchange
EX_acser_e	O-Acetyl-L-serine exchange	acser_e ->		0	1000	0	Exchange		3.4.13.9
EX_ade_e	Adenine exchange	ade_e ->		0	1000	0	Exchange		3.5.1.-
EX_akg_e	2-Oxoglutarate exchange	akg_e ->		0	1000	0	Exchange		1.2.1.-
EX_alaala_e	D-Alanyl-D-alanine exchange	alaala_e ->		0	1000	0	Exchange
EX_ala__D_e	D-Alanine exchange	ala__D_e <=>		-0.1	1000	0	Exchange
EX_alltn_e	Allantoin exchange	alltn_e ->		0	1000	0	Exchange
EX_anhgm_e	N-Acetyl-D-glucosamine(anhydrous)N-Acetylmuramic acid exchange	anhgm_e ->		0	1000	0	Exchange
EX_arbtn_e	aerobactin minus Fe3 exchange	arbtn_e ->		0	1000	0	Exchange
EX_arbtn-fe3_e	Aerobactin exchange	arbtn__fe3_e ->		0	1000	0	Exchange
EX_arg__L_e	L-Arginine exchange	arg__L_e <=>		-0.1	1000	0	Exchange
EX_asn__L_e	L-Asparagine exchange	asn__L_e ->		0	1000	0	Exchange
EX_asp__L_e	L-Aspartate exchange	asp__L_e <=>		-0.1	1000	0	Exchange
EX_btn_e	Biotin exchange	btn_e ->		0	1000	0	Exchange
EX_ca2_e	Calcium-exchange	ca2_e <=>		-10	1000	0	Exchange
EX_cgly_e	Cys-Gly exchange	cgly_e ->		0	1000	0	Exchange
EX_chol_e	Choline exchange	chol_e ->		0	1000	0	Exchange
EX_cit_e	Citrate exchange	cit_e ->		0	1000	0	Exchange
EX_cl_e	Chloride-exchange	cl_e <=>		-10	1000	0	Exchange
EX_co2_e	CO2 exchange	co2_e ->		0	1000	0	Exchange
EX_cobalt2_e	Cobalto-exchange	cobalt2_e <=>		-10	1000	0	Exchange
EX_cpgn_e	coprogen exchange	cpgn_e ->		0	1000	0	Exchange
EX_csn_e	Cytosine exchange	csn_e ->		0	1000	0	Exchange
EX_cu_e	Cu+ exchange	cu_e ->		0	1000	0	Exchange
EX_cu2_e	cu2-exchange	cu2_e <=>		-10	1000	0	Exchange
EX_cys__L_e	L-Cysteine exchange	cys__L_e <=>		-0.1	1000	0	Exchange
EX_dca_e	Decanoate exchange	dca_e ->		0	1000	0	Exchange
EX_ddca_e	Dodecanoate (n-C12:0) exchange	ddca_e ->		0	1000	0	Exchange
EX_dgmp_e	dGMP exchange	dgmp_e ->		0	1000	0	Exchange
EX_dgsn_e	Deoxyguanosine exchange	dgsn_e ->		0	1000	0	Exchange
EX_dha_e	Dihydroxyacetone exchange	dha_e ->		0	1000	0	Exchange
EX_dimp_e	dIMP exchange	dimp_e ->		0	1000	0	Exchange
EX_din_e	Deoxyinosine exchange	din_e ->		0	1000	0	Exchange
EX_ect-L_e	Ectoine exchange	ect__L_e ->		0	1000	0	Exchange
EX_etha_e	Ethanolamine exchange	etha_e ->		0	1000	0	Exchange
EX_etoh_e	Ethanol exchange	etoh_e ->		0	1000	0	Exchange
EX_f6p_e	Frutose 6-phosphate exchange	f6p_e ->		0	1000	0	Exchange
EX_fald_e	Formaldehyde exchange	fald_e ->		0	1000	0	Exchange
EX_fe2_e	Fe2+ exchange	fe2_e ->		0	1000	0	Exchange
EX_fe3_e	Fe3+ exchange	fe3_e <=>		-10	1000	0	Exchange
EX_fe3dcit_e	Fe(III)dicitrate exchange	fe3dcit_e ->		0	1000	0	Exchange
EX_fe3hox_e	Fe(III)hydroxamate exchange	fe3hox_e ->		0	1000	0	Exchange
EX_fecrm_e	Ferrichrome exchange	fecrm_e ->		0	1000	0	Exchange
EX_feoxam_e	ferroxamine exchange	feoxam_e ->		0	1000	0	Exchange
EX_fru_e	D-Fructose exchange	fru_e ->		0	1000	0	Exchange
EX_fum_e	Fumarate exchange	fum_e ->		0	1000	0	Exchange
EX_g3pc_e	sn-Glycero-3-phosphocholine exchange	g3pc_e ->		0	1000	0	Exchange
EX_g3pe_e	sn-Glycero-3-phosphoethanolamine exchange	g3pe_e ->		0	1000	0	Exchange
EX_g3pg_e	Glycerophosphoglycerol exchange	g3pg_e ->		0	1000	0	Exchange
EX_g3pi_e	sn-Glycero-3-phospho-1-inositol exchange	g3pi_e ->		0	1000	0	Exchange
EX_g3ps_e	Glycerophosphoserine exchange	g3ps_e ->		0	1000	0	Exchange
EX_g6p_e	D-Glucose 6-phosphate exchange	g6p_e ->		0	1000	0	Exchange
EX_galctn__D_e	D-Galactonate exchange	galctn__D_e ->		0	1000	0	Exchange
EX_gam6p_e	D-Glucosamine 6-phosphate exchange	gam6p_e ->		0	1000	0	Exchange
EX_gdp_e	GDP exchange	gdp_e ->		0	1000	0	Exchange
EX_glc__D_e	D-Glucose-exchange	glc__D_e <=>		-10	1000	0	Exchange
EX_glcn_e	D-Gluconate exchange	glcn_e ->		0	1000	0	Exchange
EX_glcr_e	D-Glucarate exchange	glcr_e ->		0	1000	0	Exchange
EX_gln__L_e	L-Glutamine exchange	gln__L_e ->		0	1000	0	Exchange
EX_glu__L_e	L-Glutamate exchange	glu__L_e <=>		-0.1	1000	0	Exchange
EX_gly_e	Glycine exchange	gly_e <=>		-0.1	1000	0	Exchange
EX_glyb_e	Glycine betaine exchange	glyb_e ->		0	1000	0	Exchange
EX_glyc_e	Glycerol exchange	glyc_e ->		0	1000	0	Exchange
EX_glyc2p_e	Glycerol 2-phosphate exchange	glyc2p_e ->		0	1000	0	Exchange
EX_glyc3p_e	Glycerol 3-phosphate exchange	glyc3p_e ->		0	1000	0	Exchange
EX_glyclt_e	Glycolate exchange	glyclt_e ->		0	1000	0	Exchange
EX_gmp_e	GMP exchange	gmp_e ->		0	1000	0	Exchange
EX_gsn_e	Guanosine exchange	gsn_e ->		0	1000	0	Exchange
EX_gthrd_e	Reduced glutathione exchange	gthrd_e ->		0	1000	0	Exchange
EX_gtp_e	GTP exchange	gtp_e ->		0	1000	0	Exchange
EX_h_e	proton-exchange	h_e <=>		-10	1000	0	Exchange
EX_h2o_e	H2O-exchange	h2o_e <=>		-10	1000	0	Exchange
EX_h2s_e	Hydrogen sulfide exchange	h2s_e ->		0	1000	0	Exchange
EX_hdca_e	Hexadecanoic-acid-exchange	hdca_e ->		0	1000	0	Exchange
EX_hdcea_e	Hexadecanoic-acid (n-C16:1)-exchange	hdcea_e ->		0	1000	0	Exchange
EX_hdect_e	5-hydroxyectoine exchange	hdect_e ->		0	1000	0	Exchange
EX_his__L_e	L-Histidine exchange	his__L_e <=>		-0.1	1000	0	Exchange
EX_hom__L_e	L-Homoserine exchange	hom__L_e ->		0	1000	0	Exchange
EX_hxa_e	Hexanoate (n-C6:0) exchange	hxa_e ->		0	1000	0	Exchange
EX_ile__L_e	L-Isoleucine exchange	ile__L_e <=>		-0.1	1000	0	Exchange
EX_imp_e	IMP exchange	imp_e ->		0	1000	0	Exchange
EX_indole_e	Indole exchange	indole_e ->		0	1000	0	Exchange
EX_inost_e	myo-Inositol exchange	inost_e ->		0	1000	0	Exchange
EX_k_e	potassium-exchange	k_e <=>		-10	1000	0	Exchange
EX_kdo2lipid4_e	KDO(2)-lipid IV A exchange)	kdo2lipid4_e ->		0	1000	0	Exchange
EX_lac__D_e	D-lactate exchange	lac__D_e ->		0	1000	0	Exchange
EX_lac__L_e	L-Lactate exchange	lac__L_e ->		0	1000	0	Exchange
EX_LalaDgluMdap_e	L-alanine-D-glutamate-meso-2,6-diaminoheptanedioate exchange	LalaDgluMdap_e ->		0	1000	0	Exchange
EX_LalaDgluMdapDala_e	L-alanine-D-glutamate-meso-2,6-diaminoheptanedioate-D-alanine exchange	LalaDgluMdapDala_e ->		0	1000	0	Exchange
EX_leu__L_e	L-Leucine exchange	leu__L_e <=>		-0.1	1000	0	Exchange
EX_lys__L_e	lysine exchange	lys__L_e <=>		-0.1	1000	0	Exchange
EX_mal__D_e	D-Malate exchange	mal__D_e ->		0	1000	0	Exchange
EX_mal__L_e	L-Malate exchange	mal__L_e ->		0	1000	0	Exchange
EX_malt_e	Maltose exchange	malt_e ->		0	1000	0	Exchange
EX_malthx_e	Maltohexaose exchange	malthx_e ->		0	1000	0	Exchange
EX_maltpt_e	Maltopentaose exchange	maltpt_e ->		0	1000	0	Exchange
EX_malttr_e	Maltotriose exchange	malttr_e ->		0	1000	0	Exchange
EX_maltttr_e	Maltotetraose exchange	maltttr_e ->		0	1000	0	Exchange
EX_man_e	D-Mannose exchange	man_e ->		0	1000	0	Exchange
EX_man6p_e	D-Mannose 6-phosphate exchange	man6p_e ->		0	1000	0	Exchange
EX_met__L_e	L-Methionine exchange	met__L_e <=>		-0.1	1000	0	Exchange
EX_mg2_e	magnesium-exchange	mg2_e <=>		-10	1000	0	Exchange
EX_mn2_e	Mn2-exchange	mn2_e <=>		-10	1000	0	Exchange
EX_mobd_e	Molybdate-exchange	mobd_e <=>		-10	1000	0	Exchange
EX_na1_e	Sodium-exchange	na1_e <=>		-10	1000	0	Exchange
EX_nh4_e	ammonium exchange	nh4_e <=>		-4	1000	0	Exchange
EX_ni2_e	Ni2+ exchange	ni2_e <=>		-10	1000	0	Exchange
EX_no_e	Nitric oxide exchange	no_e ->		0	1000	0	Exchange
EX_no2_e	Nitrite exchange	no2_e ->		0	1000	0	Exchange
EX_no3_e	Nitrate exchange	no3_e ->		0	1000	0	Exchange
EX_o2_e	O2 exchange	o2_e <=>		-100	1000	0	Exchange
EX_o2s_e	Superoxide anion exchange	o2s_e ->		0	1000	0	Exchange
EX_ocdca_e	octadecanoate (n-C18:0) exchange	ocdca_e ->		0	1000	0	Exchange
EX_ocdcea_e	octadecenoate-exchange	ocdcea_e ->		0	1000	0	Exchange
EX_octa_e	octanoate (n-C8:0) exchange	octa_e ->		0	1000	0	Exchange
EX_orot_e	Orotate exchange	orot_e ->		0	1000	0	Exchange
EX_phe__L_e	L-Phenylalanine exchange	phe__L_e <=>		-0.1	1000	0	Exchange
EX_pi_e	phosphate-exchange	pi_e <=>		-10	1000	0	Exchange
EX_ppa_e	Propionate exchange	ppa_e ->		0	1000	0	Exchange
EX_ppal_e	Propanal exchange	ppal_e ->		0	1000	0	Exchange
EX_ppt_e	Phosphonate exchange	ppt_e ->		0	1000	0	Exchange
EX_progly_e	L-Prolinylglycine exchange	progly_e ->		0	1000	0	Exchange
EX_pro__L_e	L-Proline exchange	pro__L_e <=>		-0.1	1000	0	Exchange
EX_pyr_e	Pyruvate-exchange	pyr_e ->		0	1000	0	Exchange
EX_rib__D_e	D-Ribose exchange	rib__D_e ->		0	1000	0	Exchange
EX_ser__L_e	L-Serine exchange	ser__L_e <=>		-0.1	1000	0	Exchange
EX_so4_e	Sulfate-exchange	so4_e <=>		-10	1000	0	Exchange
EX_succ_e	Succinate exchange	succ_e ->		0	1000	0	Exchange
EX_thym_e	Thymine exchange	thym_e ->		0	1000	0	Exchange
EX_tre_e	Trehalose exchange	tre_e ->		0	1000	0	Exchange
EX_trp__L_e	L-Tryptophan exchange	trp__L_e <=>		-0.1	1000	0	Exchange
EX_ttdca_e	tetradecanoate (n-C14:0) exchange	ttdca_e ->		0	1000	0	Exchange
EX_ttdcea_e	tetradecenoate (n-C14:1) exchange	ttdcea_e ->		0	1000	0	Exchange
EX_tungs_e	tungstate exchange	tungs_e ->		0	1000	0	Exchange
EX_tyr__L_e	L-Tyrosine exchange	tyr__L_e <=>		-0.1	1000	0	Exchange
EX_ura_e	Uracil exchange	ura_e ->		0	1000	0	Exchange
EX_val__L_e	L-Valine exchange	val__L_e <=>		-0.1	1000	0	Exchange
EX_xan_e	Xanthine exchange	xan_e ->		0	1000	0	Exchange
EX_xmp_e	Xanthosine 5'-phosphate exchange	xmp_e ->		0	1000	0	Exchange
EX_xtsn_e	Xanthosine exchange	xtsn_e ->		0	1000	0	Exchange
EX_zn2_e	Zinc-exchange	zn2_e <=>		-10	1000	0	Exchange
HPPK2	2-amino-4-hydroxy-6-hydroxymethyldihydropteridine diphosphokinase	6hmhpt_c + atp_c -> 6hmhptpp_c + amp_c + h_c	( Csal_0970 )	0	1000	0	Folate biosynthesis
FOMETRi	Aminomethyltransferase	5fthf_c + h_c -> h2o_c + methf_c	( Csal_1815 ) or ( Csal_0853 )	0	1000	0	Folate Metabolism
FTHFD	formyltetrahydrofolate deformylase	10fthf_c + h2o_c -> for_c + h_c + thf_c	( Csal_1002 )	0	1000	0	Folate Metabolism
GCALDD	Glycolaldehyde dehydrogenase	gcald_c + h2o_c + nad_c -> glyclt_c + 2 h_c + nadh_c	( Csal_2913 )	0	1000	0	Folate Metabolism
GLYCL	Glycine Cleavage System	gly_c + nad_c + thf_c -> co2_c + mlthf_c + nadh_c + nh4_c	( Csal_1811 )	0	1000	0	Folate Metabolism
MTHFC	methenyltetrahydrofolate cyclohydrolase	h2o_c + methf_c <=> 10fthf_c + h_c	( Csal_2048 )	-1000	1000	0	Folate Metabolism
MTHFD	methylenetetrahydrofolate dehydrogenase (NADP)	mlthf_c + nadp_c <=> methf_c + nadph_c	( Csal_2049 )	-1000	1000	0	Folate Metabolism		2.7.6.3
MTHFR2	5,10-methylenetetrahydrofolate reductase (NADH)	2 h_c + mlthf_c + nadh_c -> 5mthf_c + nad_c	( Csal_0396 )	0	1000	0	Folate Metabolism		2.1.2.10
FTHFCL	5-formethyltetrahydrofolate cyclo-ligase	5fthf_c + atp_c -> adp_c + methf_c + pi_c	( Csal_0021 )	0	1000	0	formylTHF biosynthesis II , folate transformations		3.5.1.10
GLUDy	Glutamate dehydrogenase (NAD)	glu__L_c + h2o_c + nadp_c <=> akg_c + h_c + nadph_c + nh4_c	( Csal_1340 )	-1000	1000	0	Glutamate Metabolism		1.2.1.21
GLNS	Glutamine synthase	atp_c + glu__L_c + nh4_c -> adp_c + h_c + pi_c + gln__L_c	( Csal_0243 ) or ( Csal_1181 )	0	1000	0	Glutamate Metabolism
ACPPAT120	acyl-(acyl carrier protein):phosphate acyltransferase (C12:0)	ddcaACP_c + h_c + pi_c -> ACP_c + ddcap_c	( Csal_1612 )	0	1000	0	Glycerophospholipid Metabolism		3.5.4.9
ACPPAT140	acyl-(acyl carrier protein):phosphate acyltransferase (C14:0)	h_c + myrsACP_c + pi_c -> ACP_c + ttdcap_c	( Csal_1612 )	0	1000	0	Glycerophospholipid Metabolism		1.5.1.5
ACPPAT141	acyl-(acyl carrier protein):phosphate acyltransferase (C14:1)	h_c + pi_c + tdeACP_c -> ACP_c + ttdceap_c	( Csal_1612 )	0	1000	0	Glycerophospholipid Metabolism		1.5.1.20
ACPPAT160	acyl-(acyl carrier protein):phosphate acyltransferase (C16:0)	h_c + palmACP_c + pi_c -> ACP_c + hdcap_c	( Csal_1612 )	0	1000	0	Glycerophospholipid Metabolism		6.3.3.2
ACPPAT161	acyl-(acyl carrier protein):phosphate acyltransferase (C16:1)	h_c + hdeACP_c + pi_c -> ACP_c + hdceap_c	( Csal_1612 )	0	1000	0	Glycerophospholipid Metabolism		1.4.1.4
ACPPAT180	acyl-(acyl carrier protein):phosphate acyltransferase (C18:0)	h_c + ocdcaACP_c + pi_c -> ACP_c + ocdcap_c	( Csal_1612 )	0	1000	0	Glycerophospholipid Metabolism		6.3.1.2
ACPPAT181	acyl-(acyl carrier protein):phosphate acyltransferase (C18:1)	h_c + octeACP_c + pi_c -> ACP_c + ocdceap_c	( Csal_1612 )	0	1000	0	Glycerophospholipid Metabolism
AGPAT120	1-tetradecanoyl-sn-glycerol 3-phosphate O-acyltransferase (n-C12:0)	1ddecg3p_c + ddcaACP_c -> ACP_c + pa120_c	( Csal_0455 )	0	1000	0	Glycerophospholipid Metabolism
AGPAT140	1-tetradecanoyl-sn-glycerol 3-phosphate O-acyltransferase (n-C14:0)	1tdecg3p_c + myrsACP_c -> ACP_c + pa140_c	( Csal_0455 )	0	1000	0	Glycerophospholipid Metabolism
AGPAT141	1-tetradec-7-enoyl-sn-glycerol 3-phosphate O-acyltransferase (n-C14:1)	1tdec7eg3p_c + tdeACP_c -> ACP_c + pa141_c	( Csal_0455 )	0	1000	0	Glycerophospholipid Metabolism
AGPAT160	1-hexadecanoyl-sn-glycerol 3-phosphate O-acyltransferase (n-C16:0)	1hdecg3p_c + palmACP_c -> ACP_c + pa160_c	( Csal_0455 )	0	1000	0	Glycerophospholipid metabolism
AGPAT161	1-hexadec-7-enoyl-sn-glycerol 3-phosphate O-acyltransferase (n-C16:1)	1hdec9eg3p_c + hdeACP_c -> ACP_c + pa161_c	( Csal_0455 )	0	1000	0	Glycerophospholipid metabolism
AGPAT180	1-octadecanoyl-sn-glycerol 3-phosphate O-acyltransferase (n-C18:0)	1odecg3p_c + ocdcaACP_c -> ACP_c + pa180_c	( Csal_0455 )	0	1000	0	Glycerophospholipid Metabolism
AGPAT181	1-octadec-7-enoyl-sn-glycerol 3-phosphate O-acyltransferase (n-C18:1)	1odec11eg3p_c + octeACP_c -> ACP_c + pa181_c	( Csal_0455 )	0	1000	0	Glycerophospholipid Metabolism		2.3.1.51
APH120	acylphosphatase (C12:0)	ddcap_c + h2o_c -> ddca_c + 2 h_c + pi_c	( Csal_1839 )	0	1000	0	Glycerophospholipid Metabolism		2.3.1.51
APH140	acylphosphatase (C14:0)	h2o_c + ttdcap_c -> 2 h_c + pi_c + ttdca_c	( Csal_1839 )	0	1000	0	Glycerophospholipid Metabolism		2.3.1.51
APH141	acylphosphatase (C14:1)	h2o_c + ttdceap_c -> 2 h_c + pi_c + ttdcea_c	( Csal_1839 )	0	1000	0	Glycerophospholipid Metabolism		2.3.1.51
APH160	acylphosphatase (C16:0)	h2o_c + hdcap_c -> 2 h_c + hdca_c + pi_c	( Csal_1839 )	0	1000	0	Glycerophospholipid Metabolism		2.3.1.51
APH161	acylphosphatase (C16:1)	h2o_c + hdceap_c -> 2 h_c + hdcea_c + pi_c	( Csal_1839 )	0	1000	0	Glycerophospholipid Metabolism		2.3.1.51
APH180	acylphosphatase (C18:0)	h2o_c + ocdcap_c -> 2 h_c + ocdca_c + pi_c	( Csal_1839 )	0	1000	0	Glycerophospholipid Metabolism		2.3.1.51
APH181	acylphosphatase (C18:1)	h2o_c + ocdceap_c -> 2 h_c + ocdcea_c + pi_c	( Csal_1839 )	0	1000	0	Glycerophospholipid Metabolism		3.6.1.7
CFAS160E	cyclopropane fatty acid synthase (Phosphatidylethanolamine, n-C16:0)	2 amet_c + pe161_c -> 2 ahcys_c + cpe160_c + 2 h_c	( Csal_1480 ) or ( Csal_0460 )	0	1000	0	Glycerophospholipid Metabolism		3.6.1.7
CFAS160G	cyclopropane fatty acid synthase (Phosphatidylglycerol, n-C16:0)	2 amet_c + pg161_c -> 2 ahcys_c + cpg160_c + 2 h_c	( Csal_1480 ) or ( Csal_0460 )	0	1000	0	Glycerophospholipid Metabolism		3.6.1.7
CFAS180E	cyclopropane fatty acid synthase (Phosphatidylethanolamine, n-C18:0)	2 amet_c + pe181_c -> 2 ahcys_c + cpe180_c + 2 h_c	( Csal_1480 ) or ( Csal_0460 )	0	1000	0	Glycerophospholipid Metabolism		3.6.1.7
CFAS180G	cyclopropane fatty acid synthase (Phosphatidylglycerol, n-C18:0)	2 amet_c + pg181_c -> 2 ahcys_c + cpg180_c + 2 h_c	( Csal_1480 ) or ( Csal_0460 )	0	1000	0	Glycerophospholipid Metabolism		3.6.1.7
DAGK120	diacylglycerol kinase (n-C12:0)	12dgr120_c + atp_c -> adp_c + h_c + pa120_c	( Csal_2929 )	0	1000	0	Glycerophospholipid Metabolism		3.6.1.7
DAGK140	diacylglycerol kinase (n-C14:0)	12dgr140_c + atp_c -> adp_c + h_c + pa140_c	( Csal_2929 )	0	1000	0	Glycerophospholipid Metabolism		3.6.1.7
DAGK141	diacylglycerol kinase (n-C14:1)	12dgr141_c + atp_c -> adp_c + h_c + pa141_c	( Csal_2929 )	0	1000	0	Glycerophospholipid Metabolism		2.1.1.79
DAGK160	diacylglycerol kinase (n-C16:0)	12dgr160_c + atp_c -> adp_c + h_c + pa160_c	( Csal_2929 )	0	1000	0	Glycerophospholipid Metabolism		2.1.1.79
DAGK161	diacylglycerol kinase (n-C16:1)	12dgr161_c + atp_c -> adp_c + h_c + pa161_c	( Csal_2929 )	0	1000	0	Glycerophospholipid Metabolism		2.1.1.79
DAGK180	diacylglycerol kinase (n-C18:0)	12dgr180_c + atp_c -> adp_c + h_c + pa180_c	( Csal_2929 )	0	1000	0	Glycerophospholipid Metabolism		2.1.1.79
DAGK181	diacylglycerol kinase (n-C18:1)	12dgr181_c + atp_c -> adp_c + h_c + pa181_c	( Csal_2929 )	0	1000	0	Glycerophospholipid Metabolism		2.7.1.107
DASYN120	CDP-diacylglycerol synthetase (n-C12:0)	ctp_c + h_c + pa120_c -> cdpdddecg_c + ppi_c	( Csal_0568 )	0	1000	0	Glycerophospholipid Metabolism		2.7.1.107
DASYN140	CDP-diacylglycerol synthetase (n-C14:0)	ctp_c + h_c + pa140_c -> cdpdtdecg_c + ppi_c	( Csal_0568 )	0	1000	0	Glycerophospholipid Metabolism		2.7.1.107
DASYN141	CDP-diacylglycerol synthetase (n-C14:1)	ctp_c + h_c + pa141_c -> cdpdtdec7eg_c + ppi_c	( Csal_0568 )	0	1000	0	Glycerophospholipid Metabolism		2.7.1.107
DASYN160	CDP-diacylglycerol synthetase (n-C16:0)	ctp_c + h_c + pa160_c -> cdpdhdecg_c + ppi_c	( Csal_0568 )	0	1000	0	Glycerophospholipid metabolism		2.7.1.107
DASYN161	CDP-diacylglycerol synthetase (n-C16:1)	ctp_c + h_c + pa161_c -> cdpdhdec9eg_c + ppi_c	( Csal_0568 )	0	1000	0	Glycerophospholipid metabolism		2.7.1.107
DASYN180	CDP-diacylglycerol synthetase (n-C18:0)	ctp_c + h_c + pa180_c -> cdpdodecg_c + ppi_c	( Csal_0568 )	0	1000	0	Glycerophospholipid Metabolism		2.7.1.107
DASYN181	CDP-diacylglycerol synthetase (n-C18:1)	ctp_c + h_c + pa181_c -> cdpdodec11eg_c + ppi_c	( Csal_0568 )	0	1000	0	Glycerophospholipid Metabolism		2.7.7.41
G3PAT120	glycerol-3-phosphate acyltransferase (C12:0)	ddcaACP_c + glyc3p_c -> 1ddecg3p_c + ACP_c	( Csal_0861 ) or ( Csal_1612 )	0	1000	0	Glycerophospholipid Metabolism		2.7.7.41
G3PAT140	glycerol-3-phosphate acyltransferase (C14:0)	glyc3p_c + myrsACP_c -> 1tdecg3p_c + ACP_c	( Csal_0861 ) or ( Csal_1612 )	0	1000	0	Glycerophospholipid Metabolism		2.7.7.41
G3PAT141	glycerol-3-phosphate acyltransferase (C14:1)	glyc3p_c + tdeACP_c -> 1tdec7eg3p_c + ACP_c	( Csal_0861 ) or ( Csal_1612 )	0	1000	0	Glycerophospholipid Metabolism		2.7.7.41
G3PAT160	glycerol-3-phosphate acyltransferase (C16:0)	glyc3p_c + palmACP_c -> 1hdecg3p_c + ACP_c	( Csal_0861 ) or ( Csal_1612 )	0	1000	0	Glycerophospholipid metabolism		2.7.7.41
G3PAT161	glycerol-3-phosphate acyltransferase (C16:1)	glyc3p_c + hdeACP_c -> 1hdec9eg3p_c + ACP_c	( Csal_0861 ) or ( Csal_1612 )	0	1000	0	Glycerophospholipid metabolism		2.7.7.41
G3PAT180	glycerol-3-phosphate acyltransferase (C18:0)	glyc3p_c + ocdcaACP_c -> 1odecg3p_c + ACP_c	( Csal_0861 ) or ( Csal_1612 )	0	1000	0	Glycerophospholipid Metabolism		2.7.7.41
G3PAT181	glycerol-3-phosphate acyltransferase (C18:1)	glyc3p_c + octeACP_c -> 1odec11eg3p_c + ACP_c	( Csal_0861 ) or ( Csal_1612 )	0	1000	0	Glycerophospholipid Metabolism		2.3.1.15
GPDDA1	Glycerophosphodiester phosphodiesterase (Glycerophosphocholine)	g3pc_p + h2o_p -> chol_p + glyc3p_p + h_p	( Csal_1506 ) or ( Csal_2061 )	0	1000	0	Glycerophospholipid Metabolism		2.3.1.15
GPDDA1pp	Glycerophosphodiester phosphodiesterase (Glycerophosphocholine)	g3pc_c + h2o_c -> chol_c + glyc3p_c + h_c	( Csal_1506 ) or ( Csal_2061 )	0	1000	0	Glycerophospholipid Metabolism		2.3.1.15
GPDDA2	Glycerophosphodiester phosphodiesterase (Glycerophosphoethanolamine)	g3pe_c + h2o_c -> etha_c + glyc3p_c + h_c	( Csal_1506 ) or ( Csal_2061 )	0	1000	0	Glycerophospholipid Metabolism		2.3.1.15
GPDDA2pp	Glycerophosphodiester phosphodiesterase (Glycerophosphoethanolamine)	g3pe_p + h2o_p -> etha_p + glyc3p_p + h_p	( Csal_1506 ) or ( Csal_2061 )	0	1000	0	Glycerophospholipid Metabolism		2.3.1.15
GPDDA3	Glycerophosphodiester phosphodiesterase (Glycerophosphoserine)	g3ps_c + h2o_c -> glyc3p_c + h_c + ser__L_c	( Csal_1506 ) or ( Csal_2061 )	0	1000	0	Glycerophospholipid Metabolism		2.3.1.15
GPDDA3pp	Glycerophosphodiester phosphodiesterase (Glycerophosphoserine)	g3ps_p + h2o_p -> glyc3p_p + h_p + ser__L_p	( Csal_1506 ) or ( Csal_2061 )	0	1000	0	Glycerophospholipid Metabolism		2.3.1.15
GPDDA4	Glycerophosphodiester phosphodiesterase (Glycerophosphoglycerol)	g3pg_c + h2o_c -> glyc3p_c + glyc_c + h_c	( Csal_1506 ) or ( Csal_2061 )	0	1000	0	Glycerophospholipid Metabolism		3.1.4.46
GPDDA4pp	Glycerophosphodiester phosphodiesterase (Glycerophosphoglycerol)	g3pg_p + h2o_p -> glyc3p_p + glyc_p + h_p	( Csal_1506 ) or ( Csal_2061 )	0	1000	0	Glycerophospholipid Metabolism		3.1.4.46
GPDDA5	Glycerophosphodiester phosphodiesterase (Glycerophosphoinositol)	g3pi_c + h2o_c -> glyc3p_c + h_c + inost_c	( Csal_1506 ) or ( Csal_2061 )	0	1000	0	Glycerophospholipid Metabolism		3.1.4.46
GPDDA5pp	Glycerophosphodiester phosphodiesterase (Glycerophosphoinositol)	g3pi_p + h2o_p -> glyc3p_p + h_p + inost_p	( Csal_1506 ) or ( Csal_2061 )	0	1000	0	Glycerophospholipid Metabolism		3.1.4.46
PAPA120	Phosphatidate phosphatase (n-C12:0)	h2o_c + pa120_c -> 12dgr120_c + pi_c	( Csal_2580 )	0	1000	0	Glycerophospholipid Metabolism		3.1.4.46
PAPA140	Phosphatidate phosphatase (n-C14:0)	h2o_c + pa140_c -> 12dgr140_c + pi_c	( Csal_2580 )	0	1000	0	Glycerophospholipid Metabolism		3.1.4.46
PAPA141	Phosphatidate phosphatase (n-C14:1)	h2o_c + pa141_c -> 12dgr141_c + pi_c	( Csal_2580 )	0	1000	0	Glycerophospholipid Metabolism		3.1.4.46
PAPA160	Phosphatidate phosphatase (n-C16:0)	h2o_c + pa160_c -> 12dgr160_c + pi_c	( Csal_2580 )	0	1000	0	Glycerophospholipid Metabolism		3.1.4.46
PAPA161	Phosphatidate phosphatase (n-C16:1)	h2o_c + pa161_c -> 12dgr161_c + pi_c	( Csal_2580 )	0	1000	0	Glycerophospholipid Metabolism		3.1.4.46
PAPA180	Phosphatidate phosphatase (n-C18:0)	h2o_c + pa180_c -> 12dgr180_c + pi_c	( Csal_2580 )	0	1000	0	Glycerophospholipid Metabolism		3.1.4.46
PAPA181	Phosphatidate phosphatase (n-C18:1)	h2o_c + pa181_c -> 12dgr181_c + pi_c	( Csal_2580 )	0	1000	0	Glycerophospholipid Metabolism		3.1.3.4
PGPP120	phosphatidylglycerol phosphate phosphatase (n-C14:0)	h2o_c + pgp120_c -> pg120_c + pi_c	( Csal_2580 )	0	1000	0	Glycerophospholipid Metabolism		3.1.3.4
PGPP140	phosphatidylglycerol phosphate phosphatase (n-C14:0)	h2o_c + pgp140_c -> pg140_c + pi_c	( Csal_2580 )	0	1000	0	Glycerophospholipid Metabolism		3.1.3.4
PGPP141	phosphatidylglycerol phosphate phosphatase (n-C14:1)	h2o_c + pgp141_c -> pg141_c + pi_c	( Csal_2580 )	0	1000	0	Glycerophospholipid Metabolism		3.1.3.4
PGPP160	phosphatidylglycerol phosphate phosphatase (n-C16:0)	h2o_c + pgp160_c -> pg160_c + pi_c	( Csal_2580 )	0	1000	0	Glycerophospholipid Metabolism		3.1.3.4
PGPP161	phosphatidylglycerol phosphate phosphatase (n-C16:1)	h2o_c + pgp161_c -> pg161_c + pi_c	( Csal_2580 )	0	1000	0	Glycerophospholipid Metabolism		3.1.3.4
PGPP180	phosphatidylglycerol phosphate phosphatase (n-C18:0)	h2o_c + pgp180_c -> pg180_c + pi_c	( Csal_2580 )	0	1000	0	Glycerophospholipid Metabolism		3.1.3.4
PGPP181	phosphatidylglycerol phosphate phosphatase (n-C18:1)	h2o_c + pgp181_c -> pg181_c + pi_c	( Csal_2580 )	0	1000	0	Glycerophospholipid Metabolism		3.1.3.27
PGSA120	Phosphatidylglycerol synthase (n-C12:0)	cdpdddecg_c + glyc3p_c -> cmp_c + h_c + pgp120_c	( Csal_2134 )	0	1000	0	Glycerophospholipid Metabolism		3.1.3.27
PGSA140	Phosphatidylglycerol synthase (n-C14:0)	cdpdtdecg_c + glyc3p_c -> cmp_c + h_c + pgp140_c	( Csal_2134 )	0	1000	0	Glycerophospholipid Metabolism		3.1.3.27
PGSA141	Phosphatidylglycerol synthase (n-C14:1)	cdpdtdec7eg_c + glyc3p_c -> cmp_c + h_c + pgp141_c	( Csal_2134 )	0	1000	0	Glycerophospholipid Metabolism		3.1.3.27
PGSA160	Phosphatidylglycerol synthase (n-C16:0)	cdpdhdecg_c + glyc3p_c -> cmp_c + h_c + pgp160_c	( Csal_2134 )	0	1000	0	Glycerophospholipid Metabolism		3.1.3.27
PGSA161	Phosphatidylglycerol synthase (n-C16:1)	cdpdhdec9eg_c + glyc3p_c -> cmp_c + h_c + pgp161_c	( Csal_2134 )	0	1000	0	Glycerophospholipid Metabolism		3.1.3.27
PGSA180	Phosphatidylglycerol synthase (n-C18:0)	cdpdodecg_c + glyc3p_c -> cmp_c + h_c + pgp180_c	( Csal_2134 )	0	1000	0	Glycerophospholipid Metabolism		3.1.3.27
PGSA181	Phosphatidylglycerol synthase (n-C18:1)	cdpdodec11eg_c + glyc3p_c -> cmp_c + h_c + pgp181_c	( Csal_2134 )	0	1000	0	Glycerophospholipid Metabolism		2.7.8.5
PSD120	Phosphatidylserine decarboxylase (n-C12:0)	h_c + ps120_c -> co2_c + pe120_c	( Csal_2529 )	0	1000	0	Glycerophospholipid Metabolism		2.7.8.5
PSD140	Phosphatidylserine decarboxylase (n-C14:0)	h_c + ps140_c -> co2_c + pe140_c	( Csal_2529 )	0	1000	0	Glycerophospholipid Metabolism		2.7.8.5
PSD141	Phosphatidylserine decarboxylase (n-C14:1)	h_c + ps141_c -> co2_c + pe141_c	( Csal_2529 )	0	1000	0	Glycerophospholipid Metabolism		2.7.8.5
PSD160	Phosphatidylserine decarboxylase (n-C16:0)	h_c + ps160_c -> co2_c + pe160_c	( Csal_2529 )	0	1000	0	Glycerophospholipid metabolism		2.7.8.5
PSD161	Phosphatidylserine decarboxylase (n-C16:1)	h_c + ps161_c -> co2_c + pe161_c	( Csal_2529 )	0	1000	0	Glycerophospholipid metabolism		2.7.8.5
PSD180	Phosphatidylserine decarboxylase (n-C18:0)	h_c + ps180_c -> co2_c + pe180_c	( Csal_2529 )	0	1000	0	Glycerophospholipid Metabolism		2.7.8.5
PSD181	Phosphatidylserine decarboxylase (n-C18:1)	h_c + ps181_c -> co2_c + pe181_c	( Csal_2529 )	0	1000	0	Glycerophospholipid Metabolism		4.1.1.65
PSSA120	Phosphatidylserine syntase (n-C12:0)	cdpdddecg_c + ser__L_c -> cmp_c + h_c + ps120_c	( Csal_0505 )	0	1000	0	Glycerophospholipid Metabolism		4.1.1.65
PSSA140	Phosphatidylserine syntase (n-C14:0)	cdpdtdecg_c + ser__L_c -> cmp_c + h_c + ps140_c	( Csal_0505 )	0	1000	0	Glycerophospholipid Metabolism		4.1.1.65
PSSA141	Phosphatidylserine syntase (n-C14:1)	cdpdtdec7eg_c + ser__L_c -> cmp_c + h_c + ps141_c	( Csal_0505 )	0	1000	0	Glycerophospholipid Metabolism		4.1.1.65
PSSA160	Phosphatidylserine syntase (n-C16:0)	cdpdhdecg_c + ser__L_c -> cmp_c + h_c + ps160_c	( Csal_0505 )	0	1000	0	Glycerophospholipid metabolism		4.1.1.65
PSSA161	Phosphatidylserine syntase (n-C16:1)	cdpdhdec9eg_c + ser__L_c -> cmp_c + h_c + ps161_c	( Csal_0505 )	0	1000	0	Glycerophospholipid metabolism		4.1.1.65
PSSA180	Phosphatidylserine syntase (n-C18:0)	cdpdodecg_c + ser__L_c -> cmp_c + h_c + ps180_c	( Csal_0505 )	0	1000	0	Glycerophospholipid Metabolism		4.1.1.65
PSSA181	Phosphatidylserine syntase (n-C18:1)	cdpdodec11eg_c + ser__L_c -> cmp_c + h_c + ps181_c	( Csal_0505 )	0	1000	0	Glycerophospholipid Metabolism		2.7.8.8
GLYCK2	glycerate kinase	atp_c + glyc__R_c -> 2pg_c + adp_c + h_c	( Csal_2952 )	0	1000	0	Glycine and Serine Metabolism		2.7.8.8
LSERDHr	L-serine dehydrogenase	nadp_c + ser__L_c <=> 2amsa_c + h_c + nadph_c	( Csal_2684 ) or ( Csal_0161 )	-1000	1000	0	Glycine and Serine Metabolism		2.7.8.8
PSERT	Phosphoserine transaminase	3php_c + glu__L_c -> akg_c + pser__L_c	( Csal_2167 )	0	1000	0	Glycine and Serine Metabolism		2.7.8.8
THRD	alcohol dehydrogenase GroES-like protein	nad_c + thr__L_c -> 2aobut_c + h_c + nadh_c	( Csal_0359 )	0	1000	0	Glycine and Serine Metabolism		2.7.8.8
CHOLD	Choline dehydrogenase (Bet A)	chol_c + nad_c -> betald_c + h_c + nadh_c	( Csal_1514 )	0	1000	0	Glycine, serine and threonine metabolism		2.7.8.8
BETALDHx	Betaine-aldehyde dehydrogenase (Bet B)	betald_c + h2o_c + nad_c -> glyb_c + 2 h_c + nadh_c	( Csal_1515 ) or ( Csal_1706 ) or ( Csal_2844 ) or Csal_0352	0	1000	0	Glycine, serine and threonine metabolism		2.7.8.8
BETALDHy	Betaine-aldehyde dehydrogenase (Bet B)	betald_c + h2o_c + nadp_c -> glyb_c + 2 h_c + nadph_c	( Csal_1515 ) or ( Csal_1706 ) or ( Csal_2844 ) or Csal_0352	0	1000	0	Glycine, serine and threonine metabolism		2.7.1.31
DIMEOXI	Dimethylglycine oxidase	dmgly_c + fad_c + h2o_c -> fadh2_c + fald_c + sarc_c	( Csal_0991 and Csal_0990 )	0	1000	0	Glycine, serine and threonine metabolism
GHMT2r	Glycine hydroxymethyltransferase	ser__L_c + thf_c <=> gly_c + h2o_c + mlthf_c	( Csal_2617 )	-1000	1000	0	Glycine, serine and threonine metabolism		2.6.1.52
PGCD	Phosphoglycerate dehydrogenase	3pg_c + nad_c -> 3php_c + h_c + nadh_c	( Csal_0096 )	0	1000	0	Glycine, serine and threonine metabolism		1.1.1.103
PSP_L	Phosphoserine phosphatase	h2o_c + pser__L_c -> pi_c + ser__L_c	( Csal_2542 )	0	1000	0	Glycine, serine and threonine metabolism		1.1.99.1
SERD_L	L-serine ammonia-lyase	ser__L_c -> nh4_c + pyr_c	( Csal_0982 )	0	1000	0	Glycine, serine and threonine metabolism		1.2.1.8		R00220
FBA	Fructose-bisphosphate aldolase	fdp_c <=> dhap_c + g3p_c	( Csal_0370 ) or ( Csal_0375 and Csal_0376 )	-1000	1000	0	Glycolysis/Gluconeogenesis		1.2.1.8
HEX1	Glucokinase	atp_c + glc__D_c -> adp_c + g6p_c + h_c	( Csal_2413 and Csal_2414 and Csal_2415 and Csal_2416 )	0	1000	0	Glycolysis/Gluconeogenesis		1.5.8.4
PGI	Glucose-6-phosphate isomerase	g6p_c <=> f6p_c	( Csal_0932 ) or ( Csal_2546 )	-1000	1000	0	Glycolysis/Gluconeogenesis		2.1.2.1
GAPD	Glyceraldehyde 3-phosphate dehydrogenase	g3p_c + nad_c + pi_c <=> 13dpg_c + h_c + nadh_c	( Csal_0372 ) or ( Csal_0937 ) or ( Csal_1482 ) or ( Csal_1568 )	-1000	1000	0	Glycolysis/Gluconeogenesis		1.1.1.95
PDH	pyruvate dehydrogenase	coa_c + nad_c + pyr_c -> accoa_c + co2_c + nadh_c	( Csal_0855 and Csal_0856 and Csal_1219 and Csal_1254 )	0	1000	0	Glycolysis/Gluconeogenesis		3.1.3.3
FRUK	6-phosphofructokinase (atp dependent)	atp_c + f1p_c -> adp_c + fdp_c + h_c	( Csal_2647 )	0	1000	0	Glycolysis/Gluconeogenesis		4.3.1.17
PPS	Phosphoenolpyruvate synthase (pyruvate, water dikinase)	atp_c + h2o_c + pyr_c -> amp_c + 2 h_c + pep_c + pi_c	( Csal_2062 )	0	1000	0	Glycolysis/Gluconeogenesis		4.1.2.13
ENO	Phosphopyruvate hydratase	2pg_c <=> h2o_c + pep_c	( Csal_0619 )	-1000	1000	0	Glycolysis/Gluconeogenesis		2.7.1.1
PGK	Phosphoglycerate kinase	3pg_c + atp_c <=> 13dpg_c + adp_c	( Csal_0371 )	-1000	1000	0	Glycolysis/Gluconeogenesis		5.3.1.9
PGM	Phosphoglycerate mutase	2pg_c <=> 3pg_c	( Csal_0046 )	-1000	1000	0	Glycolysis/Gluconeogenesis		1.2.1.12
PYK	Pyruvate kinase	adp_c + h_c + pep_c -> atp_c + pyr_c	( Csal_1559 )	0	1000	0	Glycolysis/Gluconeogenesis
TPI	Triose-phosphate isomerase	dhap_c <=> g3p_c	( Csal_3078 )	-1000	1000	0	Glycolysis/Gluconeogenesis		2.7.1.56
MALS	Malate synthase	accoa_c + glx_c + h2o_c -> coa_c + h_c + mal__L_c	( Csal_3154 )	0	1000	0	Glyoxylate cycle		2.7.9.2
GLYCK	glycerate kinase	atp_c + glyc__R_c -> 3pg_c + adp_c + h_c	( Csal_2952 )	0	1000	0	Glyoxylate Metabolism		4.2.1.11
GLYCLTDx	Glycolate dehydrogenase (NAD)	glx_c + h_c + nadh_c -> glyclt_c + nad_c	( Csal_1842 )	0	1000	0	Glyoxylate Metabolism		2.7.2.3
GLYCLTDy	Glycolate dehydrogenase (NADP)	glx_c + h_c + nadph_c -> glyclt_c + nadp_c	( Csal_1842 )	0	1000	0	Glyoxylate Metabolism		5.4.2.1
ATPPRT	ATP phosphoribosyltransferase	atp_c + prpp_c -> ppi_c + prbatp_c	( Csal_2213 ) or ( Csal_1281 )	0	1000	0	Histidine metabolism		2.7.1.40
HISTD	histidinol dehydrogenase	h2o_c + histd_c + 2 nad_c -> 3 h_c + his__L_c + 2 nadh_c	( Csal_2212 )	0	1000	0	Histidine metabolism		5.3.1.1
HISTP	histidinol-phosphatase	h2o_c + hisp_c -> histd_c + pi_c	( Csal_0005 )	0	1000	0	Histidine metabolism		2.3.3.9
HSTPT	histidinol-phosphate transaminase	glu__L_c + imacp_c -> akg_c + hisp_c	( Csal_0507 )	0	1000	0	Histidine metabolism		2.7.1.31
IG3PS	Imidazole-glycerol-3-phosphate synthase 1	prlp_c + gln__L_c -> aicar_c + eig3p_c + glu__L_c + h_c	( Csal_0516 and Csal_0518 )	0	1000	0	Histidine Metabolism
IGPDH	imidazoleglycerol-phosphate dehydratase	eig3p_c -> h2o_c + imacp_c	( Csal_0519 )	0	1000	0	Histidine metabolism		1.1.1.26
PRMICI	1-(5-phosphoribosyl)-5-[(5-phosphoribosylamino)methylideneamino)imidazole-4-carboxamide isomerase	prfp_c <=> prlp_c	( Csal_0517 )	-1000	1000	0	Histidine metabolism		2.4.2.17
PRAMPC	phosphoribosyl-AMP cyclohydrolase	h2o_c + prbamp_c -> prfp_c	( Csal_1883 )	0	1000	0	Histidine metabolism		1.1.1.23
PRATPP	phosphoribosyl-ATP pyrophosphatase	h2o_c + prbatp_c -> h_c + ppi_c + prbamp_c	( Csal_0594 )	0	1000	0	Histidine metabolism		3.1.3.15
PRPPS	Ribose-phosphate diphosphokinase	atp_c + r5p_c <=> amp_c + h_c + prpp_c	( Csal_1524 )	-1000	1000	0	Histidine Metabolism		2.6.1.9
CAt6pp	calcium / sodium antiporter (1:1)	ca2_c + na1_p <=> ca2_p + na1_c	( Csal_2006 )	-1000	1000	0	Inorganic Ion Transport and Metabolism		4.1.3.-
CLt3_2pp	chloride transport out via proton antiport (2:1) (periplasm)	2 cl_p + h_c -> 2 cl_c + h_p	( Csal_3300 )	0	1000	0	Inorganic Ion Transport and Metabolism		4.2.1.19
COBALT2abcpp	Cobalt (Co+2) ABC transporter (periplasm)	atp_c + cobalt2_c + h2o_c -> adp_c + cobalt2_p + h_c + pi_c	( Csal_3006 )	0	1000	0	Inorganic Ion Transport and Metabolism		5.3.1.16
COBALT2t3pp	cation diffusion facilitator family transportervia proton antiport (periplasm)	cobalt2_c + h_p -> cobalt2_p + h_c	( Csal_0395 )	0	1000	0	Inorganic Ion Transport and Metabolism		3.5.4.19
COBALT2tpp	cobalt transport in via permease (no H+)	cobalt2_p -> cobalt2_c	( Csal_3261 )	0	1000	0	Inorganic Ion Transport and Metabolism		3.6.1.31
CU1abcpp	Copper (Cu +1) ABC transporter (periplasm)	atp_c + cu_c + h2o_c -> adp_c + cu_p + h_c + pi_c	( Csal_3006 )	0	1000	0	Inorganic Ion Transport and Metabolism		2.7.6.1
CU2abcpp	Copper (Cu+2) ABC transporter (periplasm)	atp_c + cu2_c + h2o_c -> adp_c + cu2_p + h_c + pi_c	( Csal_3006 )	0	1000	0	Inorganic Ion Transport and Metabolism
CU2tpp	copper transport in via permease (no H+)	cu2_p -> cu2_c	( Csal_3261 )	0	1000	0	Inorganic Ion Transport and Metabolism
FE2tpp	iron (+2) transport in via permease (no H+)	fe2_p -> fe2_c	( Csal_3261 )	0	1000	0	Inorganic Ion Transport and Metabolism
FE3abcpp	iron (III) transport via ABC system (periplasm to cytoplasm)	atp_c + fe3_p + h2o_c -> adp_c + fe3_c + h_c + pi_c		0	1000	0	Inorganic Ion Transport and Metabolism
FE3DCITabcpp	iron transport from ferric-dicitrate via ABC system (periplasm)	atp_c + fe3dcit_p + h2o_c -> adp_c + 2 cit_c + fe3_c + h_c + pi_c	( Csal_1043 and Csal_1042 and Csal_1041 )	0	1000	0	Inorganic Ion Transport and Metabolism
FE3HOXabcpp	ferric-dicitrate transport via ABC system (periplasm)	atp_c + fe3hox_p + h2o_c -> adp_c + fe3hox_c + h_c + pi_c	( Csal_1051 )	0	1000	0	Inorganic Ion Transport and Metabolism
FECRMabcpp	ferrichrome transport via ABC system (periplasm)	atp_c + fecrm_p + h2o_c -> adp_c + fecrm_c + h_c + pi_c	( Csal_1051 )	0	1000	0	Inorganic Ion Transport and Metabolism
FEOXAMabcpp	ferroxamine transport via ABC system (periplasm)	atp_c + feoxam_p + h2o_c -> adp_c + feoxam_c + h_c + pi_c	( Csal_1051 )	0	1000	0	Inorganic Ion Transport and Metabolism
FEOXAMR1	ferroxamine reductase	fadh2_c + 2 feoxam_c -> fad_c + 2 fe2_c + 2 feoxam__un_c + 2 h_c	( Csal_3257 )	0	1000	0	Inorganic Ion Transport and Metabolism
FEOXAMR2	ferroxamine reductase	2 feoxam_c + fmnh2_c -> 2 fe2_c + 2 feoxam__un_c + fmn_c + 2 h_c	( Csal_3257 )	0	1000	0	Inorganic Ion Transport and Metabolism
FEOXAMR3	ferroxamine reductase	2 feoxam_c + rbflvrd_c -> 2 fe2_c + 2 feoxam__un_c + 2 h_c + ribflv_c	( Csal_3257 )	0	1000	0	Inorganic Ion Transport and Metabolism
Kt2pp	potassium transport in via proton symport (periplasm)	h_p + k_p -> h_c + k_c	( Csal_1873 and Csal_1872 and Csal_1871 )	0	1000	0	Inorganic Ion Transport and Metabolism
MG2t3_2pp	magnesium (Mg+2) transport in/out via proton antiport (periplasm)	2 h_c + mg2_p <=> 2 h_p + mg2_c		-1000	1000	0	Inorganic Ion Transport and Metabolism
MG2uabcpp	Magnesium (Mg+2) ABC transporter (ubtake, periplasm)	atp_c + h2o_c + mg2_p -> adp_c + h_c + mg2_c + pi_c	( Csal_1093 ) and ( Csal_0222 )	0	1000	0	Inorganic Ion Transport and Metabolism
MN2t3pp	cation diffusion facilitator family transportervia proton antiport (periplasm)	h_p + mn2_c -> h_c + mn2_p	( Csal_0395 )	0	1000	0	Inorganic Ion Transport and Metabolism
MN2tpp	manganese transport in via permease (no H+)	mn2_p -> mn2_c	( Csal_3261 )	0	1000	0	Inorganic Ion Transport and Metabolism
MOBDabcpp	molybdate transport via ABC system (periplasm)	atp_c + h2o_c + mobd_p -> adp_c + h_c + mobd_c + pi_c	( Csal_2677 and Csal_2676 and Csal_2675 )	0	1000	0	Inorganic Ion Transport and Metabolism
NAt3pp	sodium transport out via proton antiport (cytoplasm to periplasm)	h_p + na1_c -> h_c + na1_p	( Csal_1475 )	0	1000	0	Inorganic Ion Transport and Metabolism
NH4tpp	ammonia reversible transport (periplasm)	nh4_p <=> nh4_c	( Csal_3162 ) or ( s0001 )	-1000	1000	0	Inorganic Ion Transport and Metabolism
NI2abcpp	Nickle (Ni+2) ABC transporter (periplasm)	atp_c + h2o_c + ni2_c -> adp_c + h_c + ni2_p + pi_c	( Csal_3006 )	0	1000	0	Inorganic Ion Transport and Metabolism
NI2t3pp	cation diffusion facilitator family transporter via proton antiport (periplasm)	h_p + ni2_c -> h_c + ni2_p	( Csal_0395 )	0	1000	0	Inorganic Ion Transport and Metabolism
NI2uabcpp	nickel transport via ABC system (uptake, periplasm)	atp_c + h2o_c + ni2_p -> adp_c + h_c + ni2_c + pi_c	( Csal_1093 )	0	1000	0	Inorganic Ion Transport and Metabolism
NO2t2rpp	nitrite transport in via proton symport, reversible (periplasm)	h_p + no2_p <=> h_c + no2_c	( Csal_1131 or Csal_1329 )	-1000	1000	0	Inorganic Ion Transport and Metabolism
NO3t7pp	nitrate transport in via nitrite antiport (periplasm)	no2_c + no3_p -> no2_p + no3_c	( Csal_1131 or Csal_1329 )	0	1000	0	Inorganic Ion Transport and Metabolism
O2tpp	o2 transport via diffusion (periplasm)	o2_p <=> o2_c	spontaneos	-1000	1000	0	Inorganic Ion Transport and Metabolism
PIt2rpp	phosphate reversible transport via symport (periplasm)	h_p + pi_p <=> h_c + pi_c	( Csal_0712 )	-1000	1000	0	Inorganic Ion Transport and Metabolism
PIuabcpp	phosphate transport via ABC system (uptake, periplasm)	atp_c + h2o_c + pi_p -> adp_c + h_c + 2 pi_c	( Csal_1476 and Csal_1477 and Csal_1478 and Csal_1479 )	0	1000	0	Inorganic Ion Transport and Metabolism
SO4t2pp	sulfate transport via proton permease	h_p + so4_p -> h_c + so4_c	( Csal_2764 ) or ( Csal_1994 )	0	1000	0	Inorganic Ion Transport and Metabolism
SULabcpp	sulfate transport via ABC system (periplasm)	atp_c + h2o_c + so4_p -> adp_c + h_c + pi_c + so4_c	( Csal_2677 and Csal_2676 and Csal_2675 ) or ( Csal_0053 )	0	1000	0	Inorganic Ion Transport and Metabolism
TUNGSabcpp	tungstate transport via ABC system (periplasm)	atp_c + h2o_c + tungs_p -> adp_c + h_c + pi_c + tungs_c	( Csal_2677 and Csal_2676 and Csal_2675 )	0	1000	0	Inorganic Ion Transport and Metabolism
ZN2abcpp	Zinc (Zn+2) ABC transporter, efflux (periplasm)	atp_c + h2o_c + zn2_c -> adp_c + h_c + pi_c + zn2_p	( Csal_3006 )	0	1000	0	Inorganic Ion Transport and Metabolism
ZN2t3pp	zinc (Zn+2) transport out via proton antiport (periplasm)	h_p + zn2_c -> h_c + zn2_p	( Csal_0395 )	0	1000	0	Inorganic Ion Transport and Metabolism
ZN2tpp	zinc transport in via permease (no H+)	zn2_p -> zn2_c	( Csal_3261 )	0	1000	0	Inorganic Ion Transport and Metabolism
ZNabcpp	zinc (Zn+2) transport via ABC system (periplasm)	atp_c + h2o_c + zn2_p -> adp_c + h_c + pi_c + zn2_c	( Csal_0187 and Csal_0188 and Csal_0189 and Csal_0190 ) or Csal_0222	0	1000	0	Inorganic Ion Transport and Metabolism
MOAT	3-deoxy-D-manno-octulosonic acid transferase	ckdo_c + lipidA_c -> cmp_c + h_c + kdolipid4_c	( Csal_0018 )	0	1000	0	Lipopolysaccharide biosynthesis
MOAT2	3-deoxy-D-manno-octulosonic acid transferase	ckdo_c + kdolipid4_c -> cmp_c + h_c + kdo2lipid4_c	( Csal_0018 )	0	1000	0	Lipopolysaccharide biosynthesis				R05074
KDOCT2	3-deoxy-D-manno-octulosonate cytidylyltransferase	ctp_c + kdo_c -> ckdo_c + ppi_c	( Csal_1589 )	0	1000	0	Lipopolysaccharide biosynthesis
KDOPP	3-deoxy-manno-octulosonate-8-phosphatase	h2o_c + kdo8p_c -> kdo_c + pi_c	( Csal_2222 )	0	1000	0	Lipopolysaccharide biosynthesis
KDOPS	3-deoxy-8-phosphooctulonate synthase	ara5p_c + h2o_c + pep_c -> kdo8p_c + pi_c	( Csal_0618 )	0	1000	0	Lipopolysaccharide biosynthesis
LPADSS	Lipid A disaccaride synthase	lipidX_c + u23ga_c -> h_c + lipidAds_c + udp_c	( Csal_0576 )	0	1000	0	Lipopolysaccharide Biosynthesis
TDSK	Tetraacyldisaccharide 4'kinase	atp_c + lipidAds_c -> adp_c + h_c + lipidA_c	( Csal_1587 )	0	1000	0	Lipopolysaccharide Biosynthesis		2.4.99.12
UAGAAT	UDP-N-acetylglucosamine acyltransferase	3hmrsACP_c + uacgam_c <=> ACP_c + u3aga_c	( Csal_0575 )	-1000	1000	0	Lipopolysaccharide Biosynthesis		2.4.99.13
AGMHE	ADP-glyceromanno-heptose 6-epimerase	adphep__DD_c -> adphep__LD_c	( Csal_0008 )	0	1000	0	Lipopolysaccharide Biosynthesis / Recycling		2.7.7.38
EDTXS1	Endotoxin Synthesis (lauroyl transferase)	ddcaACP_c + kdo2lipid4_c -> ACP_c + kdo2lipid4L_c	( Csal_0962 ) or ( Csal_2628 )	0	1000	0	Lipopolysaccharide Biosynthesis / Recycling		3.1.3.45
EDTXS2	Endotoxin Synthesis (myristoyl transferase)	kdo2lipid4L_c + myrsACP_c -> ACP_c + lipa_c	( Csal_2628 )	0	1000	0	Lipopolysaccharide Biosynthesis / Recycling		2.5.1.55
EDTXS3	Endotoxin Synthesis (palmitoleoyl ACP)	hdeACP_c + kdo2lipid4_c -> ACP_c + kdo2lipid4p_c	( Csal_2628 )	0	1000	0	Lipopolysaccharide Biosynthesis / Recycling		2.4.1.182
GMHEPAT	D-glycero-D-manno-hepose 1-phosphate adenyltransferase	atp_c + gmhep1p_c + h_c -> adphep__DD_c + ppi_c	( Csal_0017 )	0	1000	0	Lipopolysaccharide Biosynthesis / Recycling		2.7.1.130
GMHEPK	D-glycero-D-manno-heptose 7-phosphate kinase	atp_c + gmhep7p_c -> adp_c + gmhep17bp_c + h_c	( Csal_0017 )	0	1000	0	Lipopolysaccharide Biosynthesis / Recycling		2.3.1.129
GMHEPPA	D-glycero-D-manno-heptose 1,7-bisphosphate phosphatase	gmhep17bp_c + h2o_c -> gmhep1p_c + pi_c	( Csal_0005 )	0	1000	0	Lipopolysaccharide Biosynthesis / Recycling		5.1.3.20
HEPT2	heptosyltransferase II (LPS core synthesis)	adphep__LD_c + hlipa_c -> adp_c + h_c + hhlipa_c	( Csal_0009 )	0	1000	0	Lipopolysaccharide Biosynthesis / Recycling
K2L4Aabctex	KDO(2)-lipid IV A transport via ABC system (periplasm to extracellular)	atp_c + h2o_c + kdo2lipid4_p -> adp_c + h_c + kdo2lipid4_e + pi_c		0	1000	0	Lipopolysaccharide Biosynthesis / Recycling
S7PI	sedoheptulose 7-phosphate isomerase	s7p_c -> gmhep7p_c	( Csal_2202 )	0	1000	0	Lipopolysaccharide Biosynthesis / Recycling				R05645
UHGADA	UDP-3-O-acetylglucosamine deacetylase	h2o_c + u3aga_c -> ac_c + u3hga_c	( Csal_2184 )	0	1000	0	Lipopolysaccharide Biosynthesis / Recycling
USHD	UDP-2,3-diacylglucosamine hydrolase	h2o_c + u23ga_c -> 2 h_c + lipidX_c + ump_c	( Csal_2054 )	0	1000	0	Lipopolysaccharide Biosynthesis / Recycling
HACD1i	3-hydroxyacyl-CoA dehydrogenase (acetoacetyl-CoA)	3hbcoa_c + nad_c -> aacoa_c + h_c + nadh_c	( Csal_2393 )	0	1000	0	Membrane Lipid Metabolism
HACD2i	3-hydroxyacyl-CoA dehydrogenase (3-oxohexanoyl-CoA)	3hhcoa_c + nad_c -> 3ohcoa_c + h_c + nadh_c	( Csal_2393 )	0	1000	0	Membrane Lipid Metabolism
HACD3i	3-hydroxyacyl-CoA dehydrogenase (3-oxooctanoyl-CoA)	3hocoa_c + nad_c -> 3oocoa_c + h_c + nadh_c	( Csal_2393 )	0	1000	0	Membrane Lipid Metabolism
HACD5i	3-hydroxyacyl-CoA dehydrogenase (3-oxododecanoyl-CoA)	3hddcoa_c + nad_c -> 3oddcoa_c + h_c + nadh_c	( Csal_2393 )	0	1000	0	Membrane Lipid Metabolism
HACD6i	3-hydroxyacyl-CoA dehydrogenase (3-oxotetradecanoyl-CoA)	3htdcoa_c + nad_c -> 3otdcoa_c + h_c + nadh_c	( Csal_2393 )	0	1000	0	Membrane Lipid Metabolism
HACD7i	3-hydroxyacyl-CoA dehydrogenase (3-oxohexadecanoyl-CoA)	3hhdcoa_c + nad_c -> 3ohdcoa_c + h_c + nadh_c	( Csal_2393 )	0	1000	0	Membrane Lipid Metabolism
HACD8i	3-hydroxyacyl-CoA dehydrogenase (3-oxooctadecanoyl-CoA)	3hodcoa_c + nad_c -> 3ohodcoa_c + h_c + nadh_c	( Csal_2393 )	0	1000	0	Membrane Lipid Metabolism		1.1.1.35
ECOAH1	3-hydroxyacyl-CoA dehydratase (3-hydroxybutanoyl-CoA)	3hbcoa_c <=> b2coa_c + h2o_c	( Csal_2393 ) or ( Csal_2064 ) or ( Csal_3188 )	-1000	1000	0	Membrane Lipid Metabolism		1.1.1.35
ECOAH2	3-hydroxyacyl-CoA dehydratase (3-hydroxyhexanoyl-CoA)	3hhcoa_c <=> h2o_c + hx2coa_c	( Csal_2393 ) or ( Csal_2064 ) or ( Csal_3188 )	-1000	1000	0	Membrane Lipid Metabolism		1.1.1.35
ECOAH3	3-hydroxyacyl-CoA dehydratase (3-hydroxyoctanoyl-CoA)	3hocoa_c <=> h2o_c + oc2coa_c	( Csal_2393 ) or ( Csal_2064 ) or ( Csal_3188 )	-1000	1000	0	Membrane Lipid Metabolism		1.1.1.35
ECOAH4	3-hydroxyacyl-CoA dehydratase (3-hydroxydecanoyl-CoA)	3hdcoa_c <=> dc2coa_c + h2o_c	( Csal_2393 ) or ( Csal_2064 ) or ( Csal_3188 )	-1000	1000	0	Membrane Lipid Metabolism		1.1.1.35
ECOAH5	3-hydroxyacyl-CoA dehydratase (3-hydroxydodecanoyl-CoA)	3hddcoa_c <=> dd2coa_c + h2o_c	( Csal_2393 ) or ( Csal_2064 ) or ( Csal_3188 )	-1000	1000	0	Membrane Lipid Metabolism		1.1.1.35
ECOAH6	3-hydroxyacyl-CoA dehydratase (3-hydroxytetradecanoyl-CoA)	3htdcoa_c <=> h2o_c + td2coa_c	( Csal_2393 ) or ( Csal_2064 ) or ( Csal_3188 )	-1000	1000	0	Membrane Lipid Metabolism		1.1.1.35
ECOAH7	3-hydroxyacyl-CoA dehydratase (3-hydroxyhexadecanoyl-CoA)	3hhdcoa_c <=> h2o_c + hdd2coa_c	( Csal_2393 ) or ( Csal_2064 ) or ( Csal_3188 )	-1000	1000	0	Membrane Lipid Metabolism		4.2.1.17
ECOAH8	3-hydroxyacyl-CoA dehydratase (3-hydroxyoctadecanoyl-CoA)	3hodcoa_c <=> h2o_c + od2coa_c	( Csal_2393 ) or ( Csal_2064 ) or ( Csal_3188 )	-1000	1000	0	Membrane Lipid Metabolism		4.2.1.17
ACACT2r	3-ketoacyl-CoA thiolase	accoa_c + btcoa_c <=> 3ohcoa_c + coa_c	( Csal_2392 )	-1000	0	0	Membrane Lipid Metabolism		4.2.1.17
ACACT3r	3-ketoacyl-CoA thiolase	accoa_c + hxcoa_c <=> 3oocoa_c + coa_c	( Csal_2392 )	-1000	0	0	Membrane Lipid Metabolism		4.2.1.17
ACACT4r	3-ketoacyl-CoA thiolase	accoa_c + occoa_c <=> 3odcoa_c + coa_c	( Csal_2392 )	-1000	0	0	Membrane Lipid Metabolism		4.2.1.17
ACACT5r	3-ketoacyl-CoA thiolase	accoa_c + dcacoa_c <=> 3oddcoa_c + coa_c	( Csal_2392 )	-1000	0	0	Membrane Lipid Metabolism		4.2.1.17
ACACT6r	3-ketoacyl-CoA thiolase	accoa_c + ddcacoa_c <=> 3otdcoa_c + coa_c	( Csal_2392 )	-1000	0	0	Membrane Lipid Metabolism		4.2.1.17
ACACT7r	3-ketoacyl-CoA thiolase	accoa_c + tdcoa_c <=> 3ohdcoa_c + coa_c	( Csal_2392 )	-1000	0	0	Membrane Lipid Metabolism		4.2.1.17
ACACT8r	3-ketoacyl-CoA thiolase	3ohodcoa_c + coa_c -> accoa_c + pmtcoa_c	( Csal_2392 )	0	1000	0	Membrane Lipid Metabolism		2.3.1.16
ACACT1r	acetyl-CoA C-acetyltransferase	2 accoa_c <=> aacoa_c + coa_c	( Csal_0301 and Csal_3068 )	-1000	1000	0	Membrane Lipid Metabolism		2.3.1.16
ACCOAC	acetyl-CoA carboxylase, reversible reaction	accoa_c + atp_c + hco3_c -> adp_c + h_c + malcoa_c + pi_c	( Csal_2285 and Csal_2286 )	0	1000	0	Membrane Lipid Metabolism		2.3.1.16
ACOATA	3-oxoacyl-[acyl-carrier-protein] synthase	ACP_c + accoa_c <=> acACP_c + coa_c	( Csal_1470 )	-1000	1000	0	Membrane Lipid Metabolism		2.3.1.16
ACOAD1f	acyl-CoA dehydrogenase (butanoyl-CoA)	btcoa_c + fad_c <=> b2coa_c + fadh2_c	( Csal_1510 ) or ( Csal_2431 )	-1000	1000	0	Membrane Lipid Metabolism		2.3.1.16
ACOAD2f	acyl-CoA dehydrogenase (hexanoyl-CoA)	fad_c + hxcoa_c <=> fadh2_c + hx2coa_c	( Csal_1510 ) or ( Csal_2431 )	-1000	1000	0	Membrane Lipid Metabolism		2.3.1.16
ACOAD3f	acyl-CoA dehydrogenase (octanoyl-CoA)	fad_c + occoa_c <=> fadh2_c + oc2coa_c	( Csal_1510 ) or ( Csal_2431 )	-1000	1000	0	Membrane Lipid Metabolism		2.3.1.16
ACOAD4f	acyl-CoA dehydrogenase (decanoyl-CoA)	dcacoa_c + fad_c <=> dc2coa_c + fadh2_c	( Csal_1510 ) or ( Csal_2431 )	-1000	1000	0	Membrane Lipid Metabolism		2.3.1.9
ACOAD5f	acyl-CoA dehydrogenase (dodecanoyl-CoA)	ddcacoa_c + fad_c <=> dd2coa_c + fadh2_c	( Csal_1510 ) or ( Csal_2431 )	-1000	1000	0	Membrane Lipid Metabolism		6.4.1.2
ACOAD6f	acyl-CoA dehydrogenase (tetradecanoyl-CoA)	fad_c + tdcoa_c <=> fadh2_c + td2coa_c	( Csal_1510 ) or ( Csal_2431 )	-1000	1000	0	Membrane Lipid Metabolism		2.3.1.38
ACOAD7f	acyl-CoA dehydrogenase (hexadecanoyl-CoA)	fad_c + pmtcoa_c <=> fadh2_c + hdd2coa_c	( Csal_1510 ) or ( Csal_2431 )	-1000	1000	0	Membrane Lipid Metabolism		1.3.99.2
ACOAD8f	acyl-CoA dehydrogenase (octadecanoyl-CoA)	fad_c + stcoa_c <=> fadh2_c + od2coa_c	( Csal_1510 ) or ( Csal_2431 )	-1000	1000	0	Membrane Lipid Metabolism		1.3.99.2
KAS15	beta-ketoacyl-ACP synthase (2)	accoa_c + h_c + malACP_c -> actACP_c + co2_c + coa_c	( Csal_1470 )	0	1000	0	Membrane Lipid Metabolism		1.3.99.2
KAS14	beta-ketoacyl-ACP synthase	acACP_c + h_c + malACP_c -> ACP_c + actACP_c + co2_c	( Csal_0456 )	0	1000	0	Membrane Lipid Metabolism		1.3.99.2
CTECOAI6	3-cis-2-trans-enoyl-CoA isomerase	tdecoa_c -> td2coa_c	( Csal_2393 )	0	1000	0	Membrane Lipid Metabolism		1.3.99.2
CTECOAI7	3-cis-2-trans-enoyl-CoA isomerase	hdcoa_c -> hdd2coa_c	( Csal_2393 )	0	1000	0	Membrane Lipid Metabolism		1.3.99.2
CTECOAI8	3-cis-2-trans-enoyl-CoA isomerase	odecoa_c -> od2coa_c	( Csal_2393 )	0	1000	0	Membrane Lipid Metabolism		1.3.99.2
MCOATA	Malonyl-CoA-ACP transacylase	ACP_c + malcoa_c <=> coa_c + malACP_c	( Csal_1600 )	-1000	1000	0	Membrane Lipid Metabolism		1.3.99.2
T2DECAI	trans-2-decenoyl-ACP isomerase	tdec2eACP_c <=> cdec3eACP_c	( Csal_0574 )	-1000	1000	0	Membrane Lipid Metabolism		2.3.1.41
AHCYSNS	S-adenosylhomocysteine nucleosidase	ahcys_c + h2o_c -> ade_c + rhcys_c	( Csal_2050 )	0	1000	0	Methionine Metabolism		2.3.1.41
CYSTL	cystathionine b-lyase	cyst__L_c + h2o_c -> hcys__L_c + nh4_c + pyr_c	( Csal_3036 )	0	1000	0	Methionine Metabolism		5.3.3.8
DHPTDCs2	4,5-dihydroxy-2,3-pentanedione cyclization (spontaneous)	dhptd_c -> mdhdhf_c	spontaneos	0	1000	0	Methionine Metabolism		5.3.3.8
METSOXR1	L-methionine-S-oxide reductase	metsox__S__L_c + trdrd_c -> h2o_c + met__L_c + trdox_c	( Csal_1866 ) or ( Csal_2429 )	0	1000	0	Methionine Metabolism		5.3.3.8		R02025
METSOXR2	L-methionine-R-sulfoxide reductase	metsox__R__L_c + trdrd_c -> h2o_c + met__L_c + trdox_c	( Csal_2429 )	0	1000	0	Methionine Metabolism		2.3.1.39		R02025
MTHTHFSs	(2R,4S)-2-methyl-2,3,3,4-tetrahydroxytetrahydrofuran synthesis (spontaneous)	h2o_c + mdhdhf_c -> mththf_c	spontaneos	0	1000	0	Methionine Metabolism
RHCCE	S-ribosylhomocysteine cleavage enzyme	rhcys_c -> dhptd_c + hcys__L_c	( Csal_2049 )	0	1000	0	Methionine Metabolism		3.2.2.9
SHSL1	O-succinylhomoserine lyase (L-cysteine)	cys__L_c + suchms_c -> cyst__L_c + h_c + succ_c	( Csal_1268 )	0	1000	0	Methionine Metabolism		4.4.1.8
ALR2	aldose reductase (methylglyoxal)	h_c + mthgxl_c + nadph_c -> acetol_c + nadp_c	( Csal_1316 )	0	1000	0	Methylglyoxal Metabolism
GLYOX	hydroxyacylglutathione hydrolase	h2o_c + lgt__S_c -> gthrd_c + h_c + lac__D_c	( Csal_1944 )	0	1000	0	Methylglyoxal Metabolism		1.8.4.5
LGTHL	lactoylglutathione lyase	gthrd_c + mthgxl_c -> lgt__S_c	( Csal_0217 )	0	1000	0	Methylglyoxal Metabolism
MGSA	methylglyoxal synthase	dhap_c -> mthgxl_c + pi_c	( Csal_1558 )	0	1000	0	Methylglyoxal Metabolism
MCTP1App	murein crosslinking transpeptidase 1A:(A2pm->D-ala) (periplasm)	murein5p5p_p -> ala__D_p + murein5px4p_p	( Csal_1545 ) or ( Csal_0607 )	0	1000	0	Murein Biosynthesis
MCTP1Bpp	murein crosslinking transpeptidase 1B:(A2pm->A2pm) (periplasm)	murein5p5p_p -> alaala_p + murein5px3p_p	( Csal_0607 )	0	1000	0	Murein Biosynthesis		4.2.99.9
MCTP2App	murein crosslinking transpeptidase 1A:(A2pm->D-ala) (periplasm)	murein5p5p5p_p -> 2 ala__D_p + murein5px4px4p_p	( Csal_1545 ) or ( Csal_0607 )	0	1000	0	Murein Biosynthesis
MDDCP1pp	murein D,D-carboxypeptidase (murein5px4p) (periplasm)	h2o_p + murein5px4p_p -> ala__D_p + murein4px4p_p	( Csal_1549 )	0	1000	0	Murein Biosynthesis		3.1.2.6
MDDCP2pp	murein D,D-carboxypeptidase (murein5px4px4p) (periplasm)	h2o_p + murein5px4px4p_p -> ala__D_p + murein4px4px4p_p	( Csal_1549 )	0	1000	0	Murein Biosynthesis		4.4.1.5
MDDCP3pp	murein D,D-carboxypeptidase (murein5p5p) (periplasm)	h2o_p + murein5p5p_p -> ala__D_p + murein5p4p_p	( Csal_1549 )	0	1000	0	Murein Biosynthesis		4.2.3.3
MDDCP4pp	murein D,D-carboxypeptidase (murein5p4p) (periplasm)	h2o_p + murein5p4p_p -> ala__D_p + murein4p4p_p	( Csal_1549 )	0	1000	0	Murein Biosynthesis
MDDCP5pp	murein D,D-carboxypeptidase (murein5p3p) (periplasm)	h2o_p + murein5p3p_p -> ala__D_p + murein4p3p_p	( Csal_1549 )	0	1000	0	Murein Biosynthesis
MPTG	murein polymerizing transglycosylase	2 uaagmda_c -> 2 h_c + murein5p5p_p + 2 udcpdp_c	( Csal_0607 ) or ( Csal_0479 )	0	1000	0	Murein Biosynthesis
MPTG2	murein polymerizing transglycosylase 2 (three linked units)	murein5p5p_p + uaagmda_c -> h_c + murein5p5p5p_p + udcpdp_c	( Csal_0607 ) or ( Csal_0479 )	0	1000	0	Murein Biosynthesis		3.4.16.4
3PEPTabcpp	tripeptide (LalaDgluMdap) transport via ABC system (periplasm)	LalaDgluMdap_p + atp_c + h2o_c -> LalaDgluMdap_c + adp_c + h_c + pi_c	( Csal_2999 and Csal_3000 and Csal_3001 and Csal_3002 )	0	1000	0	Murein Recycling		3.4.16.4
4PEPTabcpp	tetrapeptide (LalaDgluMdapDala) transport via ABC system (periplasm)	LalaDgluMdapDala_p + atp_c + h2o_c -> LalaDgluMdapDala_c + adp_c + h_c + pi_c	( Csal_2999 and Csal_3000 and Csal_3001 and Csal_3002 )	0	1000	0	Murein Recycling		3.4.16.4
AGM3PA	N-Acetyl-D-glucosamine(anhydrous)N-Acetylmuramyl-tripeptide amidase	anhgm3p_c + h2o_c -> LalaDgluMdap_c + anhgm_c	( Csal_0854 )	0	1000	0	Murein Recycling		3.4.16.4
AGM3PApp	N-Acetyl-D-glucosamine(anhydrous)N-Acetylmuramyl-tripeptide amidase (periplasm)	anhgm3p_p + h2o_p -> LalaDgluMdap_p + anhgm_p	( Csal_1274 )	0	1000	0	Murein Recycling		3.4.16.4
AGM3PH	N-Acetyl-D-glucosamine(anhydrous)N-Acetylmuramyl-tripeptide beta -1,4-N-acetylglucosaminidase	anhgm3p_c + h2o_c -> acgam_c + anhm3p_c	( Csal_2067 )	0	1000	0	Murein Recycling
AGM3Pt2pp	GlcNAc-anhMurNAc tripeptide transport in via proton symport (periplasm)	anhgm3p_p + h_p -> anhgm3p_c + h_c	( Csal_2143 )	0	1000	0	Murein Recycling
AGM4PA	N-Acetyl-D-glucosamine(anhydrous)N-Acetylmuramyl-tetrapeptide amidase	anhgm4p_c + h2o_c -> LalaDgluMdapDala_c + anhgm_c	( Csal_0854 )	0	1000	0	Murein Recycling
AGM4PApp	N-Acetyl-D-glucosamine(anhydrous)N-Acetylmuramyl-tetrapeptide amidase (periplasm)	anhgm4p_p + h2o_p -> LalaDgluMdapDala_p + anhgm_p	( Csal_1274 )	0	1000	0	Murein Recycling
AGM4PH	N-Acetyl-D-glucosamine(anhydrous)N-Acetylmuramyl-tetrapeptide beta -1,4-N-acetylglucosaminidase	anhgm4p_c + h2o_c -> acgam_c + anhm4p_c	( Csal_2067 )	0	1000	0	Murein Recycling
AGM4Pt2pp	GlcNAc-anhMurNAc tetrapeptide transport in via proton symport (periplasm)	anhgm4p_p + h_p -> anhgm4p_c + h_c	( Csal_2143 )	0	1000	0	Murein Recycling
AGMH	N-Acetyl-D-glucosamine(anhydrous)N-Acetylmuramyl beta -1,4-N-acetylglucosaminidase	anhgm_c + h2o_c -> acgam_c + anhm_c	( Csal_2067 )	0	1000	0	Murein Recycling
AGMt2pp	GlcNAc-anhMurNAc transport in via proton symport (periplasm)	anhgm_p + h_p -> anhgm_c + h_c	( Csal_2143 )	0	1000	0	Murein Recycling
AM3PA	anhydrous-N-Acetylmuramyl-tripeptide amidase	anhm3p_c + h2o_c -> LalaDgluMdap_c + anhm_c	( Csal_0854 )	0	1000	0	Murein Recycling
AM4PA	anhydrous-N-Acetylmuramyl-tetrapeptide amidase	anhm4p_c + h2o_c -> LalaDgluMdapDala_c + anhm_c	( Csal_0854 )	0	1000	0	Murein Recycling
ANHMK	1,6-anhydrous-N-Acetylmuramate kinase	anhm_c + atp_c + h2o_c -> acmum6p_c + adp_c + h_c	( Csal_3051 )	0	1000	0	Murein Recycling
MDDEP1pp	murein D,D-endopeptidase (murein4px4p) (periplasm)	h2o_p + murein4px4p_p -> murein4p4p_p	( Csal_1549 ) or ( Csal_2931 )	0	1000	0	Murein Recycling
MDDEP2pp	murein D,D-endopeptidase (murein3px4p) (periplasm)	h2o_p + murein3px4p_p -> murein4p3p_p	( Csal_1549 ) or ( Csal_2931 )	0	1000	0	Murein Recycling
MDDEP3pp	murein D,D-endopeptidase (murein5px4p) (periplasm)	h2o_p + murein5px4p_p -> murein5p4p_p	( Csal_1549 ) or ( Csal_2931 )	0	1000	0	Murein Recycling
MDDEP4pp	murein D,D-endopeptidase (murein4px4px4p) (periplasm)	h2o_p + murein4px4px4p_p -> murein4px4p4p_p	( Csal_1549 ) or ( Csal_2931 )	0	1000	0	Murein Recycling
MLTGY1pp	murein lytic transglycosylase (murein4p4p) (periplasm)	murein4p4p_p -> 2 anhgm4p_p	( Csal_0840 ) or ( Csal_2499 ) or ( Csal_1547 )	0	1000	0	Murein Recycling
MLTGY2pp	murein lytic transglycosylase (murein4p3p) (periplasm)	murein4p3p_p -> anhgm3p_p + anhgm4p_p	( Csal_0840 ) or ( Csal_2499 ) or ( Csal_1547 )	0	1000	0	Murein Recycling
MLTGY3pp	murein lytic transglycosylase (murein3p3p) (periplasm)	murein3p3p_p -> 2 anhgm3p_p	( Csal_0840 ) or ( Csal_2499 ) or ( Csal_1547 )	0	1000	0	Murein Recycling
MLTGY4pp	murein lytic transglycosylase (murein4px4p4p) (periplasm)	murein4px4p4p_p -> anhgm4p_p + murein4px4p_p	( Csal_0840 ) or ( Csal_2499 ) or ( Csal_1547 )	0	1000	0	Murein Recycling
UM3PL	UDP-N-acetylmuramate:L-alanyl-gamma-D-glutamyl-meso-diaminopimelate ligase	LalaDgluMdap_c + atp_c + uamr_c -> adp_c + h_c + pi_c + ugmd_c	( Csal_1535 )	0	1000	0	Murein Recycling
UM4PL	UDP-N-acetylmuramate:L-alanyl-gamma-D-glutamyl-meso-diaminopimelate-D-alanine ligase	LalaDgluMdapDala_c + atp_c + uamr_c -> adp_c + h_c + pi_c + um4p_c	( Csal_1535 )	0	1000	0	Murein Recycling
ALAD_L	L-alanine dehydrogenase	ala__L_c + h2o_c + nad_c -> h_c + nadh_c + nh4_c + pyr_c	( Csal_2966 )	0	1000	0	Nitrogen Metabolism
GLUSx	Glutamato synthase (NADH) (subunits GltB and GltD) (Goga)	akg_c + h_c + nadh_c + gln__L_c -> 2 glu__L_c + nad_c	( Csal_0615 and Csal_0616 )	0	1000	0	Nitrogen Metabolism
GLUSy	Glutamato synthase (NADPH) (subunits GltB and GltD) (Goga)	akg_c + h_c + nadph_c + gln__L_c -> 2 glu__L_c + nadp_c	( Csal_0615 and Csal_0616 )	0	1000	0	Nitrogen Metabolism
NODOx	nitric oxide dioxygenase	nadh_c + 2 no_c + 2 o2_c -> h_c + nad_c + 2 no3_c	( Csal_0452 )	0	1000	0	Nitrogen Metabolism
NODOy	nitric oxide dioxygenase	nadph_c + 2 no_c + 2 o2_c -> h_c + nadp_c + 2 no3_c	( Csal_0452 )	0	1000	0	Nitrogen Metabolism
UGLYCH	Ureidoglycolate hydrolase	h2o_c + 2 h_c + urdglyc_c -> co2_c + glx_c + 2 nh4_c	( Csal_0080 )	0	1000	0	Nitrogen Metabolism
ADA	Adenosine deaminase	adn_c + h2o_c + h_c -> ins_c + nh4_c	( Csal_1983 )	0	1000	0	Nucleotide Salvage Pathway		1.4.1.1
ADK1	adenylate kinase	amp_c + atp_c <=> 2 adp_c	( Csal_0857 )	-1000	1000	0	Nucleotide Salvage Pathway		1.4.1.14
ADK3	adentylate kinase (GTP)	amp_c + gtp_c -> adp_c + gdp_c	( Csal_0857 )	0	0	0	Nucleotide Salvage Pathway		1.4.1.13
ADK4	adentylate kinase (ITP)	amp_c + itp_c <=> adp_c + idp_c	( Csal_0857 )	-1000	1000	0	Nucleotide Salvage Pathway		1.14.12.17
ADNK1	adenosine kinase	adn_c + atp_c -> adp_c + amp_c + h_c	( Csal_0857 )	0	1000	0	Nucleotide Salvage Pathway		1.14.12.17
ADPRDP	ADPribose diphosphatase	adprib_c + h2o_c -> amp_c + 2 h_c + r5p_c	( Csal_2556 )	0	1000	0	Nucleotide Salvage Pathway		3.5.3.19
ADPT	adenine phosphoribosyltransferase	ade_c + prpp_c -> amp_c + ppi_c	( Csal_2098 )	0	1000	0	Nucleotide Salvage Pathway		3.5.4.4
AP4AH	Ap4A hydrolase	ap4a_c + h2o_c -> 2 adp_c + 2 h_c	( Csal_0922 )	0	1000	0	Nucleotide Salvage Pathway		2.7.4.3
AP4AS	Ap4A synthetase	2 atp_c + h_c -> ap4a_c + ppi_c	( Csal_2530 ) or ( Csal_2997 )	0	1000	0	Nucleotide Salvage Pathway
CSND	Cytosine deaminase	csn_c + h2o_c + h_c -> nh4_c + ura_c	( Csal_2506 )	0	1000	0	Nucleotide Salvage Pathway
CYTD	cytidine deaminase	cytd_c + h2o_c + h_c -> nh4_c + uri_c	( Csal_0827 )	0	1000	0	Nucleotide Salvage Pathway		2.7.1.20
CYTK1	cytidylate kinase (CMP)	atp_c + cmp_c <=> adp_c + cdp_c	( Csal_2164 )	-1000	1000	0	Nucleotide Salvage Pathway		3.6.1.13
CYTK2	cytidylate kinase (dCMP)	atp_c + dcmp_c <=> adp_c + dcdp_c	( Csal_2164 )	-1000	1000	0	Nucleotide Salvage Pathway		2.4.2.7
DADA	Deoxyadenosine deaminase	dad__2_c + h2o_c + h_c -> din_c + nh4_c	( Csal_1983 )	0	1000	0	Nucleotide Salvage Pathway		3.6.1.41
DADK	deoxyadenylate kinase	atp_c + damp_c <=> adp_c + dadp_c	( Csal_0857 )	-1000	1000	0	Nucleotide Salvage Pathway
DCTPD	dCTP deaminase	dctp_c + h2o_c + h_c -> dutp_c + nh4_c	( Csal_2114 )	0	1000	0	Nucleotide Salvage Pathway		3.5.4.1
DCYTD	deoxycytidine deaminase	dcyt_c + h2o_c + h_c -> duri_c + nh4_c	( Csal_0827 )	0	1000	0	Nucleotide Salvage Pathway		3.5.4.5
DGK1	deoxyguanylate kinase (dGMP:ATP)	atp_c + dgmp_c <=> adp_c + dgdp_c	( Csal_3233 )	-1000	1000	0	Nucleotide Salvage Pathway		2.7.4.14
DHORTS	dihydroorotase	dhor__S_c + h2o_c <=> cbasp_c + h_c	( Csal_3231 )	-1000	1000	0	Nucleotide Salvage Pathway		2.7.4.14
DURIPP	deoxyuridine phosphorylase	duri_c + pi_c <=> 2dr1p_c + ura_c	( Csal_0830 )	-1000	1000	0	Nucleotide Salvage Pathway
DUTPDP	dUTP diphosphatase	dutp_c + h2o_c -> dump_c + h_c + ppi_c	( Csal_2982 )	0	1000	0	Nucleotide Salvage Pathway		2.7.4.11
GK1	guanylate kinase (GMP:ATP)	atp_c + gmp_c <=> adp_c + gdp_c	( Csal_3233 )	-1000	1000	0	Nucleotide Salvage Pathway		3.5.4.13
GUAD	guanine deaminase	gua_c + h2o_c + h_c -> nh4_c + xan_c	( Csal_1786 )	0	1000	0	Nucleotide Salvage Pathway		3.5.4.14
GUAPRT	guanine phosphoribosyltransferase	gua_c + prpp_c -> gmp_c + ppi_c	( Csal_2065 )	0	1000	0	Nucleotide Salvage Pathway		2.7.4.8
HXAND	hypoxanthine dehydrogenase	h2o_c + hxan_c + nad_c -> h_c + nadh_c + xan_c	( Csal_0527 and Csal_0528 and Csal_0529 )	0	1000	0	Nucleotide Salvage Pathway		3.5.2.3
HXPRT	hypoxanthine phosphoribosyltransferase (Hypoxanthine)	hxan_c + prpp_c -> imp_c + ppi_c	( Csal_2097 )	0	1000	0	Nucleotide Salvage Pathway
NDPK1	nucleoside-diphosphate kinase (ATP:GDP)	atp_c + gdp_c <=> adp_c + gtp_c	( Csal_2850 )	-1000	1000	0	Nucleotide Salvage Pathway		3.6.1.23
NDPK5	nucleoside-diphosphate kinase (ATP:dGDP)	atp_c + dgdp_c <=> adp_c + dgtp_c	( Csal_2850 )	-1000	1000	0	Nucleotide Salvage Pathway		2.7.4.8
NDPK8	nucleoside-diphosphate kinase (ATP:dADP)	atp_c + dadp_c <=> adp_c + datp_c	( Csal_2850 )	-1000	1000	0	Nucleotide Salvage Pathway		3.5.4.3
NDPK2	nucleoside-diphosphate kinase (ATP:UDP)	atp_c + udp_c <=> adp_c + utp_c	( Csal_2850 )	-1000	1000	0	Nucleotide Salvage Pathway		2.4.2.8
NDPK3	nucleoside-diphosphate kinase (ATP:CDP)	atp_c + cdp_c <=> adp_c + ctp_c	( Csal_2850 )	-1000	1000	0	Nucleotide Salvage Pathway
NDPK7	nucleoside-diphosphate kinase (ATP:dCDP)	atp_c + dcdp_c <=> adp_c + dctp_c	( Csal_2850 )	-1000	1000	0	Nucleotide Salvage Pathway		2.4.2.8
NDPK6	nucleoside-diphosphate kinase (ATP:dUDP)	atp_c + dudp_c <=> adp_c + dutp_c	( Csal_2850 )	-1000	1000	0	Nucleotide Salvage Pathway		2.7.4.6
NDPK4	thymidylate kinase	atp_c + dtdp_c <=> adp_c + dttp_c	( Csal_2850 )	-1000	1000	0	Nucleotide Salvage Pathway		2.7.4.6
NNATr	nicotinate-nucleotide adenylyltransferase	atp_c + h_c + nicrnt_c <=> dnad_c + ppi_c	( Csal_1542 )	-1000	1000	0	Nucleotide Salvage Pathway		2.7.4.6
NTD1	5'-nucleotidase (dUMP)	dump_c + h2o_c -> duri_c + pi_c	( Csal_2635 )	0	1000	0	Nucleotide Salvage Pathway		2.7.4.6
NTD10	5'-nucleotidase (XMP)	h2o_c + xmp_c -> pi_c + xtsn_c	( Csal_2635 )	0	1000	0	Nucleotide Salvage Pathway		2.7.4.6
NTD10pp	5'-nucleotidase (XMP)	h2o_p + xmp_p -> pi_p + xtsn_p	( Csal_2635 )	0	1000	0	Nucleotide Salvage Pathway		2.7.4.6
NTD11	5'-nucleotidase (IMP)	h2o_c + imp_c -> ins_c + pi_c	( Csal_2635 )	0	1000	0	Nucleotide Salvage Pathway		2.7.4.6
NTD11pp	5'-nucleotidase (IMP)	h2o_p + imp_p -> ins_p + pi_p	( Csal_2635 )	0	1000	0	Nucleotide Salvage Pathway		2.7.4.6
NTD12	5'-nucleotidase (dIMP)	dimp_c + h2o_c -> din_c + pi_c	( Csal_2635 )	0	1000	0	Nucleotide Salvage Pathway		2.7.7.18
NTD12pp	5'-nucleotidase (dIMP) (periplasm)	dimp_p + h2o_p -> din_p + pi_p	( Csal_2635 )	0	1000	0	Nucleotide Salvage Pathway		3.1.3.5
NTD2	5'-nucleotidase (UMP)	h2o_c + ump_c -> pi_c + uri_c	( Csal_2635 )	0	1000	0	Nucleotide Salvage Pathway		3.1.3.5
NTD3	5'-nucleotidase (dCMP)	dcmp_c + h2o_c -> dcyt_c + pi_c	( Csal_2635 )	0	1000	0	Nucleotide Salvage Pathway		3.1.3.5
NTD4	5'-nucleotidase (CMP)	cmp_c + h2o_c -> cytd_c + pi_c	( Csal_2635 )	0	1000	0	Nucleotide Salvage Pathway		3.1.3.5
NTD5	5'-nucleotidase (dTMP)	dtmp_c + h2o_c -> pi_c + thymd_c	( Csal_2635 )	0	1000	0	Nucleotide Salvage Pathway		3.1.3.5
NTD6	5'-nucleotidase (dAMP)	damp_c + h2o_c -> dad__2_c + pi_c	( Csal_2635 )	0	1000	0	Nucleotide Salvage Pathway		3.1.3.5
NTD7	5'-nucleotidase (AMP)	amp_c + h2o_c -> adn_c + pi_c	( Csal_2635 )	0	1000	0	Nucleotide Salvage Pathway		3.1.3.5
NTD8	5'-nucleotidase (dGMP)	dgmp_c + h2o_c -> dgsn_c + pi_c	( Csal_2635 )	0	1000	0	Nucleotide Salvage Pathway		3.1.3.5
NTD8pp	5'-nucleotidase (dGMP)	dgmp_p + h2o_p -> dgsn_p + pi_p	( Csal_2635 )	0	1000	0	Nucleotide Salvage Pathway		3.1.3.5
NTD9	5'-nucleotidase (GMP)	gmp_c + h2o_c -> gsn_c + pi_c	( Csal_2635 )	0	1000	0	Nucleotide Salvage Pathway		3.1.3.5
NTD9pp	5'-nucleotidase (GMP)	gmp_p + h2o_p -> gsn_p + pi_p	( Csal_2635 )	0	1000	0	Nucleotide Salvage Pathway		3.1.3.5
NTP1	nucleoside-triphosphatase (ATP)	atp_c + h2o_c -> adp_c + h_c + pi_c	( Csal_2635 )	0	1000	0	Nucleotide Salvage Pathway		3.1.3.5
NTP10	nucleoside-triphosphatase (ITP)	h2o_c + itp_c -> h_c + idp_c + pi_c	( Csal_1269 )	0	1000	0	Nucleotide Salvage Pathway		3.1.3.5
NTP3pp	nucleoside-triphosphatase (GTP) (periplasm)	gtp_p + h2o_p -> gdp_p + h_p + pi_p	( Csal_1269 )	0	1000	0	Nucleotide Salvage Pathway		3.1.3.5
NTP5	nucleoside-triphosphatase (CTP)	ctp_c + h2o_c -> cdp_c + h_c + pi_c	( Csal_1269 )	0	1000	0	Nucleotide Salvage Pathway		3.1.3.5
NTPP1	Nucleoside triphosphate pyrophosphorylase (dgtp)	dgtp_c + h2o_c -> dgmp_c + h_c + ppi_c	( Csal_1639 )	0	1000	0	Nucleotide Salvage Pathway		3.1.3.5
NTPP10	Nucleoside triphosphate pyrophosphorylase (ditp)	ditp_c + h2o_c -> dimp_c + h_c + ppi_c	( Csal_3307 )	0	1000	0	Nucleotide Salvage Pathway		3.1.3.5
NTPP11	Nucleoside triphosphate pyrophosphorylase (xtp)	h2o_c + xtp_c -> h_c + ppi_c + xmp_c	( Csal_3307 )	0	1000	0	Nucleotide Salvage Pathway
NTPP8	Nucleoside triphosphate pyrophosphorylase (utp)	h2o_c + utp_c -> h_c + ppi_c + ump_c	( Csal_1639 )	0	1000	0	Nucleotide Salvage Pathway		3.6.1.15
NTPP2	Nucleoside triphosphate pyrophosphorylase (gtp)	gtp_c + h2o_c -> gmp_c + h_c + ppi_c	( Csal_2179 ) or ( Csal_1639 )	0	1000	0	Nucleotide Salvage Pathway		3.6.1.15
NTPP3	Nucleoside triphosphate pyrophosphorylase (ctp)	ctp_c + h2o_c -> cmp_c + h_c + ppi_c	( Csal_1639 )	0	1000	0	Nucleotide Salvage Pathway		3.6.1.15
NTPP4	Nucleoside triphosphate pyrophosphorylase (dctp)	dctp_c + h2o_c -> dcmp_c + h_c + ppi_c	( Csal_1639 )	0	1000	0	Nucleotide Salvage Pathway		3.6.1.8
NTPP5	Nucleoside triphosphate pyrophosphorylase (dttp)	dttp_c + h2o_c -> dtmp_c + h_c + ppi_c	( Csal_1639 )	0	1000	0	Nucleotide Salvage Pathway		3.6.1.19
NTPP6	Nucleoside triphosphate pyrophosphorylase (datp)	datp_c + h2o_c -> damp_c + h_c + ppi_c	( Csal_1639 )	0	1000	0	Nucleotide Salvage Pathway		3.6.1.19
NTPP7	Nucleoside triphosphate pyrophosphorylase (atp)	atp_c + h2o_c -> amp_c + h_c + ppi_c	( Csal_1639 )	0	1000	0	Nucleotide Salvage Pathway		1.17.4.2
NTPP9	Nucleoside triphosphate pyrophosphorylase (itp)	h2o_c + itp_c -> h_c + imp_c + ppi_c	( Csal_3307 )	0	1000	0	Nucleotide Salvage Pathway
NTPTP1	Nucleoside triphosphate tripolyhydrolase	dgtp_c + h2o_c -> dgsn_c + pppi_c	( Csal_0252 )	0	1000	0	Nucleotide Salvage Pathway		3.6.1.8
NTPTP2	Nucleoside triphosphate tripolyhydrolase	gtp_c + h2o_c -> gsn_c + pppi_c	( Csal_0252 )	0	1000	0	Nucleotide Salvage Pathway		3.6.1.8
ORPT	orotate phosphoribosyltransferase	orot5p_c + ppi_c <=> orot_c + prpp_c	( Csal_3204 )	-1000	1000	0	Nucleotide Salvage Pathway		3.6.1.8
AICART	phosphoribosylaminoimidazolecarboxamide formyltransferase	10fthf_c + aicar_c <=> fprica_c + thf_c	( Csal_2289 )	-1000	1000	0	Nucleotide Salvage Pathway		3.6.1.8
PRAGSr	phosphoribosylglycinamide synthase	atp_c + gly_c + pram_c <=> adp_c + gar_c + h_c + pi_c	( Csal_0909 )	-1000	1000	0	Nucleotide Salvage Pathway		3.6.1.8
PRAIS	phosphoribosylaminoimidazole synthase	atp_c + fpram_c -> adp_c + air_c + 2 h_c + pi_c	( Csal_2112 )	0	1000	0	Nucleotide Salvage Pathway		3.6.1.19
PUNP1	purine-nucleoside phosphorylase (Adenosine)	adn_c + pi_c <=> ade_c + r1p_c	( Csal_0828 )	-1000	1000	0	Nucleotide Salvage Pathway		3.1.5.1
PUNP2	purine-nucleoside phosphorylase (Deoxyadenosine)	dad__2_c + pi_c <=> 2dr1p_c + ade_c	( Csal_0828 )	-1000	1000	0	Nucleotide Salvage Pathway		3.1.5.1
PUNP3	purine-nucleoside phosphorylase (Guanosine)	gsn_c + pi_c <=> gua_c + r1p_c	( Csal_0828 )	-1000	1000	0	Nucleotide Salvage Pathway		2.4.2.10
PUNP4	purine-nucleoside phosphorylase (Deoxyguanosine)	dgsn_c + pi_c <=> 2dr1p_c + gua_c	( Csal_0828 )	-1000	1000	0	Nucleotide Salvage Pathway		2.1.2.3
PUNP5	purine-nucleoside phosphorylase (Inosine)	ins_c + pi_c <=> hxan_c + r1p_c	( Csal_0828 )	-1000	1000	0	Nucleotide Salvage Pathway		6.3.4.13
PUNP6	purine-nucleoside phosphorylase (Deoxyinosine)	din_c + pi_c <=> 2dr1p_c + hxan_c	( Csal_0828 )	-1000	1000	0	Nucleotide Salvage Pathway		6.3.3.1
RNDR2	ribonucleoside-diphosphate reductase (GDP)	gdp_c + trdrd_c -> dgdp_c + h2o_c + trdox_c	( Csal_0379 and Csal_0380 )	0	1000	0	Nucleotide Salvage Pathway		2.4.2.1
RNDR1	ribonucleoside-diphosphate reductase (ADP)	adp_c + trdrd_c -> dadp_c + h2o_c + trdox_c	( Csal_0379 and Csal_0380 )	0	1000	0	Nucleotide Salvage Pathway		2.4.2.1
RNDR3	ribonucleoside-diphosphate reductase (CDP)	cdp_c + trdrd_c -> dcdp_c + h2o_c + trdox_c	( Csal_0379 and Csal_0380 )	0	1000	0	Nucleotide Salvage Pathway		2.4.2.1
RNDR1b	ribonucleoside-diphosphate reductase (ADP) (glutaredoxin)	adp_c + grxrd_c -> dadp_c + grxox_c + h2o_c	( Csal_0379 and Csal_0380 ) or ( Csal_2129 ) or ( Csal_1823 )	0	1000	0	Nucleotide Salvage Pathway		2.4.2.1
RNDR2b	ribonucleoside-diphosphate reductase (GDP) (glutaredoxin)	gdp_c + grxrd_c -> dgdp_c + grxox_c + h2o_c	( Csal_0379 and Csal_0380 ) or ( Csal_2129 ) or ( Csal_1823 )	0	1000	0	Nucleotide Salvage Pathway		2.4.2.1
RNDR3b	ribonucleoside-diphosphate reductase (CDP) (glutaredoxin)	cdp_c + grxrd_c -> dcdp_c + grxox_c + h2o_c	( Csal_0379 and Csal_0380 ) or ( Csal_2129 ) or ( Csal_1823 )	0	1000	0	Nucleotide Salvage Pathway		2.4.2.1
RNDR4	ribonucleoside-diphosphate reductase (UDP)	trdrd_c + udp_c -> dudp_c + h2o_c + trdox_c	( Csal_0379 )	0	1000	0	Nucleotide Salvage Pathway		1.17.4.1
RNDR4b	ribonucleoside-diphosphate reductase (UDP) (glutaredoxin)	grxrd_c + udp_c -> dudp_c + grxox_c + h2o_c	( Csal_0379 and Csal_0380 ) or ( Csal_2129 ) or ( Csal_1823 )	0	1000	0	Nucleotide Salvage Pathway		1.17.4.1
RNTR1c2	ribonucleoside-triphosphate reductase (ATP) (flavodoxin)	atp_c + 2 flxr_c + 2 h_c -> datp_c + 2 flxso_c + h2o_c	( Csal_0128 )	0	1000	0	Nucleotide Salvage Pathway		1.17.4.1
RNTR2c2	ribonucleoside-triphosphate reductase (GTP) (flavodoxin)	2 flxr_c + gtp_c + 2 h_c -> dgtp_c + 2 flxso_c + h2o_c	( Csal_0128 )	0	1000	0	Nucleotide Salvage Pathway
RNTR3c2	ribonucleoside-triphosphate reductase (CTP) (flavodoxin)	ctp_c + 2 flxr_c + 2 h_c -> dctp_c + 2 flxso_c + h2o_c	( Csal_0128 )	0	1000	0	Nucleotide Salvage Pathway
RNTR4c2	ribonucleoside-triphosphate reductase (UTP) (flavodoxin)	2 flxr_c + 2 h_c + utp_c -> dutp_c + 2 flxso_c + h2o_c	( Csal_0128 )	0	1000	0	Nucleotide Salvage Pathway
DTMPK	dTMP kinase	atp_c + dtmp_c <=> adp_c + dtdp_c	( Csal_1606 )	-1000	1000	0	Nucleotide Salvage Pathway		1.17.4.1
TMDS	thymidylate synthase	dump_c + mlthf_c -> dhf_c + dtmp_c	( Csal_2572 )	0	1000	0	Nucleotide Salvage Pathway
TMDPP	thymidine phosphorylase	pi_c + thymd_c <=> 2dr1p_c + thym_c	( Csal_0830 )	-1000	1000	0	Nucleotide Salvage Pathway
UMPK	UMP kinase	atp_c + ump_c <=> adp_c + udp_c	( Csal_2164 ) and ( Csal_0565 )	-1000	1000	0	Nucleotide Salvage Pathway
UPPRT	uracil phosphoribosyltransferase	prpp_c + ura_c -> ppi_c + ump_c	( Csal_2095 )	0	1000	0	Nucleotide Salvage Pathway
XAND	xanthine dehydrogenase	h2o_c + nad_c + xan_c -> h_c + nadh_c + urate_c	( Csal_0527 and Csal_0528 and Csal_0529 )	0	1000	0	Nucleotide Salvage Pathway
XPPT	xanthine phosphoribosyltransferase	prpp_c + xan_c -> ppi_c + xmp_c	( Csal_2097 )	0	1000	0	Nucleotide Salvage Pathway		2.7.4.9
BIOMASS_high_salinity	Biomass high salinity	2.6e-05 2fe2s_c + 0.00026 4fe4s_c + 0.0002 5mthf_c + 0.0002 accoa_c + 0.2153 ala__L_c + 0.1397 arg__L_c + 0.0456 asn__L_c + 0.11428 asp__L_c + 45.56 atp_c + 0.0045 ca2_c + 0.0045 cl_c + 0.0001 coa_c + 0.003 cobalt2_c + 0.15231 ctp_c + 0.003 cu2_c + 0.01785 cys__L_c + 0.0181 datp_c + 0.3202 dctp_c + 0.0324 dgtp_c + 0.0182 dttp_c + 0.66501 ect__L_c + 0.0002 fad_c + 0.0067 fe2_c + 0.0067 fe3_c + 0.1…		0	1000	1			2.1.1.45
ATPS4rpp	ATP synthase (four protons for one ATP) (periplasm)	adp_c + 4 h_p + pi_c <=> atp_c + h2o_c + 3 h_c	( Csal_3283 and Csal_3284 and Csal_3285 and Csal_3286 and Csal_3287 and Csal_3288 and Csal_3289 and Csal_3290 )	-1000	1000	0	Oxidative Phosphorylation		2.4.2.4
CYTBD2pp	cytochrome oxidase bd (menaquinol-8: 2 protons) (periplasm)	2 h_c + mql8_c + 0.5 o2_c -> h2o_c + 2 h_p + mqn8_c	( Csal_2000 and Csal_2001 )	0	1000	0	Oxidative Phosphorylation		2.7.4.14
CYTBDpp	cytochrome oxidase bd (ubiquinol-8: 2 protons) (periplasm)	2 h_c + 0.5 o2_c + q8h2_c -> h2o_c + 2 h_p + q8_c	( Csal_2000 and Csal_2001 )	0	1000	0	Oxidative Phosphorylation		2.4.2.9
CYTBO3_4pp	cytochrome oxidase bo3 (ubiquinol-8: 4 protons) (periplasm)	4 h_c + 0.5 o2_c + q8h2_c -> h2o_c + 4 h_p + q8_c	( Csal_0954 and Csal_0955 and Csal_0956 and Csal_0957 and Csal_0958 )	0	1000	0	Oxidative Phosphorylation		1.1.1.204
FDH4pp	formate dehydrogenase (quinone-8) (periplasm)	for_c + 2 h_c + q8_c -> co2_c + h_p + q8h2_c	( Csal_0996 and Csal_0997 ) or ( Csal_1915 and Csal_1916 and Csal_1917 )	0	1000	0	Oxidative Phosphorylation		2.4.2.22
G3PD5	glycerol-3-phosphate dehydrogenase (ubiquinone-8)	glyc3p_c + q8_c -> dhap_c + q8h2_c	( Csal_2106 )	0	1000	0	Oxidative Phosphorylation
G3PD6	glycerol-3-phosphate dehydrogenase (menaquinone-8)	glyc3p_c + mqn8_c -> dhap_c + mql8_c	( Csal_2106 )	0	1000	0	Oxidative Phosphorylation		3.6.3.14
G3PD7	glycerol-3-phosphate dehydrogenase (demethylmenaquinone-8)	2dmmq8_c + glyc3p_c -> 2dmmql8_c + dhap_c	( Csal_2106 )	0	1000	0	Oxidative Phosphorylation
L_LACD3	L-Lactate dehydrogenase (menaquinone)	lac__L_c + mqn8_c -> mql8_c + pyr_c	( Csal_0404 )	0	1000	0	Oxidative Phosphorylation
LDH_D2	D-lactate dehydrogenase	lac__D_c + q8_c -> pyr_c + q8h2_c	( Csal_3144 )	0	1000	0	Oxidative Phosphorylation
NADH10	NADH dehydrogenase (menaquinone-8 & 0 protons)	h_c + mqn8_c + nadh_c -> mql8_c + nad_c	( Csal_2325 )	0	1000	0	Oxidative Phosphorylation		1.2.2.1
NADH16pp	NADH dehydrogenase (ubiquinone-8 & 3 protons) (periplasm)	4 h_c + nadh_c + q8_c -> 3 h_p + nad_c + q8h2_c	( Csal_3120 and Csal_3121 and Csal_3122 and Csal_3123 and Csal_3124 and Csal_3125 and Csal_3126 and Csal_3127 and Csal_3128 and Csal_3129 and Csal_3130 and Csal_3131 and Csal_3132 )	0	1000	0	Oxidative Phosphorylation		1.2.2.1
NADH17pp	NADH dehydrogenase (menaquinone-8 & 3 protons) (periplasm)	4 h_c + mqn8_c + nadh_c -> 3 h_p + mql8_c + nad_c	( Csal_3120 and Csal_3121 and Csal_3122 and Csal_3123 and Csal_3124 and Csal_3125 and Csal_3126 and Csal_3127 and Csal_3128 and Csal_3129 and Csal_3130 and Csal_3131 and Csal_3132 )	0	1000	0	Oxidative Phosphorylation		1.1.99.5
NADH18pp	NADH dehydrogenase (demethylmenaquinone-8 & 3 protons) (periplasm)	2dmmq8_c + 4 h_c + nadh_c -> 2dmmql8_c + 3 h_p + nad_c	( Csal_3120 and Csal_3121 and Csal_3122 and Csal_3123 and Csal_3124 and Csal_3125 and Csal_3126 and Csal_3127 and Csal_3128 and Csal_3129 and Csal_3130 and Csal_3131 and Csal_3132 )	0	1000	0	Oxidative Phosphorylation		1.1.99.5
NADH5	NADH dehydrogenase (ubiquinone-8 )	h_c + nadh_c + q8_c -> nad_c + q8h2_c	( Csal_2325 )	0	1000	0	Oxidative Phosphorylation		1.1.99.5
NADH9	NADH dehydrogenase (demethylmenaquinone-8 & 0 protons)	2dmmq8_c + h_c + nadh_c -> 2dmmql8_c + nad_c	( Csal_2325 )	0	1000	0	Oxidative Phosphorylation		1.1.2.3
NADTRHD	NAD transhydrogenase	nad_c + nadph_c -> nadh_c + nadp_c	( Csal_2492 and Csal_2491 )	0	1000	0	Oxidative Phosphorylation		1.1.2.4
NO3R1pp	Nitrate reductase (Ubiquinol-8) (periplasm)	2 h_c + no3_c + q8h2_c -> h2o_c + 2 h_p + no2_c + q8_c	(( Csal_1119 ) or ( Csal_1330 and Csal_1331 and Csal_1332 and Csal_1333 ))	0	1000	0	Oxidative Phosphorylation		1.6.5.3
NO3R2pp	Nitrate reductase (Menaquinol-8)	2 h_c + mql8_c + no3_c -> h2o_c + 2 h_p + mqn8_c + no2_c	(( Csal_1119 ) or ( Csal_1330 and Csal_1331 and Csal_1332 and Csal_1333 ))	0	1000	0	Oxidative Phosphorylation		1.6.5.3
NTRIR2x	nitrite Reductase (NADH)	5 h_c + 3 nadh_c + no2_c -> 2 h2o_c + 3 nad_c + nh4_c	( Csal_1116 and Csal_1117 )	0	1000	0	Oxidative Phosphorylation		1.6.5.3
PPK	polyphosphate kinase	atp_c + pi_c <=> adp_c + ppi_c	( Csal_0590 )	-1000	1000	0	Oxidative Phosphorylation		1.6.5.3
PPA	inorganic diphosphatase	h2o_c + ppi_c -> h_c + 2 pi_c	( Csal_2281 )	0	1000	0	Oxidative Phosphorylation		1.6.5.3
THD2pp	NAD(P) transhydrogenase	2 h_p + nadh_c + nadp_c -> 2 h_c + nad_c + nadph_c	( Csal_1577 )	0	1000	0	Oxidative Phosphorylation		1.6.5.3
TRDR	thioredoxin reductase (NADPH)	h_c + nadph_c + trdox_c -> nadp_c + trdrd_c	( Csal_2959 )	0	1000	0	Oxidative Phosphorylation
GND	Phosphogluconate dehydrogenase (nadp dependent)	6pgc_c + nadp_c -> co2_c + nadph_c + ru5p__D_c	( Csal_0666 ) or ( Csal_0960 )	0	1000	0	Pentose Phosphate Pathway		1.7.99.4
EDD	Phosphogluconate dehydratase	6pgc_c -> 2ddg6p_c + h2o_c	( Csal_0936 )	0	1000	0	Pentose phosphate pathway
GCD_2	Quinoprotein glucose dehydrogenase (membrane)	glc__D_c + q8_c <=> gl_c + q8h2_c	( Csal_2831 )	-1000	1000	0	Pentose phosphate pathway		1.7.1.15
GLCNLc	Gluconolactonase (citoplasmtic)	gl_c + h2o_c <=> glcn_c + h_c	( Csal_0453 ) or ( Csal_1727 )	-1000	1000	0	Pentose phosphate pathway		2.7.4.1
GLCNLp	Gluconolactonase (periplasmic)	gl_p + h2o_p <=> glcn_p + h_p	( Csal_2779 )	-1000	1000	0	Pentose phosphate pathway		3.6.1.1
EDA	2-dehydro-3-deoxy-phosphogluconate aldolase	2ddg6p_c -> g3p_c + pyr_c	( Csal_2739 )	0	1000	0	Pentose Phosphate Pathway		1.6.1.1
PFK_3	phosphofructokinase (s7p)	atp_c + s7p_c -> adp_c + h_c + s17bp_c	( Csal_1534 )	0	1000	0	Pentose Phosphate Pathway		1.8.1.9
PGL	6-phosphogluconolactonase (Pgl)	6pgl_c + h2o_c -> 6pgc_c + h_c	( Csal_2740 )	0	1000	0	Pentose phosphate pathway		1.1.1.44
RPE	Ribulose phosphate 3-epimerase	ru5p__D_c <=> xu5p__D_c	( Csal_2328 )	-1000	1000	0	Pentose phosphate pathway		4.2.1.12
RPI	Ribose-5-phosphate isomerase	r5p_c <=> ru5p__D_c	( Csal_0019 ) or ( Csal_0757 )	-1000	1000	0	Pentose phosphate pathway		1.1.5.2
TALA	Transaldolase	g3p_c + s7p_c <=> e4p_c + f6p_c	( Csal_0354 ) or ( Csal_0645 )	-1000	1000	0	Pentose phosphate pathway		3.1.1.17
TKT1	Transketolase	r5p_c + xu5p__D_c <=> g3p_c + s7p_c	( Csal_0353 ) or ( Csal_0384 )	-1000	1000	0	Pentose Phosphate Pathway		3.1.1.17
TKT2	Transketolase	e4p_c + xu5p__D_c <=> f6p_c + g3p_c	( Csal_0353 ) or ( Csal_0384 )	-1000	1000	0	Pentose Phosphate Pathway		4.1.2.14
G6PDH2r	Glucose 6-phosphate dehydrogenase (Zwf)	g6p_c + nadp_c <=> 6pgl_c + h_c + nadph_c	( Csal_2741 )	-1000	1000	0	Pentose Phosphate Pathway		2.7.1.11
KguD	phosphogluconate 2-dehydrogenase	2dhdglu6_c + nadp_c -> 6pgc_c + nadph_c	( Csal_0273 )	0	1000	0	Pentose phosphate pathway		3.1.1.31
KguK	2-ketogluconate kinase	2__ketgluc_c + atp_c + h_c -> 2dhdglu6_c + adp_c	( Csal_0274 )	0	1000	0	Pentose phosphate pathway		5.1.3.1
ADSL1r	Adenylosuccinate lyase	dcamp_c <=> amp_c + fum_c	( Csal_2446 )	-1000	1000	0	Purine and Pyrimidine Biosynthesis		5.3.1.6
ADSL2r	Adenylosuccinate lyase	25aics_c <=> aicar_c + fum_c	( Csal_2446 )	-1000	1000	0	Purine and Pyrimidine Biosynthesis		2.2.1.2
ADSS	Adenylosuccinate synthase	asp__L_c + gtp_c + imp_c -> dcamp_c + gdp_c + 2 h_c + pi_c	( Csal_1282 )	0	1000	0	Purine and Pyrimidine Biosynthesis		2.2.1.1
ASPCT	aspartate carbamoyltransferase	asp__L_c + cbp_c -> cbasp_c + h_c + pi_c	( Csal_0063 )	0	1000	0	Purine and Pyrimidine Biosynthesis		2.2.1.1
CTPS2	CTP synthase (glutamine)	atp_c + h2o_c + utp_c + gln__L_c -> adp_c + ctp_c + glu__L_c + 2 h_c + pi_c	( Csal_0617 )	0	1000	0	Purine and Pyrimidine Biosynthesis		1.1.1.49
DHORD5	dihydroorotic acid (menaquinone-8)	dhor__S_c + mqn8_c -> mql8_c + orot_c	( Csal_1342 )	0	1000	0	Purine and Pyrimidine Biosynthesis		1.1.1.43
DHORD2	dihydoorotic acid dehydrogenase (quinone8)	dhor__S_c + q8_c -> orot_c + q8h2_c	( Csal_1342 )	0	1000	0	Purine and Pyrimidine Biosynthesis		2.7.1.13
GART	GAR transformylase-T	atp_c + for_c + gar_c -> adp_c + fgam_c + h_c + pi_c	( Csal_2113 )	0	1000	0	Purine and Pyrimidine Biosynthesis		4.3.2.2
GLUPRT	glutamine phosphoribosyldiphosphate amidotransferase	h2o_c + prpp_c + gln__L_c -> glu__L_c + ppi_c + pram_c	( Csal_1267 )	0	1000	0	Purine and Pyrimidine Biosynthesis		4.3.2.2
GMPS2	GMP synthase	atp_c + h2o_c + xmp_c + gln__L_c -> amp_c + glu__L_c + gmp_c + 2 h_c + ppi_c	( Csal_0731 )	0	1000	0	Purine and Pyrimidine Biosynthesis		6.3.4.4
IMPD	IMP dehydrogenase	h2o_c + imp_c + nad_c -> h_c + nadh_c + xmp_c	( Csal_0730 )	0	1000	0	Purine and Pyrimidine Biosynthesis		2.1.3.2
OMPDC	orotidine-5'-phosphate decarboxylase	h_c + orot5p_c -> co2_c + ump_c	( Csal_2155 )	0	1000	0	Purine and Pyrimidine Biosynthesis		6.3.4.2
IMPC	IMP cyclohydrolase	h2o_c + imp_c <=> fprica_c	( Csal_2289 )	-1000	1000	0	Purine and Pyrimidine Biosynthesis		1.3.3.1
PRFGS	phosphoribosylformylglycinamidine synthase	atp_c + fgam_c + h2o_c + gln__L_c -> adp_c + fpram_c + glu__L_c + h_c + pi_c	( Csal_0841 )	0	1000	0	Purine and Pyrimidine Biosynthesis		1.3.3.1
GARFT	phosphoribosylglycinamide formyltransferase	10fthf_c + gar_c <=> fgam_c + h_c + thf_c	( Csal_2113 )	-1000	1000	0	Purine and Pyrimidine Biosynthesis
AIRC2	phosphoribosylaminoimidazole carboxylase ATPase subunit	air_c + atp_c + hco3_c -> 5caiz_c + adp_c + h_c + pi_c	( Csal_2898 )	0	1000	0	Purine and Pyrimidine Biosynthesis		2.4.2.14
AIRC3	phosphoribosylaminoimidazole carboxylase catalytic subunit	5aizc_c <=> 5caiz_c	( Csal_2897 )	-1000	1000	0	Purine and Pyrimidine Biosynthesis		6.3.5.2
PRASCSi	phosphoribosylaminoimidazolesuccinocarboxamide synthase	5aizc_c + asp__L_c + atp_c -> 25aics_c + adp_c + h_c + pi_c	( Csal_2813 )	0	1000	0	Purine and Pyrimidine Biosynthesis		1.1.1.205
ACS	Acetate CoA ligase	ac_c + atp_c + coa_c -> accoa_c + amp_c + ppi_c	( Csal_0865 )	0	1000	0	Pyruvate metabolism		4.1.1.23
ACKr	acetate kinase	ac_c + atp_c <=> actp_c + adp_c	(( FF32_10640 ) or ( FF32_16255 ))	-1000	1000	0	Pyruvate Metabolism		3.5.4.10
ALCD2x	alcohol dehydrogenase (ethanol)	etoh_c + nad_c <=> acald_c + h_c + nadh_c	( Csal_0985 ) or ( Csal_1091 ) or ( Csal_1426 ) or ( Csal_2912 )	-1000	1000	0	Pyruvate Metabolism		6.3.5.3
FHL	Formate-hydrogen lyase	for_c + h_c -> co2_c + h2_c	( Csal_0997 )	0	1000	0	Pyruvate Metabolism		2.1.2.2
LDH_D	D-lactate dehydrogenase	lac__D_c + nad_c <=> h_c + nadh_c + pyr_c	( Csal_3144 )	-1000	1000	0	Pyruvate Metabolism
OAADC	Oxaloacetate decarboxylase (beta, alpha and gamma subunits)	h_c + oaa_c -> co2_c + pyr_c	( Csal_0692 and Csal_0693 and Csal_0694 )	0	1000	0	Pyruvate Metabolism				R00217
ASPK	Aspartate kinase (Ask)	asp__L_c + atp_c -> 4pasp_c + adp_c	( Csal_0626 )	0	1000	0	Threonine and Lysine Metabolism		6.3.2.6
ATHRDHr	L-allo-threonine dehydrogenase	nadp_c + athr__L_c <=> 2aobut_c + h_c + nadph_c	( Csal_2684 )	-1000	1000	0	Threonine and Lysine Metabolism		6.2.1.1
DAPDC	diaminopimelate decarboxylase	26dap__M_c + h_c -> co2_c + lys__L_c	( Csal_3112 )	0	1000	0	Threonine and Lysine Metabolism		3.6.1.7
DAPE	diaminopimelate epimerase	26dap__LL_c <=> 26dap__M_c	( Csal_3113 )	-1000	1000	0	Threonine and Lysine Metabolism		1.1.1.1
DHDPRy	dihydrodipicolinate reductase (NADPH)	23dhdp_c + h_c + nadph_c -> nadp_c + thdp_c	( Csal_3087 )	0	1000	0	Threonine and Lysine Metabolism
DHDPS	4-hydroxy-tetrahydrodipicolinate synthase	aspsa_c + pyr_c -> 23dhdp_c + 2 h2o_c + h_c	( Csal_2816 ) or ( Csal_2706 )	0	1000	0	Threonine and Lysine Metabolism		1.1.1.28
HSDy	Homoserine dehydrogenase	hom__L_c + nadp_c <=> aspsa_c + h_c + nadph_c	( Csal_3010 )	-1000	1000	0	Threonine and Lysine Metabolism		4.1.1.3
HSK	Homoserine kinase	atp_c + hom__L_c -> adp_c + h_c + phom_c	( Csal_0546 )	0	1000	0	Threonine and Lysine Metabolism		2.7.2.4
SUCDESU	Succinyl-diaminopimelate desuccinylase	h2o_c + sl26da_c -> 26dap__LL_c + succ_c	( Csal_0557 )	0	1000	0	Threonine and Lysine Metabolism
SDPTA	Succinyldiaminopimelate transaminase	akg_c + sl26da_c <=> glu__L_c + sl2a6o_c	( Csal_0560 )	-1000	1000	0	Threonine and Lysine Metabolism		4.1.1.20
THDPS	2,3,4,5-tetrahydropyridine-2,6-dicarboxylate N-succinyltransferase	h2o_c + succoa_c + thdp_c -> coa_c + sl2a6o_c	( Csal_0558 )	0	1000	0	Threonine and Lysine Metabolism		5.1.1.7
THRA2	L-allo-Threonine Aldolase	athr__L_c -> acald_c + gly_c	( Csal_0880 )	0	1000	0	Threonine and Lysine Metabolism		1.17.1.8
THRA	L-threonine aldolase	thr__L_c <=> acald_c + gly_c	( Csal_0880 )	-1000	1000	0	Threonine and Lysine Metabolism		4.3.3.7
THRS	Threonine synthase	h2o_c + phom_c -> pi_c + thr__L_c	( Csal_3009 )	0	1000	0	Threonine and Lysine Metabolism		1.1.1.3
PE160abcpp	phosphatidylethanolamine transport via ABC system n C160 periplasm	atp_c + h2o_c + pe160_c -> adp_c + h_c + pe160_p + pi_c	( Csal_1586 )	0	1000	0	Transport ABC system		2.7.1.39
PE161abcpp	phosphatidylethanolamine transport via ABC system n C161 periplasm	atp_c + h2o_c + pe161_c -> adp_c + h_c + pe161_p + pi_c	( Csal_1586 )	0	1000	0	Transport ABC system		3.5.1.18
PItex	phosphate transport via diffusion (extracellular to periplasm)	pi_e <=> pi_p		-1000	1000	0	Transport, Extracellular		2.6.1.17
ACSERtpp	O-Acetyl-L-serine export via facilitated transport	acser_c -> acser_p	( Csal_1102 )	0	1000	0	Transport, Inner Membrane		2.3.1.117
ACt2rpp	acetate reversible transport via proton symport (periplasm)	ac_p + h_p <=> ac_c + h_c		-1000	1000	0	Transport, Inner Membrane		4.1.2.5
ACt4pp	Na+/Acetate symport (periplasm)	ac_p + na1_p -> ac_c + na1_c	( Csal_0871 ) and ( Csal_2927 )	0	1000	0	Transport, Inner Membrane		4.1.2.5
ALLTNt2rpp	allantoin transport in via proton symport (periplasm)	alltn_p + h_p <=> alltn_c + h_c	( Csal_2351 ) or ( Csal_2841 ) or ( Csal_0075 and Csal_0076 )	-1000	1000	0	Transport, Inner Membrane		4.2.3.1
ARBTNabcpp	aerobactin transport via ABC system (periplasm)	arbtn__fe3_p + atp_c + h2o_c -> adp_c + arbtn__fe3_c + h_c + pi_c	( Csal_1051 )	0	1000	0	Transport, Inner Membrane
ARGabcpp	L-arginine transport via ABC system (periplasm)	arg__L_p + atp_c + h2o_c -> adp_c + arg__L_c + h_c + pi_c	( Csal_2600 and Csal_2601 and Csal_2602 ) or ( Csal_0120 and Csal_0121 and Csal_0122 and Csal_0123 )	0	1000	0	Transport, Inner Membrane
ARGt3pp	L-arginine transport out via proton antiport (cytoplasm to periplasm)	arg__L_c + h_p -> arg__L_p + h_c	( Csal_2432 )	0	1000	0	Transport, Inner Membrane
ASPabcp	L-aspartate transport via ABC system (periplasm)	asp__D_p + atp_c + h2o_c -> adp_c + asp__D_c + h_c + pi_c	( Csal_2600 and Csal_2601 and Csal_2002 ) or ( Csal_0120 and Csal_0121 and Csal_0122 and Csal_0123 )	0	1000	0	Transport, Inner Membrane
ASPabcpp	L-aspartate transport via ABC system (periplasm)	asp__L_p + atp_c + h2o_c -> adp_c + asp__L_c + h_c + pi_c	( Csal_2600 and Csal_2601 and Csal_2602 ) or ( Csal_0120 and Csal_0121 and Csal_0122 and Csal_0123 )	0	1000	0	Transport, Inner Membrane
CGLYabcpp	L-Cysteinylglycine (Cys-Gly) transport via ABC system (periplasm)	atp_c + cgly_p + h2o_c -> adp_c + cgly_c + h_c + pi_c	( Csal_1946 )	0	1000	0	Transport, Inner Membrane
CHLabcpp	choline transport via ABC system (periplasm)	atp_c + chol_p + h2o_c -> adp_c + chol_c + h_c + pi_c	( Csal_2356 and Csal_2355 and Csal_2354 and Csal_2353 ) or ( Csal_2946 and Csal_2945 and Csal_2944 and Csal_2943 )	0	1000	0	Transport, Inner Membrane
CHLt2pp	choline transport via proton symport (periplasm)	chol_p + h_p -> chol_c + h_c	( Csal_0219 ) or ( Csal_1517 ) or ( Csal_2457 ) or ( Csal_0223 )	0	1000	0	Transport, Inner Membrane
CO2tpp	CO2 transporter via diffusion (periplasm)	co2_p <=> co2_c	spontaneos	-1000	1000	0	Transport, Inner Membrane
CPGNabcpp	coprogen transport via ABC system (periplasm)	atp_c + cpgn_p + h2o_c -> adp_c + cpgn_c + h_c + pi_c	( Csal_1051 )	0	1000	0	Transport, Inner Membrane
CSNt2pp	cytosine transport in via proton symport (periplasm)	csn_p + h_p -> csn_c + h_c	( Csal_2351 ) or ( Csal_2841 ) or ( Csal_0075 and Csal_0076 )	0	1000	0	Transport, Inner Membrane
CYSabc2pp	L-cysteine export via ABC system (cytoplasm to periplasm)	atp_c + cys__L_c + h2o_c -> adp_c + cys__L_p + h_c + pi_c	( Csal_2600 and Csal_2601 and Csal_2602 ) or ( Csal_0120 and Csal_0121 and Csal_0122 and Csal_0123 )	0	1000	0	Transport, Inner Membrane
CYStpp	L-cysteine export via facilitated transport	cys__L_c -> cys__L_p	( Csal_1102 )	0	1000	0	Transport, Inner Membrane
D_LACt2pp	D-lactate transport via proton symport (periplasm)	h_p + lac__D_p <=> h_c + lac__D_c	( Csal_2686 )	-1000	1000	0	Transport, Inner Membrane
FALDtpp	formaldehyde transport via diffusion (periplasm)	fald_p <=> fald_c	spontaneos	-1000	1000	0	Transport, Inner Membrane
FRUptspp	D-fructose transport via PEP:Pyr PTS (periplasm)	fru_p + pep_c -> f1p_c + pyr_c	( Csal_2646 )	0	1000	0	Transport, Inner Membrane
G3PCabcpp	sn-glycerol-3-phosphocholine transport via ABC system (periplasm)	atp_c + g3pc_p + h2o_c -> adp_c + g3pc_c + h_c + pi_c	( Csal_2738 and Csal_2737 and Csal_2736 and Csal_2735 )	0	1000	0	Transport, Inner Membrane
G3PEabcpp	sn-glycerol-3-phosphoethanolamine transport via ABC system (periplasm)	atp_c + g3pe_p + h2o_c -> adp_c + g3pe_c + h_c + pi_c	( Csal_2738 and Csal_2737 and Csal_2736 and Csal_2735 )	0	1000	0	Transport, Inner Membrane
G3PGabcpp	sn-glycerol-3-phosphoglycerol transport via ABC system (periplasm)	atp_c + g3pg_p + h2o_c -> adp_c + g3pg_c + h_c + pi_c	( Csal_2738 and Csal_2737 and Csal_2736 and Csal_2735 )	0	1000	0	Transport, Inner Membrane
G3PIabcpp	sn-glycerol-3-phosphoethanolamine transport via ABC system (periplasm)	atp_c + g3pi_p + h2o_c -> adp_c + g3pi_c + h_c + pi_c	( Csal_2738 and Csal_2737 and Csal_2736 and Csal_2735 )	0	1000	0	Transport, Inner Membrane
G3PSabcpp	sn-glycerol-3-phosphoserine transport via ABC system (periplasm)	atp_c + g3ps_p + h2o_c -> adp_c + g3ps_c + h_c + pi_c	( Csal_2738 and Csal_2737 and Csal_2736 and Csal_2735 )	0	1000	0	Transport, Inner Membrane
GLNabcpp	L-glutamine transport via ABC system (periplasm)	atp_c + gln__L_p + h2o_c -> adp_c + h_c + pi_c + gln__L_c	( Csal_2600 and Csal_2601 and Csal_2602 ) or ( Csal_0120 and Csal_0121 and Csal_0122 and Csal_0123 )	0	1000	0	Transport, Inner Membrane
GLUabcpp	L-glutamate transport via ABC system (periplasm)	atp_c + glu__L_p + h2o_c -> adp_c + glu__L_c + h_c + pi_c	( Csal_2600 and Csal_2601 and Csal_2602 ) or ( Csal_0120 and Csal_0121 and Csal_0122 and Csal_0123 )	0	1000	0	Transport, Inner Membrane
GLYBt2pp	Glycine betaine transport via proton symport (periplasm)	glyb_p + h_p -> glyb_c + h_c	( Csal_0654 )	0	1000	0	Transport, Inner Membrane
GLYC2Pabcpp	sn-Glycerol 2-phosphate transport via ABC system (periplasm)	atp_c + glyc2p_p + h2o_c -> adp_c + glyc2p_c + h_c + pi_c	( Csal_2738 and Csal_2737 and Csal_2736 and Csal_2735 )	0	1000	0	Transport, Inner Membrane
GLYC3Pabcpp	sn-Glycerol 3-phosphate transport via ABC system (periplasm)	atp_c + glyc3p_p + h2o_c -> adp_c + glyc3p_c + h_c + pi_c	( Csal_2738 and Csal_2737 and Csal_2736 and Csal_2735 )	0	1000	0	Transport, Inner Membrane
GLYC3Pt6pp	Glycerol-3-phosphate : phosphate antiporter (periplasm)	glyc3p_p + pi_c -> glyc3p_c + pi_p	( Csal_0040 )	0	1000	0	Transport, Inner Membrane
GLYCLTt2rpp	glycolate transport via proton symport, reversible (periplasm)	glyclt_p + h_p <=> glyclt_c + h_c	( Csal_2686 )	-1000	1000	0	Transport, Inner Membrane
GLYCLTt4pp	glycolate transport via sodium symport (periplasm)	glyclt_p + na1_p -> glyclt_c + na1_c	( Csal_0871 )	0	1000	0	Transport, Inner Membrane
GLYt4pp	glycine transport in via sodium symport (periplasm)	gly_p + na1_p -> gly_c + na1_c	( Csal_3148 )	0	1000	0	Transport, Inner Membrane
GLCNt2rpp	D-gluconate transport via proton symport, reversible (periplasm)	glcn_p + h_p <=> glcn_c + h_c	( Csal_0925 ) or ( Csal_3175 )	-1000	1000	0	Transport, Inner Membrane
GTHRDabc2pp	glutathione export via ABC system (cytoplasm to periplasm)	atp_c + gthrd_c + h2o_c -> adp_c + gthrd_p + h_c + pi_c	( Csal_1999 and Csal_1998 )	0	1000	0	Transport, Inner Membrane
H2Otpp	H2O transport via diffusion (periplasm)	h2o_p <=> h2o_c	( spontaneos )	-1000	1000	0	Transport, Inner Membrane
HEXt2rpp	hexanoate transport via proton symport, reversible (periplasm)	h_p + hxa_p <=> h_c + hxa_c	( Csal_2938 )	-1000	1000	0	Transport, Inner Membrane
HISabcpp	L-histidine transport via ABC system (periplasm)	atp_c + h2o_c + his__L_p -> adp_c + h_c + his__L_c + pi_c	( Csal_2600 and Csal_2601 and Csal_2002 ) or ( Csal_0120 and Csal_0121 and Csal_0122 and Csal_0123 )	0	1000	0	Transport, Inner Membrane
ILEabcpp	L-isoleucine transport via ABC system (periplasm)	atp_c + h2o_c + ile__L_p -> adp_c + h_c + ile__L_c + pi_c	( Csal_2600 and Csal_2601 and Csal_2002 ) or ( Csal_0120 and Csal_0121 and Csal_0122 and Csal_0123 )	0	1000	0	Transport, Inner Membrane
INDOLEt2pp	Indole transport via proton symport, irreversible (periplasm)	h_c + indole_c -> h_p + indole_p	( Csal_2630 )	0	1000	0	Transport, Inner Membrane
INOSTt4pp	Na+/myo-inositol symporter (periplasm)	inost_p + na1_p -> inost_c + na1_c	( Csal_1283 )	0	1000	0	Transport, Inner Membrane
K2L4Aabcpp	KDO(2)-lipid IV A transport via ABC system (periplasm)	atp_c + h2o_c + kdo2lipid4_c -> adp_c + h_c + kdo2lipid4_p + pi_c	( Csal_1586 )	0	1000	0	Transport, Inner Membrane
LEUabcpp	L-leucine transport via ABC system (periplasm)	atp_c + h2o_c + leu__L_p -> adp_c + h_c + leu__L_c + pi_c	( Csal_2600 and Csal_2601 and Csal_2602 ) or ( Csal_0120 and Csal_0121 and Csal_0122 and Csal_0123 )	0	1000	0	Transport, Inner Membrane
L_LACt2rpp	L-lactate reversible transport via proton symport (periplasm)	h_p + lac__L_p <=> h_c + lac__L_c	( Csal_2686 )	-1000	1000	0	Transport, Inner Membrane
LYSabcpp	L-lysine transport via ABC system (periplasm)	atp_c + h2o_c + lys__L_p -> adp_c + h_c + lys__L_c + pi_c	( Csal_2600 and Csal_2601 and Csal_2002 ) or ( Csal_0120 and Csal_0121 and Csal_0122 and Csal_0123 )	0	1000	0	Transport, Inner Membrane
LYSt2pp	L-lysine transport in via proton symport (periplasm)	h_p + lys__L_p -> h_c + lys__L_c	( Csal_2432 )	0	1000	0	Transport, Inner Membrane
LYSt3pp	L-lysine transport out via proton antiport (cytoplasm to periplasm)	h_p + lys__L_c -> h_c + lys__L_p	( Csal_2432 )	0	1000	0	Transport, Inner Membrane
MALTabcpp	maltose transport via ABC system (periplasm)	atp_c + h2o_c + malt_p -> adp_c + h_c + malt_c + pi_c	( Csal_0636 ) or ( Csal_2413 ) or ( Csal_2614 )	0	1000	0	Transport, Inner Membrane
MALTHXabcpp	maltohexaose transport via ABC system (periplasm)	atp_c + h2o_c + malthx_p -> adp_c + h_c + malthx_c + pi_c	( Csal_0636 ) or ( Csal_2413 ) or ( Csal_2614 )	0	1000	0	Transport, Inner Membrane
MALTPTabcpp	maltopentaose transport via ABC system (periplasm)	atp_c + h2o_c + maltpt_p -> adp_c + h_c + maltpt_c + pi_c	( Csal_0636 ) or ( Csal_2413 ) or ( Csal_2614 )	0	1000	0	Transport, Inner Membrane
MALTTRabcpp	Maltotriose transport via ABC system (periplasm)	atp_c + h2o_c + malttr_p -> adp_c + h_c + malttr_c + pi_c	( Csal_0636 ) or ( Csal_2413 ) or ( Csal_2614 )	0	1000	0	Transport, Inner Membrane
MALTTTRabcpp	maltotetraose transport via ABC system (periplasm)	atp_c + h2o_c + maltttr_p -> adp_c + h_c + maltttr_c + pi_c	( Csal_0636 ) or ( Csal_2413 ) or ( Csal_2614 )	0	1000	0	Transport, Inner Membrane
METabcpp	L-methionine transport via ABC system (periplasm)	atp_c + h2o_c + met__L_p -> adp_c + h_c + met__L_c + pi_c	( Csal_2100 and Csal_2101 and Csal_2102 )	0	1000	0	Transport, Inner Membrane
PHEt2rpp	L-phenylalanine reversible transport via proton symport (periplasm)	h_p + phe__L_p <=> h_c + phe__L_c	( Csal_2600 and Csal_2601 and Csal_2602 ) or ( Csal_0120 and Csal_0121 and Csal_0122 and Csal_0123 )	-1000	1000	0	Transport, Inner Membrane
PPAt4pp	Na+/Propionate symporter (periplasm)	na1_p + ppa_p -> na1_c + ppa_c	( Csal_1248 )	0	1000	0	Transport, Inner Membrane
PROabcpp	L-proline transport via ABC system (periplasm)	atp_c + h2o_c + pro__L_p -> adp_c + h_c + pi_c + pro__L_c	( Csal_2600 and Csal_2601 and Csal_2002 ) or ( Csal_0120 and Csal_0121 and Csal_0122 and Csal_0123 ) or ( Csal_1901 and Csal_1902 and Csal_1903 )	0	1000	0	Transport, Inner Membrane
PROGLYabcpp	L-Prolinylglycine (Pro-Gly) transport via ABC system (periplasm)	atp_c + h2o_c + progly_p -> adp_c + h_c + pi_c + progly_c	( Csal_1946 )	0	1000	0	Transport, Inner Membrane
PROt4pp	Na+/Proline-L symporter (periplasm)	na1_p + pro__L_p -> na1_c + pro__L_c	( Csal_1248 )	0	1000	0	Transport, Inner Membrane
RIBabcpp	D-ribose transport via ABC system (periplasm)	atp_c + h2o_c + rib__D_p -> adp_c + h_c + pi_c + rib__D_c	( Csal_2600 and Csal_2601 and Csal_2602 ) or ( Csal_0120 and Csal_0121 and Csal_0122 and Csal_0123 )	0	1000	0	Transport, Inner Membrane
SERt2rpp	L-serine reversible transport via proton symport (periplasm)	h_p + ser__L_p <=> h_c + ser__L_c	( Csal_2874 ) or ( Csal_1046 )	-1000	1000	0	Transport, Inner Membrane
SERt4pp	L-serine via sodium symport (periplasm)	na1_p + ser__L_p -> na1_c + ser__L_c	( Csal_2874 )	0	1000	0	Transport, Inner Membrane
TARTRt7pp	Tartrate/succinate antiporter (periplasm)	succ_c + tartr__L_p <=> succ_p + tartr__L_c	( Csal_1795 )	-1000	1000	0	Transport, Inner Membrane
TRPt2rp	L-tryptophan transport ABC (periplasm)	atp_c + h2o_c + trp__L_p <=> adp_c + h_c + pi_c + trp__L_c	( Csal_2600 and Csal_2601 and Csal_2002 ) or ( Csal_0120 and Csal_0121 and Csal_0122 and Csal_0123 )	-1000	1000	0	Transport, Inner Membrane
TYRt2rpp	L-tyrosine reversible transport via proton symport (periplasm)	h_p + tyr__L_p <=> h_c + tyr__L_c	( Csal_2600 and Csal_2601 and Csal_2602 ) or ( Csal_0120 and Csal_0121 and Csal_0122 and Csal_0123 )	-1000	1000	0	Transport, Inner Membrane
URAt2pp_copy1	uracil transport in via proton symport, (periplasm)	h_p + ura_p <=> h_c + ura_c	( Csal_2088 )	-1000	1000	0	Transport, Inner Membrane
VALabcpp	L-valine transport via ABC system (periplasm)	atp_c + h2o_c + val__L_p -> adp_c + h_c + pi_c + val__L_c	( Csal_1419 and Csal_1420 and Csal_1421 and Csal_1421 )	0	1000	0	Transport, Inner Membrane
ARBTNtex	aerobactin secretion (to extracellular)	arbtn_p + h_p -> arbtn_e + h_c	( Csal_2569 )	0	1000	0	Transport, Outer Membrane
ARBTNtonex	aerobactin transport via ton system (extracellular)	arbtn__fe3_e + h_p -> arbtn__fe3_p + h_c	( Csal_2569 )	0	1000	0	Transport, Outer Membrane
CPGNtonex	Coprogen transport via ton system (extracellular)	cpgn_e + h_p -> cpgn_p + h_c	( Csal_2539 and ( Csal_1619 and Csal_1618 and Csal_1616 ))	0	1000	0	Transport, Outer Membrane
DDCAtexi	Fatty acid (dodecanoate) transport via facilitated irreversible diffusion (extracellular to periplasm)	ddca_e -> ddca_p	( Csal_3004 )	0	1000	0	Transport, Outer Membrane
ECTtex	Ectoine transport citoplasm	ect__L_e <=> ect__L_p	( Csal_2569 )	-1000	1000	0	Transport, Outer Membrane
FE3DCITtonex	ferric-dicitrate transport via ton system (extracellular)	fe3dcit_e + h_p -> fe3dcit_p + h_c	( Csal_1619 and Csal_1618 and Csal_1616 )	0	1000	0	Transport, Outer Membrane
FE3HOXtonex	Fe(III)hydroxamine transport via ton system (extracellular)	fe3hox_e + h_p -> fe3hox_p + h_c	( Csal_1044 and ( Csal_1619 and Csal_1618 and Csal_1616 ))	0	1000	0	Transport, Outer Membrane
FECRMtonex	ferrichrome transport via ton system (extracellular)	fecrm_e + h_p -> fecrm_p + h_c	( Csal_1044 and ( Csal_1619 and Csal_1618 and Csal_1616 ))	0	1000	0	Transport, Outer Membrane
FEOXAMtonex	ferroxamine transport via ton system (extracellular)	feoxam_e + h_p -> feoxam_p + h_c	( Csal_1044 and ( Csal_1619 and Csal_1618 and Csal_1616 ))	0	1000	0	Transport, Outer Membrane
GLCtex	D-glucose transport via diffusion (extracellular to periplasm) irreversible	glc__D_e -> glc__D_p	( Csal_0254 )	0	1000	0	Transport, Outer Membrane
HDCAtexi	Hexadecanoate transport via facilitated irreversible diffusion (extracellular to periplasm)	hdca_e -> hdca_p	( Csal_3004 )	0	1000	0	Transport, Outer Membrane
HDCEAtexi	Hexadecenoate transport via facilitated irreversible diffusion (extracellular to periplasm)	hdcea_e -> hdcea_p	( Csal_3004 )	0	1000	0	Transport, Outer Membrane
MALTHXtexi	maltohexaose transport via diffusion (extracellular to periplasm) irreversible	malthx_e -> malthx_p	( Csal_0254 )	0	1000	0	Transport, Outer Membrane
MALTPTtexi	maltopentaoseMaltotriose transport via diffusion (extracellular to periplasm) irreversible	maltpt_e -> maltpt_p	( Csal_0254 )	0	1000	0	Transport, Outer Membrane
MALTtexi	maltoseMaltotriose transport via diffusion (extracellular to periplasm) irreversible	malt_e -> malt_p	( Csal_0254 )	0	1000	0	Transport, Outer Membrane
MALTTRtexi	Maltotriose transport via diffusion (extracellular to periplasm) irreversible	malttr_e -> malttr_p	( Csal_0254 )	0	1000	0	Transport, Outer Membrane
MALTTTRtexi	maltotetraoseMaltotriose transport via diffusion (extracellular to periplasm) irreversible	maltttr_e -> maltttr_p	( Csal_0254 )	0	1000	0	Transport, Outer Membrane
OCDCAtexi	Octadecanoate transport via facilitated irreversible diffusion (extracellular to periplasm)	ocdca_e -> ocdca_p	( Csal_3004 )	0	1000	0	Transport, Outer Membrane
OCDCEAtexi	Octadecenoate (n-C18:1) transport via facilitated irreversible diffusion (extracellular to periplasm)	ocdcea_e -> ocdcea_p	( Csal_3004 )	0	1000	0	Transport, Outer Membrane
OHTex	5-hydroxyectoine transport citoplasm	hdect_e <=> hdect_p	( Csal_2569 )	-1000	1000	0	Transport, Outer Membrane
TTDCAtexi	Tetradecanoate transport via facilitated irreversible diffusion (extracellular to periplasm)	ttdca_e -> ttdca_p	( Csal_3004 )	0	1000	0	Transport, Outer Membrane
TTDCEAtexi	Tetradecenoate transport via facilitated irreversible diffusion (extracellular to periplasm)	ttdcea_e -> ttdcea_p	( Csal_3004 )	0	1000	0	Transport, Outer Membrane
3PEPTtex	LalaDgluMdap (tripeptide) transport via diffusion (extracellular to periplasm)	LalaDgluMdap_e <=> LalaDgluMdap_p	( Csal_2569 )	-1000	1000	0	Transport, Outer Membrane Porin
4PEPTtex	LalaDgluMdapDala (pentapeptide) transport via diffusion (extracellular to periplasm)	LalaDgluMdapDala_e <=> LalaDgluMdapDala_p	( Csal_2569 )	-1000	1000	0	Transport, Outer Membrane Porin
ACALDtex	acetaldehyde transport via diffusion (extracellular to periplasm)	acald_e <=> acald_p	( Csal_2569 )	-1000	1000	0	Transport, Outer Membrane Porin
ACtex	Acetate transport via diffusion (extracellular to periplasm)	ac_e <=> ac_p	( Csal_2569 )	-1000	1000	0	Transport, Outer Membrane Porin
ADEtex	adenine transport via diffusion (extracellular to periplasm)	ade_e <=> ade_p	( Csal_2569 )	-1000	1000	0	Transport, Outer Membrane Porin
AKGtex	alpha-ketoglutarate transport via diffusion (extracellular to periplasm)	akg_e <=> akg_p	( Csal_2569 )	-1000	1000	0	Transport, Outer Membrane Porin
ALLTNtex	allantoin transport via diffusion (extracellular to periplasm)	alltn_e <=> alltn_p	( Csal_2569 )	-1000	1000	0	Transport, Outer Membrane Porin
ANHGMtex	GlcNAc-anhMurNAc transport via diffusion (extracellular to periplasm)	anhgm_e <=> anhgm_p	( Csal_2569 )	-1000	1000	0	Transport, Outer Membrane Porin
ARGtex	L-arginine transport via diffusion (extracellular to periplasm)	arg__L_e <=> arg__L_p	( Csal_2569 )	-1000	1000	0	Transport, Outer Membrane Porin
ASPtex	L-aspartate transport via diffusion (extracellular to periplasm)	asp__L_e <=> asp__L_p	( Csal_2569 )	-1000	1000	0	Transport, Outer Membrane Porin
CA2tex	calcium (Ca+2) transport via diffusion (extracellular to periplasm)	ca2_e <=> ca2_p	( Csal_2569 )	-1000	1000	0	Transport, Outer Membrane Porin
CHLtex	choline transport via diffusion (extracellular to periplasm)	chol_e <=> chol_p	( Csal_2569 )	-1000	1000	0	Transport, Outer Membrane Porin
CITtex	citrate transport via diffusion (extracellular to periplasm)	cit_e <=> cit_p	( Csal_2569 )	-1000	1000	0	Transport, Outer Membrane Porin
CLtex	chloride (Cl-1) transport via diffusion (extracellular to periplasm)	cl_e <=> cl_p	( Csal_2569 )	-1000	1000	0	Transport, Outer Membrane Porin
CO2tex	CO2 transport via diffusion (extracellular to periplasm)	co2_e <=> co2_p	( Csal_2569 )	-1000	1000	0	Transport, Outer Membrane Porin
COBALT2tex	cobalt (Co+2) transport via diffusion (extracellular to periplasm)	cobalt2_e <=> cobalt2_p	( Csal_2569 )	-1000	1000	0	Transport, Outer Membrane Porin
CSNtex	cytosine transport via diffusion (extracellular to periplasm)	csn_e <=> csn_p	( Csal_2569 )	-1000	1000	0	Transport, Outer Membrane Porin
CU2tex	copper (Cu+2) transport via diffusion (extracellular to periplasm)	cu2_e <=> cu2_p	( Csal_2569 )	-1000	1000	0	Transport, Outer Membrane Porin
CUtex	copper (Cu+1) transport via diffusion (extracellular to periplasm)	cu_e <=> cu_p	( Csal_2569 )	-1000	1000	0	Transport, Outer Membrane Porin
CYStex	L-cysteine transport via diffusion (extracellular to periplasm)	cys__L_e <=> cys__L_p	( Csal_2569 )	-1000	1000	0	Transport, Outer Membrane Porin
DALAtex	D-Alanine transport via diffusion (extracellular to periplasm)	ala__D_e <=> ala__D_p	( Csal_2569 )	-1000	1000	0	Transport, Outer Membrane Porin
DCAtex	Decanoate transport via diffusion (extracellular to periplasm)	dca_e -> dca_p	( Csal_2569 )	0	1000	0	Transport, Outer Membrane Porin
DGMPtex	dGMP transport via diffusion (extracellular to periplasm)	dgmp_e <=> dgmp_p	( Csal_2569 )	-1000	1000	0	Transport, Outer Membrane Porin
DHAtex	Dihydroxyacetone transport via diffusion (extracellular to periplasm)	dha_e <=> dha_p	( Csal_2569 )	-1000	1000	0	Transport, Outer Membrane Porin
DIMPtex	dIMP transport via diffusion (extracellular to periplasm)	dimp_e <=> dimp_p	( Csal_2569 )	-1000	1000	0	Transport, Outer Membrane Porin
DINStex	deoxyinosine transport via diffusion (extracellular to periplasm)	din_e <=> din_p	( Csal_2569 )	-1000	1000	0	Transport, Outer Membrane Porin
D_LACtex	D-lactate transport via diffusion (extracellular to periplasm)	lac__D_e <=> lac__D_p	( Csal_2569 )	-1000	1000	0	Transport, Outer Membrane Porin
ETHAtex	ethanolamine transport via diffusion (extracellular)	etha_e <=> etha_p	( Csal_2569 )	-1000	1000	0	Transport, Outer Membrane Porin
ETOHtex	ethanol transport via diffusion (extracellular to periplasm)	etoh_e <=> etoh_p	( Csal_2569 )	-1000	1000	0	Transport, Outer Membrane Porin
F6Ptex	fructose 6-phosphate transport via diffusion (extracellular to periplasm)	f6p_e <=> f6p_p	( Csal_2569 )	-1000	1000	0	Transport, Outer Membrane Porin
FALDtex	formaldehyde transport via diffusion (extracellular to periplasm)	fald_e <=> fald_p	( Csal_2569 )	-1000	1000	0	Transport, Outer Membrane Porin
FE2tex	iron (II) transport via diffusion (extracellular to periplasm)	fe2_e <=> fe2_p	( Csal_2569 )	-1000	1000	0	Transport, Outer Membrane Porin
FE3tex	iron (III) transport via diffusion (extracellular to periplasm)	fe3_e <=> fe3_p	( Csal_2569 )	-1000	1000	0	Transport, Outer Membrane Porin
FRUtex	D-fructose transport via diffusion (extracellular to periplasm)	fru_e <=> fru_p	( Csal_2569 )	-1000	1000	0	Transport, Outer Membrane Porin
FUMtex	Fumarate transport via diffusion (extracellular to periplasm)	fum_e <=> fum_p	( Csal_2569 )	-1000	1000	0	Transport, Outer Membrane Porin
G3PCtex	glycero-3-phosphocholine transport via diffusion (extracellular to periplasm)	g3pc_e <=> g3pc_p	( Csal_2569 )	-1000	1000	0	Transport, Outer Membrane Porin
G3PEtex	glycero-3-phosphoethanolamine transport via diffusion (extracellular to periplasm)	g3pe_e <=> g3pe_p	( Csal_2569 )	-1000	1000	0	Transport, Outer Membrane Porin
G3PGtex	glycerophoglycerol transport via diffusion (extracellular to periplasm)	g3pg_e <=> g3pg_p	( Csal_2569 )	-1000	1000	0	Transport, Outer Membrane Porin
G3PItex	glycero-3-phospho-1-inositol transport via diffusion (extracellular to periplasm)	g3pi_e <=> g3pi_p	( Csal_2569 )	-1000	1000	0	Transport, Outer Membrane Porin
G3PStex	glycerophosphserine transport via diffusion (extracellular to periplasm)	g3ps_e <=> g3ps_p	( Csal_2569 )	-1000	1000	0	Transport, Outer Membrane Porin
G6Ptex	glucose 6-phosphate transport via diffusion (extracellular to periplasm)	g6p_e <=> g6p_p	( Csal_2569 )	-1000	1000	0	Transport, Outer Membrane Porin
GALCTNtex	D-galactonate transport via diffusion (extracellular to periplasm)	galctn__D_e <=> galctn__D_p	( Csal_2569 )	-1000	1000	0	Transport, Outer Membrane Porin
GCD	Quinoprotein glucose dehydrogenase (periplasmic)	glc__D_p + q8_c <=> gl_p + q8h2_c	( Csal_0170 )	-1000	1000	0	Transport, Outer Membrane Porin
GDPtex	GDP transport via diffusion (extracellular to periplasm)	gdp_e <=> gdp_p	( Csal_2569 )	-1000	1000	0	Transport, Outer Membrane Porin
GLCNtex	D-gluconate transport via diffusion (extracellular to periplasm)	glcn_e <=> glcn_p	( Csal_2569 )	-1000	1000	0	Transport, Outer Membrane Porin
GLCRtex	D-glucarate transport via diffusion (extracellular to periplasm)	glcr_e <=> glcr_p	( Csal_2569 )	-1000	1000	0	Transport, Outer Membrane Porin
GLNtex	L-glutamine transport via diffusion (extracellular to periplasm)	gln__L_e <=> gln__L_p	( Csal_2569 )	-1000	1000	0	Transport, Outer Membrane Porin
GLUtex	L-glutamate transport via diffusion (extracellular to periplasm)	glu__L_e <=> glu__L_p	( Csal_2569 )	-1000	1000	0	Transport, Outer Membrane Porin
GLYC2Ptex	Glycerol-2-phosphate transport via diffusion (extracellular to periplasm)	glyc2p_e <=> glyc2p_p	( Csal_2569 )	-1000	1000	0	Transport, Outer Membrane Porin
GLYC3Ptex	Glycerol-3-phosphate transport via diffusion (extracellular to periplasm)	glyc3p_e <=> glyc3p_p	( Csal_2569 )	-1000	1000	0	Transport, Outer Membrane Porin
GLYCLTtex	glycolate transport via diffusion (extracellular to periplasm)	glyclt_e <=> glyclt_p	( Csal_2569 )	-1000	1000	0	Transport, Outer Membrane Porin
GLYCtex	glycerol transport via diffusion (extracellular to periplasm)	glyc_e <=> glyc_p	( Csal_2569 )	-1000	1000	0	Transport, Outer Membrane Porin
GLYtex	Glycine transport via diffusion (extracellular to periplasm)	gly_e <=> gly_p	( Csal_2569 )	-1000	1000	0	Transport, Outer Membrane Porin
GMPtex	GMP transport via diffusion (extracellular to periplasm)	gmp_e <=> gmp_p	( Csal_2569 )	-1000	1000	0	Transport, Outer Membrane Porin
GTHRDtex	glutathione transport via diffusion (extracellular to periplasm)	gthrd_e <=> gthrd_p	( Csal_2569 )	-1000	1000	0	Transport, Outer Membrane Porin
GTPtex	GTP transport via diffusion (extracellular to periplasm)	gtp_e <=> gtp_p	( Csal_2569 )	-1000	1000	0	Transport, Outer Membrane Porin
H2Otex	H2O transport via diffusion (extracellular to periplasm)	h2o_e <=> h2o_p	( spontaneos ) or ( Csal_2260 ) or ( Csal_2519 ) or ( Csal_2589 )	-1000	1000	0	Transport, Outer Membrane Porin
HIStex	L-histidine transport via diffusion (extracellular to periplasm)	his__L_e <=> his__L_p	( Csal_2569 )	-1000	1000	0	Transport, Outer Membrane Porin
HOMtex	L-homoserine transport via diffusion (extracellular to periplasm)	hom__L_e <=> hom__L_p	( Csal_2569 )	-1000	1000	0	Transport, Outer Membrane Porin
Htex	proton transport via diffusion (extracellular to periplasm)	h_e <=> h_p	( Csal_2569 )	-1000	1000	0	Transport, Outer Membrane Porin
HXAtex	Hexanoate transport via diffusion (extracellular to periplasm)	hxa_e <=> hxa_p	( Csal_2569 )	-1000	1000	0	Transport, Outer Membrane Porin
ILEtex	L-isoleucine transport via diffusion (extracellular to periplasm)	ile__L_e <=> ile__L_p	( Csal_2569 )	-1000	1000	0	Transport, Outer Membrane Porin
IMPtex	IMP transport via diffusion (extracellular to periplasm)	imp_e <=> imp_p	( Csal_2569 )	-1000	1000	0	Transport, Outer Membrane Porin
INDOLEtex	Indole transport via diffusion (extracellular to periplasm)	indole_e <=> indole_p	( Csal_2569 )	-1000	1000	0	Transport, Outer Membrane Porin
INSTtex	inositol transport via diffusion (extracellular to periplasm)	inost_e <=> inost_p	( Csal_2569 )	-1000	1000	0	Transport, Outer Membrane Porin
Ktex	potassium transport via diffusion (extracellular to periplasm)	k_e <=> k_p	( Csal_2569 )	-1000	1000	0	Transport, Outer Membrane Porin
LEUtex	L-leucine transport via diffusion (extracellular to periplasm)	leu__L_e <=> leu__L_p	( Csal_2569 )	-1000	1000	0	Transport, Outer Membrane Porin
L_LACtex	L-lactate transport via diffusion (extracellular to periplasm)	lac__L_e <=> lac__L_p	( Csal_2569 )	-1000	1000	0	Transport, Outer Membrane Porin
LYStex	L-lysine transport via diffusion (extracellular to periplasm)	lys__L_e <=> lys__L_p	( Csal_2569 )	-1000	1000	0	Transport, Outer Membrane Porin
MALDtex	D-Malate transport via diffusion (extracellular to periplasm)	mal__D_e <=> mal__D_p	( Csal_2569 )	-1000	1000	0	Transport, Outer Membrane Porin
MALtex	Malate transport via diffusion (extracellular to periplasm)	mal__L_e <=> mal__L_p	( Csal_2569 )	-1000	1000	0	Transport, Outer Membrane Porin
MAN6Ptex	Mannose 6-phosphate transport via diffusion (extracellular to periplasm)	man6p_e <=> man6p_p	( Csal_2569 )	-1000	1000	0	Transport, Outer Membrane Porin
MANtex	D-mannose transport via diffusion (extracellular to periplasm)	man_e <=> man_p	( Csal_2569 )	-1000	1000	0	Transport, Outer Membrane Porin
METtex	L-methionine transport via diffusion (extracellular to periplasm)	met__L_e <=> met__L_p	( Csal_2569 )	-1000	1000	0	Transport, Outer Membrane Porin
MG2tex	magnesium (Mg+2) transport via diffusion (extracellular to periplasm)	mg2_e <=> mg2_p	( Csal_2569 )	-1000	1000	0	Transport, Outer Membrane Porin
MNtex	Manganese (Mn+2) transport via diffusion (extracellular to periplasm)	mn2_e <=> mn2_p	( Csal_2569 )	-1000	1000	0	Transport, Outer Membrane Porin
MOBDtex	molybdate transport via diffusion (extracellular to periplasm)	mobd_e <=> mobd_p	( Csal_2569 )	-1000	1000	0	Transport, Outer Membrane Porin
NAtex	sodium transport via diffusion (extracellular to periplasm)	na1_e <=> na1_p	( Csal_2569 )	-1000	1000	0	Transport, Outer Membrane Porin
NI2tex	nickel transport via diffusion (extracellular to periplasm)	ni2_e <=> ni2_p	( Csal_2569 )	-1000	1000	0	Transport, Outer Membrane Porin
NO2tex	nitrite transport via diffusion (extracellular to periplasm)	no2_e <=> no2_p	( Csal_2569 )	-1000	1000	0	Transport, Outer Membrane Porin
NO3tex	nitrate transport via diffusion (extracellular to periplasm)	no3_e <=> no3_p	( Csal_2569 )	-1000	1000	0	Transport, Outer Membrane Porin
NOtex	nitric oxide transport via diffusion (extracellular to periplasm)	no_e <=> no_p	( Csal_2569 )	-1000	1000	0	Transport, Outer Membrane Porin
O2Stex	superoxide anion transport via diffusion (extracellular to periplasm)	o2s_e <=> o2s_p	( Csal_2569 )	-1000	1000	0	Transport, Outer Membrane Porin
O2tex	oxygen transport via diffusion (extracellular to periplasm)	o2_e <=> o2_p	( Csal_2569 )	-1000	1000	0	Transport, Outer Membrane Porin
OCTAtex	Octanoate transport via diffusion (extracellular to periplasm)	octa_e -> octa_p	( Csal_2569 )	0	1000	0	Transport, Outer Membrane Porin
OROTtex	Orotate transport via diffusion (extracellular to periplasm)	orot_e <=> orot_p	( Csal_2569 )	-1000	1000	0	Transport, Outer Membrane Porin
PHEtex	L-phenylalanine transport via diffusion (extracellular to periplasm)	phe__L_e <=> phe__L_p	( Csal_2569 )	-1000	1000	0	Transport, Outer Membrane Porin
PPALtex	propanal transport via diffusion (extracellular to periplasm)	ppal_e <=> ppal_p	( Csal_2569 )	-1000	1000	0	Transport, Outer Membrane Porin
PPAtex	propionate transport via diffusion	ppa_e <=> ppa_p	( Csal_2569 )	-1000	1000	0	Transport, Outer Membrane Porin
PPTtex	Phosphonate transport via diffusion (extracellular to periplasm)	ppt_e <=> ppt_p	( Csal_2569 )	-1000	1000	0	Transport, Outer Membrane Porin
PROGLYtex	L-Prolinylglycine transport via diffusion (extracellular to periplasm)	progly_e <=> progly_p	( Csal_2569 )	-1000	1000	0	Transport, Outer Membrane Porin
PROtex	L-proline transport via diffusion (extracellular to periplasm)	pro__L_e <=> pro__L_p	( Csal_2569 )	-1000	1000	0	Transport, Outer Membrane Porin
PYRtex	pyruvate transport via diffusion (extracellular to periplasm)	pyr_e <=> pyr_p	( Csal_2569 )	-1000	1000	0	Transport, Outer Membrane Porin
RIBtex	ribose transport via diffusion (extracellular to periplasm)	rib__D_e <=> rib__D_p	( Csal_2569 )	-1000	1000	0	Transport, Outer Membrane Porin
SO4tex	sulfate transport via diffusion (extracellular to periplasm)	so4_e <=> so4_p	( Csal_2569 )	-1000	1000	0	Transport, Outer Membrane Porin
SUCCtex	succinate transport via diffusion (extracellular to periplasm)	succ_e <=> succ_p	( Csal_2569 )	-1000	1000	0	Transport, Outer Membrane Porin
THYMtex	thymine transport via diffusion (extracellular to periplasm)	thym_e <=> thym_p	( Csal_2569 )	-1000	1000	0	Transport, Outer Membrane Porin
TREtex	trehalose transport via diffusion (extracellular to periplasm)	tre_e <=> tre_p	( Csal_2569 )	-1000	1000	0	Transport, Outer Membrane Porin
TREtpp	D-mannose transport via diffusion (extracellular to periplasm)	tre_p <=> tre_c	( Csal_2568 or Csal_0259 and Csal_0260 )	-1000	1000	0	Transport, Outer Membrane Porin
TRPtex	L-tryptophan transport via diffusion (extracellular to periplasm)	trp__L_e <=> trp__L_p	( Csal_2569 )	-1000	1000	0	Transport, Outer Membrane Porin
TUNGStex	tungstate transport via diffusion (extracellular to periplasm)	tungs_e <=> tungs_p	( Csal_2569 )	-1000	1000	0	Transport, Outer Membrane Porin
TYRtex	L-tyrosine transport via diffusion (extracellular to periplasm)	tyr__L_e <=> tyr__L_p	( Csal_2569 )	-1000	1000	0	Transport, Outer Membrane Porin
URAtex	uracil transport via diffusion (extracellular to periplasm)	ura_e <=> ura_p	( Csal_2569 )	-1000	1000	0	Transport, Outer Membrane Porin
VALtex	L-valine transport via diffusion (extracellular to periplasm)	val__L_e <=> val__L_p	( Csal_2569 )	-1000	1000	0	Transport, Outer Membrane Porin
XANtex	xanthine transport via diffusion (extracellular to periplasm)	xan_e <=> xan_p	( Csal_2569 )	-1000	1000	0	Transport, Outer Membrane Porin
XMPtex	XMP transport via diffusion (extracellular to periplasm)	xmp_e <=> xmp_p	( Csal_2569 )	-1000	1000	0	Transport, Outer Membrane Porin
XTSNtex	xanthosine transport via diffusion (extracellular to periplasm)	xtsn_e <=> xtsn_p	( Csal_2569 )	-1000	1000	0	Transport, Outer Membrane Porin
Zn2tex	zinc (Zn+2) transport via diffusion (extracellular to periplasm)	zn2_e <=> zn2_p	( Csal_2569 )	-1000	1000	0	Transport, Outer Membrane Porin
ALATRS	Alanyl-tRNA synthetase	ala__L_c + atp_c + trnaala_c -> alatrna_c + amp_c + ppi_c	( Csal_0625 )	0	1000	0	tRNA Charging
ARGTRS	Arginyl-tRNA synthetase	arg__L_c + atp_c + trnaarg_c -> amp_c + argtrna_c + ppi_c	( Csal_0602 )	0	1000	0	tRNA Charging
ASPTRS	Aspartyl-tRNA synthetase	asp__L_c + atp_c + trnaasp_c -> amp_c + asptrna_c + ppi_c	( Csal_1844 )	0	1000	0	tRNA Charging
FMETTRS	Methionyl-tRNA formyltransferase	10fthf_c + mettrna_c -> fmettrna_c + h_c + thf_c	( Csal_2868 )	0	1000	0	tRNA Charging
HISTRS	Histidyl-tRNA synthetase	atp_c + his__L_c + trnahis_c -> amp_c + histrna_c + ppi_c	( Csal_2855 )	0	1000	0	tRNA Charging
ILETRS	Isoleucyl-tRNA synthetase	atp_c + ile__L_c + trnaile_c -> amp_c + iletrna_c + ppi_c	( Csal_0481 )	0	1000	0	tRNA Charging
LEUTRS	Leucyl-tRNA synthetase	atp_c + leu__L_c + trnaleu_c -> amp_c + leutrna_c + ppi_c	( Csal_2344 )	0	1000	0	tRNA Charging
METTRS	Methionyl-tRNA synthetase	atp_c + met__L_c + trnamet_c -> amp_c + mettrna_c + ppi_c	( Csal_2120 )	0	1000	0	tRNA Charging
PHETRS	Phenylalanyl-tRNA synthetase	atp_c + phe__L_c + trnaphe_c -> amp_c + phetrna_c + ppi_c	( Csal_1804 )	0	1000	0	tRNA Charging
PROTRS	Prolyl-tRNA synthetase	atp_c + pro__L_c + trnapro_c -> amp_c + ppi_c + protrna_c	( Csal_2139 )	0	1000	0	tRNA Charging
SERTRS	Seryl-tRNA synthetase	atp_c + ser__L_c + trnaser_c -> amp_c + ppi_c + sertrna_c	( Csal_2315 )	0	1000	0	tRNA Charging
THRTRS	Threonyl-tRNA synthetase	atp_c + thr__L_c + trnathr_c -> amp_c + ppi_c + thrtrna_c	( Csal_1799 )	0	1000	0	tRNA Charging
TRPTRS	Tryptophanyl-tRNA synthetase	atp_c + trnatrp_c + trp__L_c -> amp_c + ppi_c + trptrna_c	( Csal_2965 )	0	1000	0	tRNA Charging
VALTRS	Valyl-tRNA synthetase	atp_c + trnaval_c + val__L_c -> amp_c + ppi_c + valtrna_c	( Csal_2922 )	0	1000	0	tRNA Charging
ANPRT	anthranilate phosphoribosyltransferase	anth_c + prpp_c -> ppi_c + pran_c	( Csal_2320 )	0	1000	0	Tyrosine, Tryptophan, and Phenylalanine Metabolism
ANS	anthranilate synthase	chor_c + gln__L_c -> anth_c + glu__L_c + h_c + pyr_c	( Csal_2321 and Csal_2323 )	0	1000	0	Tyrosine, Tryptophan, and Phenylalanine Metabolism
PHETA1	aromatic aminotransferase	akg_c + phe__L_c <=> glu__L_c + phpyr_c	( Csal_1320 )	-1000	1000	0	Tyrosine, Tryptophan, and Phenylalanine Metabolism
TYRTA	aromatic aminotransferase	akg_c + tyr__L_c <=> 34hpp_c + glu__L_c	( Csal_1321 )	-1000	1000	0	Tyrosine, Tryptophan, and Phenylalanine Metabolism
CHORM	chorismate mutase	chor_c -> pphn_c	( Csal_2166 )	0	1000	0	Tyrosine, Tryptophan, and Phenylalanine Metabolism
PPNDH	prephenate dehydratase	h_c + pphn_c -> co2_c + h2o_c + phpyr_c	( Csal_2166 )	0	1000	0	Tyrosine, Tryptophan, and Phenylalanine Metabolism		6.1.1.7
CHORS	chorismate synthase	3psme_c -> chor_c + pi_c	( Csal_2466 )	0	1000	0	Tyrosine, Tryptophan, and Phenylalanine Metabolism		6.1.1.19
DDPA	3-deoxy-D-arabino-heptulosonate 7-phosphate synthetase	e4p_c + h2o_c + pep_c -> 2dda7p_c + pi_c	( Csal_0588 ) or ( Csal_1625 )	0	1000	0	Tyrosine, Tryptophan, and Phenylalanine Metabolism		6.1.1.12
DHQTi	3-dehydroquinate dehydratase	3dhq_c -> 3dhsk_c + h2o_c	( Csal_0294 ) or ( Csal_2283 )	0	1000	0	Tyrosine, Tryptophan, and Phenylalanine Metabolism		2.1.2.9
DHQS	3-dehydroquinate synthase	2dda7p_c -> 3dhq_c + pi_c	( Csal_0614 )	0	1000	0	Tyrosine, Tryptophan, and Phenylalanine Metabolism		6.1.1.21
IGPS	indole-3-glycerol phosphate synthase	2cpr5p_c + h_c -> 3ig3p_c + co2_c + h2o_c	( Csal_2319 )	0	1000	0	Tyrosine, Tryptophan, and Phenylalanine Metabolism		6.1.1.5
PRAIi	phosphoribosylanthranilate isomerase	pran_c -> 2cpr5p_c	( Csal_1260 )	0	1000	0	Tyrosine, Tryptophan, and Phenylalanine Metabolism		6.1.1.4
PSCVT	3-phosphoshikimate 1-carboxyvinyltransferase	pep_c + skm5p_c <=> 3psme_c + pi_c	( Csal_2165 )	-1000	1000	0	Tyrosine, Tryptophan, and Phenylalanine Metabolism		6.1.1.10
PPND	prephenate dehydrogenase	nad_c + pphn_c -> 34hpp_c + co2_c + nadh_c	( Csal_2165 )	0	1000	0	Tyrosine, Tryptophan, and Phenylalanine Metabolism		6.1.1.20
SHK3Dr	shikimate dehydrogenase	3dhsk_c + h_c + nadph_c <=> nadp_c + skm_c	( Csal_2862 ) or ( Csal_0293 )	-1000	1000	0	Tyrosine, Tryptophan, and Phenylalanine Metabolism		6.1.1.15
SHKK	shikimate kinase	atp_c + skm_c -> adp_c + h_c + skm5p_c	( Csal_0613 )	0	1000	0	Tyrosine, Tryptophan, and Phenylalanine Metabolism		6.1.1.11
TRPS1	tryptophan synthase	3ig3p_c + ser__L_c -> g3p_c + h2o_c + trp__L_c	( Csal_1261 and Csal_1262 )	0	1000	0	Tyrosine, Tryptophan, and Phenylalanine Metabolism		6.1.1.3
TRPS3	tryptophan synthase	3ig3p_c -> g3p_c + indole_c	( Csal_1261 and Csal_1262 )	0	1000	0	Tyrosine, Tryptophan, and Phenylalanine Metabolism		6.1.1.2
TRPS2	tryptophan synthase (indole)	indole_c + ser__L_c -> h2o_c + trp__L_c	( Csal_1261 and Csal_1262 )	0	1000	0	Tyrosine, Tryptophan, and Phenylalanine Metabolism		6.1.1.9
ACS2	acetate-CoA ligase (ADP-forming)	atp_c + coa_c + ppa_c -> amp_c + ppcoa_c + ppi_c	( Csal_0865 )	0	1000	0	Unassigned		2.4.2.18
ALLTAMH	allantoate amidohydrolase	alltt_c + 2 h2o_c + 2 h_c -> co2_c + 2 nh4_c + urdglyc_c	( Csal_1186 )	0	1000	0	Unassigned		4.1.3.27
CAT	catalase	2 h2o2_c -> 2 h2o_c + o2_c	( Csal_0803 ) or ( Csal_1100 ) or ( Csal_0159 )	0	1000	0	Unassigned		2.6.1.58
FLDR2	flavodoxin reductase (NADPH)	2 flxso_c + nadph_c -> 2 flxr_c + h_c + nadp_c	( Csal_0128 )	0	1000	0	Unassigned		2.6.1.5
GRXR	glutaredoxin reductase	grxox_c + 2 gthrd_c -> grxrd_c + gthox_c	( Csal_1823 ) or ( Csal_2129 )	0	1000	0	Unassigned		5.4.99.5
GTHPi	glutathione peridoxase	2 gthrd_c + h2o2_c -> gthox_c + 2 h2o_c	( Csal_2825 )	0	1000	0	Unassigned		4.2.1.51
HCO3E	HCO3 equilibration reaction	co2_c + h2o_c <=> h_c + hco3_c	( Csal_1874 )	-1000	1000	0	Unassigned		4.2.3.5		R00132
SPODM	superoxide dismutase	2 h_c + 2 o2s_c -> h2o2_c + o2_c	( Csal_1861 )	0	1000	0	Unassigned		4.1.2.15
SPODMpp	superoxide dismutase	2 h_p + 2 o2s_p -> h2o2_p + o2_p	( Csal_1861 )	0	1000	0	Unassigned		4.2.1.10
THIORDXi	hydrogen peroxide reductase (thioredoxin)	h2o2_c + trdrd_c -> 2 h2o_c + trdox_c	( Csal_2825 ) or ( Csal_2817 )	0	1000	0	Unassigned		4.2.3.4
IPPMIa	3-isopropylmalate	3c2hmp_c <=> 2ippm_c + h2o_c	( Csal_2452 and Csal_2453 )	-1000	1000	0	Valine, leucine and isoleucine biosynthesis		4.1.1.48
ACHBS	Acetolactate synthase (large subunits, small subunits (ilvh) and hypothetical protein)	2obut_c + h_c + pyr_c -> 2ahbut_c + co2_c	( Csal_0501 and Csal_0502 and Csal_0538 )	0	1000	0	Valine, Leucine, and Isoleucine Metabolism		5.3.1.24
ACLS	Acetolactate synthase (large subunits, small subunits (ilvh) and hypothetical protein)	h_c + 2 pyr_c -> alac__S_c + co2_c	( Csal_0501 and Csal_0502 and Csal_0538 )	0	1000	0	Valine, Leucine, and Isoleucine Metabolism		2.5.1.19
LEUTAi	leucine transaminase	4mop_c + glu__L_c -> akg_c + leu__L_c	( Csal_2919 )	0	1000	0	Valine, Leucine, and Isoleucine Metabolism		1.3.1.12
DHAD1	Dihydroxy-acid dehydratase	23dhmb_c -> 3mob_c + h2o_c	( Csal_1142 ) or ( Csal_2664 ) or ( Csal_1145 )	0	1000	0	Valine, Leucine, and Isoleucine Metabolism		1.1.1.25
IPPS	2-isopropylmalate synthase	3mob_c + accoa_c + h2o_c -> 3c3hmp_c + coa_c + h_c	( Csal_2535 ) or ( Csal_2515 )	0	1000	0	Valine, Leucine, and Isoleucine Metabolism		2.7.1.71
IPMD	3-isopropylmalate dehydrogenase	3c2hmp_c + nad_c -> 3c4mop_c + h_c + nadh_c	( Csal_2451 )	0	1000	0	Valine, Leucine, and Isoleucine Metabolism		4.2.1.20
IPPMIb	3-isopropylmalate	2ippm_c + h2o_c <=> 3c3hmp_c	( Csal_2452 and Csal_2453 )	-1000	1000	0	Valine, Leucine, and Isoleucine Metabolism		4.2.1.20
KARA1	ketol-acid reductoisomerase	23dhmb_c + nadp_c <=> alac__S_c + h_c + nadph_c	( Csal_0504 )	-1000	1000	0	Valine, Leucine, and Isoleucine Metabolism		4.2.1.20
KARA2	Ketol-acid reductoisomerase	2ahbut_c + h_c + nadph_c <=> 23dhmp_c + nadp_c	( Csal_0504 )	-1000	1000	0	Valine, Leucine, and Isoleucine Metabolism		6.2.1.13
OMCDC	spontaneous	3c4mop_c + h_c -> 4mop_c + co2_c	( Csal_1268 )	0	1000	0	Valine, Leucine, and Isoleucine Metabolism		3.5.3.9
THRD_L	Threonine ammonia-lyase	thr__L_c -> 2obut_c + nh4_c	( Csal_0020 )	0	1000	0	Valine, Leucine, and Isoleucine Metabolism		1.11.1.6
VPAMTr	Valine pyruvate transaminase (Ala T)	3mob_c + ala__L_c <=> pyr_c + val__L_c	( Csal_1348 )	-1000	1000	0	Valine, Leucine, and Isoleucine Metabolism
VALTA	valine transaminase	akg_c + val__L_c <=> 3mob_c + glu__L_c	( Csal_2919 )	-1000	0	0	Valine, Leucine, and Isoleucine Metabolism		1.8.4.2
AKGDH	2-Oxogluterate dehydrogenase	akg_c + coa_c + nad_c -> co2_c + nadh_c + succoa_c		0	1000	0			1.11.1.9
MECDPDH5	4-hydroxy-3-methylbut-2-en-1-yl diphosphate synthase	2mecdp_c + 2 flxr_c + h_c -> 2 flxso_c + h2mb4p_c + h2o_c		0	1000	0			4.2.1.1
2INSD	2,4,6/3,5-Pentahydroxycyclohexanone hydro-lyase	2ins_c <=> h2o_c + dkdi_c	( FF32_03940 )	-1000	1000	0	Inositol phosphate metabolism		1.15.1.1		R02782
3NUCLE1	adenosine 3'-phosphate phosphohydrolase	h2o_c + 3amp_c <=> adn_c + pi_c	( FF32_01615 )	-1000	1000	0	Purine metabolism
3NUCLE2	Uridine 3'-monophosphate phosphohydrolase	h2o_c + 3ump_c <=> pi_c + uri_c	( FF32_01615 )	-1000	1000	0	Pyrimidine metabolism		4.2.1.33
3NUCLE3	Cytidine 3'-phosphate phosphohydrolase	h2o_c + 3cmp_c <=> cytd_c + pi_c	( FF32_01615 )	-1000	1000	0	Pyrimidine metabolism		2.2.1.6
3NUCLE4	Guanosine 3'-phosphate phosphohydrolase	h2o_c + 3gmp_c <=> gsn_c + pi_c	( FF32_01615 )	-1000	1000	0	Purine metabolism		4.1.3.18
3OADPCOAT	Succinyl-CoA:3-oxoadipate CoA-transferase	succoa_c + 3oxoadp_c <=> succ_c + oxadpcoa_c		-1000	1000	0	Benzoate degradation		2.6.1.42
ACACCT	acetoacetyl-CoA:acetate CoA-transferase	accoa_c + acac_c <=> aacoa_c + ac_c	( FF32_07610 )	-1000	1000	0	Butanoate metabolism		2.6.1.42
ADNCYC	ATP diphosphate-lyase (cyclizing; 3',5'-cyclic-AMP-forming)	atp_c <=> ppi_c + camp_c		-1000	1000	0	Purine metabolism		4.2.1.9
AEPPYRTA	(2-Aminoethyl)phosphonate:pyruvate aminotransferase	pyr_c + 2ameph_c <=> ala__L_c + Pald_c	( FF32_04005 )	-1000	1000	0	Phosphonate and phosphinate metabolism		2.3.3.13
ALCD20y	propan-2-ol:NADP+ oxidoreductase	nadp_c + 2ppoh_c <=> h_c + nadph_c + acetone_c	( FF32_10695 )	-1000	1000	0	Butanoate metabolism		1.1.1.85
CEPA	cellobiose:phosphate alpha-D-glucosyltransferase	pi_c + cellb_c <=> g1p_c + glc__D_c		-1000	1000	0	Glycine, serine and threonine metabolism		4.2.1.33		R00952
CODSCL8XI	precorrin-8 11,12-methylmutase	codscl8x_c <=> cobya_c	( FF32_13130 )	-1000	1000	0	Starch and sucrose metabolism		1.1.1.86
CPC3MT		amet_c + copre3_c <=> ahcys_c + copre4_c		-1000	1000	0	Porphyrin metabolism		1.1.1.86
DHPD	5,6-Dihydrouracil amidohydrolase	h2o_c + 56dura_c <=> cala_c		-1000	1000	0			2.5.1.-
DURADx	5,6-dihydrouracil:NAD+ oxidoreductase	nad_c + 56dura_c <=> h_c + nadh_c + ura_c		-1000	1000	0	Pyrimidine metabolism;beta-Alanine metabolism;Pantothenate and CoA biosynthesis		4.3.1.19
FRDx	succinate:NAD+ oxidoreductase	fum_c + h_c + nadh_c -> nad_c + succ_c		0	1000	0	Pyrimidine metabolism;beta-Alanine metabolism;Pantothenate and CoA biosynthesis		2.6.1.66
GGGABAH	4-(gamma-L-glutamylamino)butanoate amidohydrolase	gg4abut_c + h2o_c <=> 4abut_c + glu__L_c		-1000	1000	0	Carbon fixation pathways in prokaryotes		2.6.1.42
GUACYC	GTP diphosphate-lyase (cyclizing; 3',5'-cyclic-GMP-forming)	gtp_c <=> ppi_c + 35cgmp_c		-1000	1000	0	Arginine and proline metabolism
HACD4i	(S)-hydroxydecanoyl-CoA:NAD+ oxidoreductase	3hdcoa_c + nad_c <=> 3odcoa_c + h_c + nadh_c	( FF32_12510 )	-1000	1000	0	Purine metabolism
HBCO_nadp	(S)-3-Hydroxybutanoyl-CoA:NADP+ oxidoreductase	aacoa_c + h_c + nadph_c <=> 3hbcoa_c + nadp_c	(( FF32_10885 ) or ( FF32_04560 ))	-1000	1000	0	Fatty acid elongation;Fatty acid degradation
ICHORS_copy1	chorismate hydroxymutase	chor_c <=> ichor_c		-1000	1000	0	Benzoate degradation;Butanoate metabolism
INS2D	myo-Inositol:NAD+ 2-oxidoreductase	inost_c + nad_c <=> h_c + nadh_c + 2ins_c	( FF32_03980 )	-1000	1000	0	Ubiquinone and other terpenoid-quinone biosynthesis;Biosynthesis of siderophore group nonribosomal peptides
IZPN_1	4-imidazolone-5-propanoate amidohydrolase	h2o_c + 4izp_c <=> forglu_c	( FF32_18125 )	-1000	1000	0	Streptomycin biosynthesis;Inositol phosphate metabolism
MSAR	3-hydroxypropionate:NADP+ oxidoreductase	h_c + nadph_c + msa_c <=> nadp_c + 3hpp_c	( FF32_04230 )	-1000	1000	0	Citrate cycle (TCA cycle);Pyruvate metabolism;Glyoxylate and dicarboxylate metabolism;Methane metabolism;Carbon fixation in photosynthetic organisms;Carbon fixation pathways in prokaryotes
MTRI	5-methylthio-5-deoxy-D-ribose-1-phosphate ketol-isomerase	5mdr1p_c <=> 5mdru1p_c	( FF32_03395 )	-1000	1000	0	Pyrimidine metabolism;Carbon fixation pathways in prokaryotes
NNDMBRT	Nicotinate-nucleotide:dimethylbenzimidazole phospho-D-ribosyltransferase	nicrnt_c + dmbzid_c <=> h_c + nac_c + 5prdmbz_c	( FF32_13010 )	-1000	1000	0	Cysteine and methionine metabolism
OCOAT1	succinyl-CoA:acetoacetate CoA-transferase	succoa_c + acac_c <=> aacoa_c + succ_c	(( FF32_15490 ) and ( FF32_15495 ))	-1000	1000	0	Porphyrin metabolism
PALDH	2-Phosphonoacetaldehyde phosphonohydrolase	h2o_c + Pald_c <=> acald_c + pi_c	( FF32_04000 )	-1000	1000	0	Purine metabolism
PC20M	S-adenosyl-L-methionine:precorrin-4 C20-methyltransferase	amet_c + dscl_c <=> ahcys_c + h_c + pre3a_c	( FF32_13135 )	-1000	1000	0	Butanoate metabolism
PC6AR	precorrin-6Y:NADP+ oxidoreductase	h_c + nadph_c + pre6a_c <=> nadp_c + pre6b_c	( FF32_13145 )	-1000	1000	0	Porphyrin metabolism
PRE3BS	precorrin-3A,NADH:oxygen oxidoreductase (20-hydroxylating)	h_c + nadh_c + o2_c + pre3a_c <=> h2o_c + nad_c + pre3b_c	( FF32_13125 )	-1000	1000	0	Porphyrin metabolism
PTA2	propanoyl-CoA:phosphate propanoyltransferase	pi_c + ppcoa_c <=> coa_c + ppap_c	(( FF32_10635 ) or ( FF32_16260 ))	-1000	1000	0	Porphyrin metabolism
PTAr	acetyl-CoA:phosphate acetyltransferase	accoa_c + pi_c <=> actp_c + coa_c	(( FF32_10635 ) or ( FF32_16260 ))	-1000	1000	0	Propanoate metabolism
FADRx2	NADPH:acceptor oxidoreductase	fad_c + h_c + nadph_c -> fadh2_c + nadp_c		0	1000	0	Alanine, aspartate and glutamate metabolism;Butanoate metabolism
ASPO1	L-Aspartic acid:oxygen oxidoreductase (deaminating)	asp__L_c + h2o_c + o2_c -> h2o2_c + nh4_c + oaa_c		0	1000	0	Pentose phosphate pathway
ARGDr	L-Arginine iminohydrolase	arg__L_c + h2o_c <=> citr__L_c + nh4_c		-1000	1000	0	Histidine metabolism;Glyoxylate and dicarboxylate metabolism
ETHAAL	ethanolamine ammonia-lyase (acetaldehyde-forming)	etha_c <=> acald_c + nh4_c		-1000	1000	0	Tyrosine metabolism;Phenylpropanoid biosynthesis
HISDr	L-histidine ammonia-lyase (urocanate-forming)	his__L_c <=> nh4_c + urcan_c		-1000	1000	0	Cysteine and methionine metabolism
BUTCT	butanoyl-CoA:acetate CoA-transferase	accoa_c + but_c <=> ac_c + btcoa_c		-1000	1000	0	Histidine metabolism
R01353	ATP:propanoate phosphotransferase	atp_c + prpnte_c -> adp_c + ppap_c	(( FF32_10640 ) or ( FF32_16255 ))	0	1000	0	Arginine and proline metabolism
HMGL	(S)-3-hydroxy-3-methylglutaryl-CoA acetoacetate-lyase (acetyl-CoA-forming)	hmgcoa_c <=> accoa_c + acac_c		-1000	1000	0	Propanoate metabolism
R01365	Butanoyl-CoA:acetoacetate CoA-transferase	btcoa_c + acac_c <=> aacoa_c + but_c	( FF32_07610 )	-1000	1000	0	Valine, leucine and isoleucine degradation;Butanoate metabolism
R01579	D-Glutamine amidohydrolase	h2o_c + gln__D_c <=> glu__D_c + nh4_c	( FF32_13490 )	-1000	1000	0	Lysine degradation
R01812	5,6,7,8-tetrahydrobiopterin:NADP+ oxidoreductase	2 nadp_c + thbpt_c <=> 2 h_c + 2 nadph_c + BPt_c	( FF32_05190 )	-1000	1000	0
MGCH	(S)-3-Hydroxy-3-methylglutaryl-CoA hydro-lyase (trans-3-methylglutaconyl-CoA-forming)	h2o_c + 3mgcoa_c <=> hmgcoa_c		-1000	1000	0	Tryptophan metabolism;Glyoxylate and dicarboxylate metabolism
R03174	(S)-2-methylbutanoyl-CoA:enzyme N6-(dihydrolipoyl)lysine S-(2-methylbutanoyl)transferase	dhlam_c + 2mbcoa_c <=> coa_c + 2mbdhl_c	( FF32_14615 )	-1000	1000	0	Pyrimidine metabolism
DKI	5-Dehydro-4-deoxy-D-glucuronate ketol-isomerase	5dh4dglcn_c <=> 46dh25dohxn_c		-1000	1000	0
ACNAM9PL	phosphoenolpyruvate:N-acetyl-D-mannosamine-6-phosphate C-(1-carboxyvinyl)transferase (phosphate-hydrolysing, 2-carboxy-2-oxoethyl-forming);	h2o_c + pep_c + acmanap_c <=> pi_c + acnamp_c		-1000	1000	0	beta-Alanine metabolism;Propanoate metabolism
R05812	cobalt-precorrin-6B:NAD+ oxidoreductase	h_c + nadh_c + copre6_c <=> nad_c + codhpre6_c	( FF32_13145 )	-1000	1000	0	Porphyrin metabolism
R06529	adenosylcobyric acid:(R)-1-aminopropan-2-yl phosphate ligase	atp_c + adcobhex_c + applp_c -> adp_c + pi_c + adocbip_c	( FF32_13015 )	0	1000	0	Polyketide sugar unit biosynthesis
R06943		fad_c + adpcoa_c <=> fadh2_c + 23dhacoa_c		-1000	1000	0	Polyketide sugar unit biosynthesis;Biosynthesis of vancomycin group antibiotics
R07229	selenite:reduced acceptor oxidoreductase	fadh2_c + sel_c -> fad_c + h2o_c + slnt_c		0	1000	0	Phenylalanine metabolism
R07395	5-(methylthio)-2,3-dioxopentyl-phosphate phosphohydrolase (isomerizing)	h2o_c + 2h3k5m_c <=> pi_c + dhmtp_c	( FF32_03405 )	-1000	1000	0	Cysteine and methionine metabolism				R07394
R07600		2mhop_c + lip_lys__L_c -> thmpp_c + 2mpdhl_c	(( FF32_14605 ) or ( FF32_14610 ))	0	1000	0	Valine, leucine and isoleucine degradation
R07774	S-adenosyl-L-methionine:cobalt-precorrin-6B C15-methyltransferase (C12-decarboxylating)	amet_c + codhpre6_c <=> ahcys_c + co2_c + codscl7_c	( FF32_13150 )	-1000	1000	0	Porphyrin metabolism
R08227	5,6-dihydro-5-fluorouracil amidohydrolase	h2o_c + 56dh5flura_c -> aflburppa_c		0	1000	0	Ubiquinone and other terpenoid-quinone biosynthesis
R08503	5-deoxy-D-glucuronate aldose-ketose-isomerase	5doxglcur_c <=> d5kg_c	( FF32_03985 )	-1000	1000	0	Drug metabolism - other enzymes
R08836	3,4-dihydroxy-L-phenylalanine:oxygen 4,5-oxidoreductase (decyclizing)	o2_c + 34dhphe_c <=> 45secdop_c	( FF32_07330 )	-1000	1000	0	Inositol phosphate metabolism				R02075
DMSOR1	dimethyl sulfide:menaquinone oxidoreductase	mql8_c + dmso_c <=> h2o_c + mqn8_c + dms_c		-1000	1000	0	Riboflavin metabolism
R09707	(5S,6S)-6-amino-5-hydroxycyclohexa-1,3-diene-1-carboxyate isomerase	dhha_c <=> 6a5ochxen1cbxl_c	( FF32_03660 )	-1000	1000	0	Amino sugar and nucleotide sugar metabolism;O-Antigen nucleotide sugar biosynthesis
R09837	2-(1,2-epoxy-1,2-dihydrophenyl)acetyl-CoA isomerase	2ep12phaccoa_c <=> 2oxpaccoa_c	( FF32_04555 )	-1000	1000	0	Phenazine biosynthesis
R09951	1D-chiro-inositol:NAD+ oxidoreductase	inost_c + nad_c <=> h_c + nadh_c + inostket_c	( FF32_03980 )	-1000	1000	0	Amino sugar and nucleotide sugar metabolism
TMN_c	4-amino-5-aminomethyl-2-methylpyrimidine aminohydrolase	h2o_c + 4aammp_c <=> 4ahmmp_c + nh4_c		-1000	1000	0	Inositol phosphate metabolism
R10150		2 h_c + tet_c <=> 2 tsul_c	(( FF32_00445 ) and ( FF32_00450 ) and ( FF32_00455 ))	-1000	1000	0	Sulfur metabolism
R10152	sulfide:quinone oxidoreductase	h2s_c + q8_c <=> nsfd_c + hqn_c	( FF32_04875 )	-1000	1000	0	Sulfur metabolism
R10757	all-trans-polyprenyl-diphosphate:1,4-dihydroxy-2-naphthoate polyprenyltransferase	decdp_c + dhna_c <=> 2dmmql8_c + co2_c + ppi_c	( FF32_16405 )	-1000	1000	0	Amino sugar and nucleotide sugar metabolism;O-Antigen nucleotide sugar biosynthesis
R10820	3-(methylthio)propanoate:CoA ligase (AMP-forming)	atp_c + coa_c + 3mtp_c -> amp_c + ppi_c + 3mtppcoa_c	( FF32_10880 )	0	1000	0	Steroid degradation
R10997		2ohpropthpp_c + lip_lys__L_c <=> thmpp_c + propdhl_c	(( FF32_14605 ) or ( FF32_14610 ))	-1000	1000	0	Propanoate metabolism
r0330	(R)-5,6-dihydrothymine:NAD+ oxidoreductase	h_c + nadh_c + thym_c <=> nad_c + 56dthm_c	( HBS84103.1 )	-1000	1000	0	Histidine metabolism
R11264		2mcacn_T_c <=> 2mcacn_c	( FF32_12110 )	-1000	1000	0
R11555	phosphatidylethanolamine:Kdo2-lipid-A ethanolaminephosphotransferase	lipa_c + pe_hs_c -> lipa12aepp_c + dag_hs_c	( FF32_11115 )	0	1000	0	Biosynthesis of enediyne antibiotics
R11556	phosphatidylethanolamine:Kdo2-lipid-A ethanolaminephosphotransferase	lipa_c + pe_hs_c <=> lipa14epp_c + dag_hs_c	( FF32_11115 )	-1000	1000	0	Lipopolysaccharide biosynthesis
R11557	phosphatidylethanolamine:Kdo2-lipid-A-1-(2-aminoethyl diphosphate) ethanolaminephosphotransferase	lipa12aepp_c + pe_hs_c -> lipa142epp_c + dag_hs_c	( FF32_11115 )	0	1000	0
R12202	phosphatidylethanolamine:1-dephospho-KDO2-lipid-A ethanolaminephosphotransferase	lipa1dep_c + pe_hs_c <=> lipa1petn_c + dag_hs_c	( FF32_11115 )	-1000	1000	0	Carotenoid biosynthesis
R12644	7,8-dihydrobiopterin:NADP+ oxidoreductase	nadp_c + 78dhptn_c <=> h_c + nadph_c + BPt_c	( FF32_05190 )	-1000	1000	0	O-Antigen nucleotide sugar biosynthesis
RZ5PP		h2o_c + 5prdmbz_c <=> pi_c + rdmbzi_c	(( FF32_07730 ) or ( FF32_13040 ))	-1000	1000	0	Riboflavin metabolism
SALADC2	3-sulfo-L-alanine carboxy-lyase (taurine-forming)	Lcyst_c <=> co2_c + taur_c	( FF32_02590 )	-1000	1000	0	Porphyrin metabolism
TDPDRR	dTDP-beta-L-rhamnose:NADP+ 4-oxidoreductase;	h_c + nadph_c + dtdp4d6dm_c <=> nadp_c + dtdprmn_c	(( FF32_06960 ) or ( FF32_18485 ))	-1000	1000	0	Ubiquinone and other terpenoid-quinone biosynthesis
TDPGDH	dTDPglucose 4,6-hydro-lyase	dtdpglu_c <=> h2o_c + dtdp4d6dg_c	( FF32_18495 )	-1000	1000	0	Streptomycin biosynthesis;Polyketide sugar unit biosynthesis;O-Antigen nucleotide sugar biosynthesis
TMN	Thiamin hydrolase	h2o_c + thm_c <=> 4ahmmp_c + h_c + 4mhetz_c	( WP_183331916.1 )	-1000	1000	0	Streptomycin biosynthesis;Polyketide sugar unit biosynthesis;Acarbose and validamycin biosynthesis;O-Antigen nucleotide sugar biosynthesis;Biosynthesis of vancomycin group antibiotics
URCN	4,5-Dihydro-4-oxo-5-imidazolepropanoate hydro-lyase	h2o_c + urcan_c <=> 4izp_c	( FF32_18135 )	-1000	1000	0	Thiamine metabolism
3HBC3E	(S)-3-Hydroxybutanoyl-CoA 3-epimerase	3hbcoa_c <=> 3hbcoa__R_c		-1000	1000	0
PHB_syn_1	poly(3-hydroxyalkanoate) synthetase	4 3hbcoa__R_c -> 4 coa_c + phb_c		0	1000	0
PHB_transport	PHB-trasport	phb_c -> phb_e		0	1000	0
EX_phb_e	PHB-exchange	phb_e ->		0	1000	0
AACOAR_syn	(R)-3-Hydroxybutanoyl-CoA:NADP+ oxidoreductase	aacoa_c + h_c + nadph_c <=> nadp_c + 3hbcoa__R_c		-1000	1000	0
EX_sucr_e	EX_sucr_e	sucr_e ->		0	1000	0	Exchange
SUCR	sucrose glucohydrolase	h2o_c + sucr_c <=> fru_c + glc__D_c		-1000	1000	0					R00801
2KGLUC	2-Keto-D-gluconic acid transport	h_p + 2__ketgluc_p -> 2__ketgluc_c + h_c		0	1000	0
ALDD2x	aldehyde dehydrogenase (acetaldehyde, NAD)	acald_c + h2o_c + nad_c -> ac_c + 2 h_c + nadh_c		0	1000	0
ARG	Arginase	arg__L_c + h2o_c + 2 h_c -> orn_c + urea_c		0	1000	0
ASPt2_2pp	Aspartate transport via proton symport (2 H) (periplasm)	asp__L_p + 2 h_p -> asp__L_c + 2 h_c		0	1000	0
ASPt3	Aspartate transport via proton symport (2 H) (periplasm)	asp__D_p + 2 h_p -> asp__D_c + 2 h_c		0	1000	0
DGSNt2pp	deoxyguanosine transport in via proton symport (periplasm)	dgsn_p + h_p -> dgsn_c + h_c		0	1000	0
DHAPT	Dihydroxyacetone phosphotransferase	pep_c + dha_c -> dhap_c + pyr_c		0	1000	0
DINSt2pp	deoxyinosine transport in via proton symport (periplasm)	din_p + h_p -> din_c + h_c		0	1000	0
FUMt2_2pp	Fumarate transport via proton symport (2 H) (periplasm)	fum_p + 2 h_p -> fum_c + 2 h_c		0	1000	0
GLCRAL	5-dehydro-4-deoxyglucarate aldolase	5dh4dglc_c -> pyr_c + 2h3oppan_c		0	1000	0
GLCt2pp	D-glucose transport in via proton symport (periplasm)	glc__D_p + h_p -> glc__D_c + h_c	( Csal_1728 )	0	1000	0	Transport, Inner membrane
GLUt2rpp	L-glutamate transport via proton symport, reversible (periplasm)	glu__L_p + h_p <=> glu__L_c + h_c		-1000	1000	0
GLUt4pp	Na+/glutamate symport (periplasm)	glu__L_p + na1_p -> glu__L_c + na1_c		0	1000	0
GSNt2pp	guanosine transport in via proton symport (periplasm)	gsn_p + h_p -> gsn_c + h_c		0	1000	0
BHMT	Homocysteine S-methyltransferase	glyb_c + hcys__L_c <=> dmgly_c + met__L_c		-1000	1000	0
HOMt2pp	L-homoserineserine efflux via proton symport	h_p + hom__L_c -> h_c + hom__L_p		0	1000	0
HPYRI	hydroxypyruvate isomerase	hpyr_c <=> 2h3oppan_c		-1000	1000	0
INSt2pp_copy1	inosine transport in via proton symport, reversible (periplasm)	h_p + ins_p <=> h_c + ins_c		-1000	1000	0
Kt3pp	potassium transport out via proton antiport (periplasm)	h_p + k_c -> h_c + k_p		0	1000	0
MALDt2_2pp	D-Malate transport via proton symport (2 H) (periplasm)	2 h_p + mal__D_p -> 2 h_c + mal__D_c		0	1000	0
MALt2_2pp	Malate transport via proton symport (2 H) (periplasm)	2 h_p + mal__L_p -> 2 h_c + mal__L_c		0	1000	0
NADPHQR2	NADPH Quinone Reductase (Ubiquinone-8)	h_c + nadph_c + q8_c -> nadp_c + q8h2_c		0	1000	0
NADPHQR3	NADPH Quinone Reductase (Menaquinone-8)	h_c + mqn8_c + nadph_c -> mql8_c + nadp_c		0	1000	0
NADPHQR4	NADPH Quinone Reductase (2-Demethylmenaquinone-8)	2dmmq8_c + h_c + nadph_c -> 2dmmql8_c + nadp_c		0	1000	0
NNAM	nicotinamidase	h2o_c + ncam_c -> nac_c + nh4_c		0	1000	0
OROTt2_2pp	Orotate transport via proton symport (2 H) (periplasm)	2 h_p + orot_p -> 2 h_c + orot_c		0	1000	0
RBK	Ribokinase	atp_c + rib__D_c <=> adp_c + h_c + r5p_c	( JI62_05090 )	-1000	1000	0	Pentose phosphate pathway
SUCCt2_2pp	succinate transport via proton symport (2 H) (periplasm)	2 h_p + succ_p -> 2 h_c + succ_c		0	1000	0
XTSNt2rpp	Xanthosine transport via proton symport (periplasm)	h_p + xtsn_p <=> h_c + xtsn_c		-1000	1000	0
SAROXI	Sarcosine oxidase (alpha, delta, beta, gamma subunits)	h2o_c + o2_c + sarc_c -> fald_c + gly_c + h2o2_c		0	1000	0
CLACALDh	Chloroacetaldehyde:NAD+ oxidoreductase	h2o_c + nad_c + CLacald_c <=> h_c + nadh_c + chlac_c		-1000	1000	0	Chloroalkane and chloroalkene degradation; Microbial metabolism in diverse environments
EX_but_e	EX_but_e	but_e ->		0	1000	0	Exchange
EX_ibt_e	EX_ibt_e	ibt_e ->		0	1000	0	Exchange
EX_pta_e	EX_pta_e	pta_e ->		0	1000	0	Exchange
EX_3mb_e	EX_3mb_e	3mb_e ->		0	1000	0	Exchange
EX_malon_e	EX_malon_e	malon_e ->		0	1000	0	Exchange
EX_4abut_e	EX_4abut_e	4abut_e ->		0	1000	0	Exchange
EX_glutar_e	EX_glutar_e	glutar_e ->		0	1000	0	Exchange
EX_adpac_e	EX_adpac_e	adpac_e ->		0	1000	0	Exchange
EX_gal_e	EX_gal_e	gal_e ->		0	1000	0	Exchange
EX_arab__D_e	EX_arab__D_e	arab__D_e ->		0	1000	0	Exchange
EX_cellb_e	EX_cellb_e	cellb_e ->		0	1000	0	Exchange
EX_xyl__D_e	EX_xyl__D_e	xyl__D_e ->		0	1000	0	Exchange
ATPM	ATP maintenance requirement	atp_c + h2o_c -> adp_c + h_c + pi_c		7.6	1000	0
F6Pt6_2pp	Fructose-6-phosphate transport via phosphate antiport (periplasm)	f6p_p + 2 pi_c <=> f6p_c + 2 pi_p		-1000	1000	0	Transport, Inner membrane
GLYCtpp	Glycerol transport via channel (periplasm)	glyc_c <=> glyc_p		-1000	1000	0	Transport, Inner membrane
PYRt2rpp	Pyruvate reversible transport via proton symport (periplasm)	h_p + pyr_p <=> h_c + pyr_c		-1000	1000	0	Carbohydrate transport
FBP	Fructose-bisphosphatase	fdp_c + h2o_c -> f6p_c + pi_c	( FF32_16135 )	0	1000	0	Carbon metabolism
ACALDtpp	Acetaldehyde reversible transport (periplasm)	acald_p <=> acald_c		-1000	1000	0	Transport, Inner membrane
ACALD	Acetaldehyde dehydrogenase (acetylating)	acald_c + coa_c + nad_c <=> accoa_c + h_c + nadh_c	( FF32_08355 )	-1000	1000	0	Phenylalanine metabolism; Benzoate degradation; Pyruvate metabolism
ETOHtrpp	ethanol reversible transport via diffusion (periplasm)	etoh_p <=> etoh_c		-1000	1000	0	Biosynthesis of secondary metabolites
PFL	Pyruvate formate lyase	coa_c + pyr_c <=> accoa_c + for_c		-1000	1000	0	Pyruvate metabolism; Butanoate metabolism
FBA3	Sedoheptulose 1,7-bisphosphate D-glyceraldehyde-3-phosphate-lyase	s17bp_c <=> dhap_c + e4p_c	( FF32_06510 )	-1000	1000	0	Carbon metabolism
CITt3pp	citrate transport out via proton antiport (periplasm)	cit_p + h_p <=> cit_c + h_c		-1000	1000	0	Transport, Outer membrane
G6Pt6_2pp	Glucose-6-phosphate transport via phosphate antiport (periplasm)	g6p_p + 2 pi_c <=> g6p_c + 2 pi_p		-1000	1000	0	Transport, Outer membrane
PPK2	Polyphosphate kinase	atp_c + ppi_c <=> adp_c + pppi_c	( FF32_02575 )	-1000	1000	0	Oxidative Phosphorylation
ECTtra	Ectoine transport periplasm	ect__L_p <=> ect__L_c		-1000	1000	0	Transport, Inner membrane
AACPS9	Acyl-[acyl-carrier-protein] synthetase (n-C8:0)	ACP_c + atp_c + octa_c -> amp_c + ocACP_c + ppi_c	( FF32_10120 )	0	1000	0	Fatty acid degradation
AACPS8	Acyl-[acyl-carrier-protein] synthetase (n-C10:0)	ACP_c + atp_c + dca_c -> amp_c + dcaACP_c + ppi_c	( FF32_10120 )	0	1000	0	Fatty acid degradation
AACPS7	Acyl-[acyl-carrier-protein] synthetase (n-C12:0)	ACP_c + atp_c + ddca_c -> amp_c + ddcaACP_c + ppi_c	( FF32_10120 )	0	1000	0	Fatty acid degradation
AACPS6	Acyl-[acyl-carrier-protein] synthetase (n-C18:0)	ACP_c + atp_c + ocdca_c -> amp_c + ocdcaACP_c + ppi_c	( FF32_10120 )	0	1000	0	Fatty acid degradation
AACPS3	Acyl-[acyl-carrier-protein] synthetase (n-C16:0)	ACP_c + atp_c + hdca_c -> amp_c + palmACP_c + ppi_c	( FF32_10120 )	0	1000	0	Fatty acid degradation
AACPS1	Acyl-[acyl-carrier-protein] synthetase (n-C14:0)	ACP_c + atp_c + ttdca_c -> amp_c + myrsACP_c + ppi_c	( FF32_10120 )	0	1000	0	Fatty acid degradation
G5SADs	L-glutamate 5-semialdehyde dehydratase (spontaneous)	glu5sa_c <=> 1pyr5c_c + h2o_c + h_c	( spontaneous )	-1000	1000	0	Arginine and proline metabolism; Biosynthesis of aminoacids
MHPGLUT	5 methyltetrahydropteroyltriglutamate homocysteine S methyltransferase	hcys__L_c + mhpglu_c <=> met__L_c + hpglu_c	( FF32_02625 )	-1000	1000	0	Cysteine and methionine metabolism
FOLR2	Folate reductase	nadph_c + fol_c <=> dhf_c + nadp_c	( FF32_18575 )	-1000	1000	0	Folate biosynthesis; Biosynthesis of cofactors
AACOAT	Acetoacetyl-CoA:acetate CoA-transferase	atp_c + coa_c + acac_c -> aacoa_c + amp_c + ppi_c	((( FF32_15490 ) and ( FF32_15495 )) or ( FF32_07610 ))	0	1000	0	Valine, leucine and isoleucine degradation; Butanoate metabolism
NDPK(dapd:amp)	Adenylate kinase	adp_c + dadp_c -> atp_c + h_c + camp_c	( FF32_02280 )	0	0	0	Purine metabolism; Thiamine metabolism
FESD1s	iron-sulfur cluster damage (peroxide, spontaneous)	2 4fe4s_c + h2o2_c + 2 h_c <=> 2 fe3_c + 2 h2o_c + 2 3fe4s_c	( spontaneous )	-1000	1000	0
FESR	iron-sulfur cluster repair	fe2_c + 3fe4s_c <=> 4fe4s_c	( spontaneous )	-1000	1000	0
prpB	2-methylisocitrate lyase	h2o_c + 2mcacn_T_c <=> micit_c	( FF32_12095 )	-1000	1000	0	Propanoate metabolism
R01623	[Acyl-carrier-protein] 4'-pantetheine-phosphohydrolase	ACP_c + h2o_c <=> pan4p_c + apoACP_c	( FF32_12225 )	-1000	1000	0	Pantothenate and CoA biosynthesis
BIOMASS_low_salinity	Biomass low salinity	2.6e-05 2fe2s_c + 0.00026 4fe4s_c + 0.0002 5mthf_c + 0.0002 accoa_c + 0.3675 ala__L_c + 0.23851 arg__L_c + 0.07793 asn__L_c + 0.19512 asp__L_c + 59.81 atp_c + 0.0045 ca2_c + 0.0045 cl_c + 0.0001 coa_c + 0.003 cobalt2_c + 0.1638 ctp_c + 0.003 cu2_c + 0.03049 cys__L_c + 0.01817 datp_c + 0.032029 dctp_c + 0.03241 dgtp_c + 0.0182 dttp_c + 0.2425 ect__L_c + 0.0002 fad_c + 0.0067 fe2_c + 0.0067 fe3_c +…	( Csal_2097 )	0	1000	0
BUTt	Butyrate transport (diffusion)	but_e -> but_c		0	1000	0	Transport, Inner membrane
IBTt	Isobutyrate transport (diffusion)	ibt_e -> ibt_c		0	1000	0	Transport, Inner membrane
3MBtex	3-methylbutanoic acid transport via diffusion	3mb_e -> 3mb_c		0	1000	0	Transport, Inner membrane
PTAt	pentanoate transport	pta_e -> pta_c		0	1000	0	Transport, Inner membrane
MALONt	Malonic acid transport	malon_e -> malon_c		0	1000	0	Transport, Inner membrane
4ABUTt	4-aminobutanoate transport	4abut_e -> 4abut_c		0	1000	0	Transport, Inner membrane
GLUTARt	Glutarate transport	glutar_e -> glutar_c		0	1000	0	Transport, Inner membrane
ADPACtd	Transport of Adipic Acid, Diffusion	adpac_e -> adpac_c		0	1000	0	Transport, Inner membrane
R06944	Adipate-CoA ligase	atp_c + coa_c + adpac_c -> amp_c + ppi_c + adpcoa_c		0	1000	0	Caprolactam degradation; Microbial metabolism in diverse environments; Degradation of aromatic compounds
R06942	(3S)-3-hydroxyacyl-CoA hydro-lyase	h2o_c + 23dhacoa_c <=> 3hadpcoa_c	( FF32_04550 )	-1000	1000	0	Phenylalanine metabolism; Caprolactar degradation; Microbial metabolism in diverse environments
HADPCOADH3	3-hydroxyadipyl-CoA dehydrogenase (NAD+)	nad_c + 3hadpcoa_c <=> h_c + nadh_c + oxadpcoa_c	( FF32_04560 )	-1000	1000	0	Phenylalanine metabolism; Caprolactar degradation; Microbial metabolism in diverse environments
3OXCOAT	3-oxoadipyl-CoA thiolase	coa_c + oxadpcoa_c <=> accoa_c + succoa_c	( FF32_04570 )	-1000	1000	0	Phenylalanine metabolism; Benzoate degradation; Microbial metabolism in diverse environments
OXPTNDH	Glutarate-semialdehyde:NAD+ oxidoreductase	h2o_c + nad_c + oxptn_c <=> 2 h_c + nadh_c + glutar_c	( FF32_01110 )	-1000	1000	0	Lysine degradation; Microbial metabolism in diverse environments
R12216	glutarate, 2-oxoglutarate:oxygen oxidoreductase ((S)-2-hydroxyglutarate-forming)	akg_c + o2_c + glutar_c <=> co2_c + succ_c + 2hglut_c	( FF32_16800 )	-1000	1000	0	Lysine degradation; Microbial metabolism in diverse environments
APTNAT	5-aminopentanoate:2-oxoglutarate aminotransferase	akg_c + 5aptn_c <=> glu__L_c + oxptn_c	( FF32_03725 )	-1000	1000	0	Lysine degradation; Microbial metabolism in diverse environments
R12217	(S)-2-hydroxyglutarate:quinone oxidoreductase	q8_c + 2hglut_c <=> akg_c + q8h2_c	( FF32_16805 )	-1000	1000	0	Lysine degradation; Microbial metabolism in diverse environments
ABTA	4-aminobutyrate transaminase	4abut_c + akg_c <=> glu__L_c + sucsal_c	(( FF32_03725 ) or ( FF32_04420 ) or ( FF32_09580 ))	-1000	1000	0	Alanine, aspartate and glutamate metabolism; Butanoate metabolism; Microbial metabolism in diverse environments
R04002	ATP:branched-chain-fatty-acid 1-phosphotransferase	atp_c + ibt_c -> adp_c + 2mpylp_c		0	1000	0
EATi4	Enoyl coA transferase: 2-methylpropanoate	coa_c + 2mpylp_c <=> pi_c + ibcoa_c		-1000	1000	0
ACOAD9m	2-methylacyl-coa dehydrogenase, 2-Methylprop-2-enoyl-CoA forming	fad_c + ibcoa_c <=> fadh2_c + 2mp2coa_c	( FF32_12465 )	-1000	1000	0	Valine, leucine and isoleucine degradation
R04095	3-methylbutanoyl-CoA:electron-transfer flavoprotein 2,3-oxidoreductase	fad_c + ivcoa_c <=> fadh2_c + 3mb2coa_c	(( FF32_16955 ) or ( FF32_12465 ))	-1000	1000	0	Valine, leucine and isoleucine degradation
IVCS	Isovaleryl CoA synthetase	atp_c + coa_c + 3mb_c -> amp_c + ppi_c + ivcoa_c		0	1000	0
FACOAL50i	Fatty acid CoA ligase pentanoate	atp_c + coa_c + pta_c -> amp_c + ppi_c + ptcoa_c		0	1000	0
MALCT	MALONATE-COA-TRANSFERASE-RXN	accoa_c + malon_c -> ac_c + malcoa_c	( COG0777 )	0	1000	0	Fatty acid biosynthesis
CELLBabc	Cellobiose transport via PEP:Pyr PTS	atp_c + h2o_c + cellb_e -> adp_c + h_c + pi_c + cellb_c		0	1000	0	Starch and sucrose metabolism
MALT	Alpha glucosidase	h2o_c + malt_c <=> 2 glc__D_c	(( FF32_12860 ) or ( FF32_12890 ))	-1000	1000	0	Starch and sucrose metabolism
MANabcpp	Mannose transport via ABC transporter	atp_c + h2o_c + man_p -> adp_c + h_c + pi_c + man_c	(( FF32_11275 ) and ( FF32_11280 ) and ( FF32_11285 ) and ( FF32_11290 ))	0	1000	0	Transport, Inner membrane
HEX4	hexokinase (D-mannose:ATP)	atp_c + man_c -> adp_c + h_c + man6p_c		0	1000	0	Alternate Carbon Metabolism
R04224	(S)-3-Hydroxyisobutyryl-CoA hydro-lyase	h2o_c + 2mp2coa_c <=> 3hibutcoa_c	(( FF32_04550 ) and ( FF32_12510 ))	-1000	1000	0	Valine, leucine and isoleucine degradation
R05066	3-Hydroxy-2-methylpropanoate:NAD+ oxidoreductase	nad_c + 3hmp_c <=> h_c + nadh_c + 2mop_c	((( FF32_05840 ) and ( FF32_16905 )) or ( FF32_12510 ))	-1000	1000	0	Valine, leucine and isoleucine degradation
MMSAD1	Methylmalonate semialdehyde dehydrogenase	coa_c + nad_c + 2mop_c <=> co2_c + nadh_c + ppcoa_c	(( FF32_00835 ) and ( FF32_01095 ) and ( FF32_03680 ) and ( FF32_03935 ))	-1000	1000	0	Valine, leucine and isoleucine degradation
ASNabcpp	L-asparagine transport via ABC system (periplasm)	asn__L_p + atp_c + h2o_c -> adp_c + asn__L_c + h_c + pi_c		0	1000	0	Transport, Inner membrane
BIOMASS_medium_salinity	Biomass medium salinity	2.6e-05 2fe2s_c + 0.00026 4fe4s_c + 0.0002 5mthf_c + 0.0002 accoa_c + 0.333055 ala__L_c + 0.216148 arg__L_c + 0.0706132 asn__L_c + 0.176825 asp__L_c + 56.81 atp_c + 0.0045 ca2_c + 0.0045 cl_c + 0.0001 coa_c + 0.003 cobalt2_c + 0.1612 ctp_c + 0.003 cu2_c + 0.0276294 cys__L_c + 0.0181542 datp_c + 0.0972466 dctp_c + 0.0324077 dgtp_c + 0.0182 dttp_c + 0.338121 ect__L_c + 0.0002 fad_c + 0.0067 fe2_c +…		0	1000	0
R05225		4 atp_c + 4 h2o_c + 4 gln__L_c + adcob1nda_c -> 4 adp_c + 4 glu__L_c + 4 h_c + 4 pi_c + adcobhex_c	( FF32_13495 )	0	1000	0	Porphyrin metabolism
R05285	2-chloroethanol:cytochrome c oxidoreductase	2CLetoh_c <=> 2 h_c + CLacald_c	( FF32_04125 )	-1000	1000	0	Porphyrin metabolism
R05808	S-adenosyl-L-methionine:cobalt-factor-II C20-methyltransferase	amet_c + cbshclin_c <=> ahcys_c + h_c + cbflll_c	( FF32_13135 )	-1000	1000	0	Glycerophospholipid metabolism
R05661	ATP:5-dehydro-2-deoxy-D-gluconate 6-phosphotransferase	atp_c + d5kg_c -> adp_c + h_c + d5kgp_c	( FF32_03950 )	0	1000	0	Benzoate degradation
R04448	ATP:4-methyl-5-(2-hydroxyethyl)thiazole 2-phosphotransferase	atp_c + 4mhetz_c -> 4mpetz_c + adp_c + h_c	( FF32_07350 )	0	1000	0	Amino sugar and nucleotide sugar metabolism
R07634	L-cysteate bisulfite-lyase (deaminating)	h2o_c + Lcyst_c <=> h_c + nh4_c + pyr_c + so3_c		-1000	1000	0	Valine, leucine and isoleucine degradation
R10996		2obut_c + h_c + thmpp_c <=> co2_c + 2ohpropthpp_c	(( FF32_14605 ) or ( FF32_14610 ))	-1000	1000	0	Caprolactam degradation
FMNAT	FMN adenylyltransferase	atp_c + fmn_c + 3 h_c -> fad_c + ppi_c	( Csal_0480 )	0	1000	0	Cofactor and Prosthetic Group Biosynthesis
CYNL	carbamate hydro-lyase;	h_c + hco3_c + cynt_c <=> co2_c + cbm_c		-1000	1000	0	Pyrimidine metabolism
R05180	S-adenosyl-L-methionine:precorrin-3B C17-methyltransferase	amet_c + pre3b_c <=> ahcys_c + 2 h_c + pre4_c	( FF32_13135 )	-1000	1000	0	Porphyrin metabolism
R05149	S-Adenosyl-L-methionine:1-precorrin-6Y C5,15-methyltransferase (C-12-decarboxylating)	2 amet_c + pre6b_c <=> 2 ahcys_c + co2_c + 2 h_c + pre8_c	( FF32_13150 )	-1000	1000	0	Purine metabolism
R07832	3-hydroxy-5-oxohexanoyl-CoA:acetate CoA-transferase	accoa_c + 3 h_c + 3oh5ohxn_c <=> ac_c + 3oh5ohxncoa_c	( FF32_07610 )	-1000	1000	0	Porphyrin metabolism
3HBCOATHIO	3-hydroxybutyryl-CoA thiolase	coa_c + 3oh5ohxncoa_c <=> 3hbcoa_c + accoa_c + 4 h_c		-1000	1000	0	Aminobenzoate degradation; Microbial metabolism in diverse environments
R07392	S-methyl-5-thio-D-ribulose-1-phosphate hydro-lyase	5mdru1p_c <=> h2o_c + h_c + 2h3k5m_c	( FF32_03400 )	-1000	1000	0	Porphyrin metabolism
R07599		3mob_c + h_c + thmpp_c -> co2_c + 2mhop_c	(( FF32_14605 ) or ( FF32_14610 ))	0	1000	0	Porphyrin metabolism
R04097	3-methylbutanoyl-CoA:enzyme N6-(dihydrolipoyl)lysine S-(3-methylbutanoyl)transferase	dhlam_c + ivcoa_c <=> coa_c + 2 h_c + 3mbutdhla_c	( FF32_14615 )	-1000	1000	0	Ubiquinone and other terpenoid-quinone biosynthesis
R08090	3-hydroxy-3-(4-methylpent-3-en-1-yl)glutaryl-CoA acetate-lyase (7-methyl-3-oxooct-6-enoyl-CoA-forming)	3oh3hxglutcoa_c <=> ac_c + h_c + 7m3o6octcoa_c	(( FF32_03345 ) or ( FF32_16975 ))	-1000	1000	0	Aminobenzoate degradation
R02328	dTTP:alpha-D-glucose-1-phosphate thymidylyltransferase	dttp_c + g1p_c + h_c <=> ppi_c + dtdpglu_c	(( FF32_03205 ) or ( FF32_18480 ))	-1000	1000	0	Histidine metabolism
CLOHDHYDRO	Chloroacetic acid halidohydrolase	h2o_c + chlac_c <=> cl_c + glyclt_c + 2 h_c		-1000	1000	0	Chloroalkane and chloroalkene degradation; Microbial metabolism in diverse environments
PuuA	gamma glutamyl putrescine synthase	atp_c + glu__L_c + h_c + ptrc_c -> adp_c + ggptrc_c + pi_c	( Csal_1181 )	0	1000	0	Alternate Carbon Metabolism
PuuB	gamma glutamyl putrescine oxidase	ggptrc_c + h2o_c + o2_c -> ggbutal_c + h2o2_c + nh4_c	( Csal_1198 )	0	1000	0	Alternate Carbon Metabolism
SUCRtpp	Sucrose exchange	atp_c + h2o_c + sucr_e -> adp_c + h_c + pi_c + sucr_c		0	1000	0
KDGDH	5-dehydro-4-deoxyglucarate dehydratase	5dh4dglc_c + 2 h_c <=> 25dop_c + co2_c + h2o_c	( Csal_2487 )	-1000	1000	0	Alternate Carbon Metabolism
R00706	methylmalonate-semialdehyde dehydrogenase	coa_c + nad_c + msa_c <=> accoa_c + co2_c + nadh_c	( FF32_00835 )	-1000	1000	0	Valine, leucine and isoleucine degradation; Butanoate metabolism; beta-Alanine metabolism
MCDC	malonyl-CoA carboxy-lyase (acetyl-CoA-forming)	h_c + malcoa_c <=> accoa_c + co2_c		-1000	1000	0	Histidine metabolism
R02088	2'-deoxyadenosine 5'-monophosphate phosphohydrolase	dad__2_c + pi_c <=> h2o_c + h_c + camp_c	( FF32_01615 )	-1000	1000	0	Purine metabolism; Pyrimidine metabolism
R10151		5 h2o_c + tsul_c <=> 11 h_c + 2 so4_c	( FF32_04140 )	-1000	1000	0	Sulfur metabolism
R10061	S-adenosyl-L-methionine:sarcosine N-methyltransferase [betaine-forming]	2 amet_c + sarcs_c <=> 2 ahcys_c + glyb_c + 2 h_c	(( FF32_08280 ) and ( FF32_08290 ) and ( FF32_08235 ) and ( FF32_08240 ) and ( FF32_08245 ) and ( FF32_08250 ))	-1000	1000	0	Thiamine metabolism
R07412	ferroheme o:acceptor C-81-oxidoreductase (heme a-forming)	2 fad_c + h2o_c + 2 h_c + hemeO_c <=> 2 fadh2_c + hemeA_c	( FF32_14465 )	-1000	1000	0	Cysteine and methionine metabolism
R06558		gtp_c + h_c + adocbi_c <=> gdp_c + adocbip_c	(( FF32_13025 ) or ( FF32_13045 ))	-1000	1000	0	Porphyrin metabolism
TDP	thiamin pyrophosphatase	h2o_c + thmpp_c -> 4 h_c + pi_c + thmmp_c	( Csal_2443 )	0	1000	0	Cofactor and Prosthetic Group Biosynthesis
TMPK	thiamine-phosphate kinase	atp_c + 3 h_c + thmmp_c -> adp_c + thmpp_c	( Csal_2581 )	0	1000	0	Cofactor and Prosthetic Group Biosynthesis
FDH5pp	Formate Dehydrogenase (menaquinone-8) (periplasm)	for_c + h_c + mqn8_c -> co2_c + mql8_c	( Csal_0996 and Csal_0997 ) or ( Csal_1915 and Csal_1916 and Csal_1917 )	0	1000	0	Oxidative Phosphorylation
ACSERtex	O-Acetyl-L-serine transport via diffusion (extracellular to periplasm)	acser_e + h_c <=> acser_p	( Csal_2569 )	-1000	1000	0	Transport, Outer Membrane Porin
ALAALAtex	D-alanyl-D-alanine (DalaDala) transport via diffusion (extracellular to periplasm)	alaala_e + h_c <=> alaala_p	( Csal_2569 )	-1000	1000	0	Transport, Outer Membrane Porin
ASNtex	L-asparagine transport via diffusion (extracellular to periplasm)	asn__L_e + h_c <=> asn__L_p	( Csal_2569 )	-1000	1000	0	Transport, Outer Membrane Porin
BTNtex	Biotin transport via diffusion (extracellular to periplasm)	btn_e <=> btn_p + h_c	( Csal_2569 )	-1000	1000	0	Transport, Outer Membrane Porin
CGLYtex	L-Cysteinylglycine transport via diffusion (extracellular to periplasm)	cgly_e + h_c <=> cgly_p	( Csal_2569 )	-1000	1000	0	Transport, Outer Membrane Porin
DGSNtex	deoxyguanosine transport via diffusion (extracellular to periplasm)	dgsn_e + h_c <=> dgsn_p	( Csal_2569 )	-1000	1000	0	Transport, Outer Membrane Porin
GAMAN6Ptex	D-glucosamine 6-phosphate transport via diffusion (extracellular to periplasm)	gam6p_e + h_c <=> gam6p_p	( Csal_2569 )	-1000	1000	0	Transport, Outer Membrane Porin
GLYBtex	Glycine betaine transport via diffusion (extracellular to periplasm)	glyb_e + h_c <=> glyb_p	( Csal_2569 )	-1000	1000	0	Transport, Outer Membrane Porin
GSNtex	guanosine transport via diffusion (extracellular to periplasm)	gsn_e + h_c <=> gsn_p	( Csal_2569 )	-1000	1000	0	Transport, Outer Membrane Porin
H2Stex	h2s transport via diffusion (extracellular to periplasm)	h2s_e + h_c <=> h2s_p	( Csal_2569 )	-1000	1000	0	Transport, Outer Membrane Porin
NH4tex	ammonia transport via diffusion (extracellular to periplasm)	h_c + nh4_e <=> nh4_p	( Csal_2569 )	-1000	1000	0	Transport, Outer Membrane Porin
SERtex	L-serine transport via diffusion (extracellular to periplasm)	h_c + ser__L_e <=> ser__L_p	( Csal_2569 )	-1000	1000	0	Transport, Outer Membrane Porin
ILETA	Branched-chain-amino-acid transaminase	akg_c + 2 h_c + ile__L_c <=> 3mop_c + glu__L_c	( Csal_2919 )	-1000	1000	0	Valine, Leucine, and Isoleucine Metabolism
PTRCTA	putrescine:2-oxoglutarate aminotransferase	akg_c + 2 h_c + ptrc_c <=> 4abutn_c + glu__L_c		-1000	1000	0	Taurine and hypotaurine metabolism;Pyruvate metabolism;Methane metabolism;Carbon fixation pathways in prokaryotes
R00150	ATP:carbamate phosphotransferase	atp_c + co2_c + nh4_c <=> adp_c + cbp_c + 2 h_c	( FF32_10690 )	-1000	1000	0	Arginine biosynthesis;Atrazine degradation
R00261	L-glutamate 1-carboxy-lyase (4-aminobutanoate-forming)	glu__L_c + h_c <=> 4abut_c + co2_c	( FF32_02590 )	-1000	1000	0	Arginine biosynthesis;Purine metabolism
R01959	N-Formyl-L-kynurenine amidohydrolase	h2o_c + Lfmkynr_c <=> for_c + h_c + Lkynr_c	( FF32_08425 )	-1000	1000	0	Folate biosynthesis
R02466	3-sulfino-L-alanine carboxy-lyase	3sala_c + 2 h_c <=> co2_c + hyptaur_c	( FF32_02590 )	-1000	1000	0	Streptomycin biosynthesis;Polyketide sugar unit biosynthesis;Acarbose and validamycin biosynthesis;O-Antigen nucleotide sugar biosynthesis
R02488	glutaryl-CoA:electron-transfer flavoprotein 2,3-oxidoreductase (decarboxylating)	fad_c + h_c + glutcoa_c <=> b2coa_c + co2_c + fadh2_c	( FF32_09595 )	-1000	1000	0	Fatty acid degradation
R02662	2-methylpropanoyl-CoA:enzyme N6-(dihydrolipoyl)lysine S-(2-methylpropanoyl)transferase	ibcoa_c + dhlam_c <=> coa_c + h_c + 2mpdhl_c	( FF32_14615 )	-1000	1000	0	Lysine degradation;Benzoate degradation;Tryptophan metabolism
R03055	(R)-5,6-dihydrothymine amidohydrolase	h2o_c + 56dthm_c <=> h_c + 3uib_c		-1000	1000	0	Glycerolipid metabolism
R05177	precorrin 8X 11,12-methylmutase	h_c + pre8_c <=> hgbyr_c	( FF32_13130 )	-1000	1000	0	Porphyrin metabolism
R07603		3mop_c + thmpp_c -> co2_c + h_c + 2mhob_c	(( FF32_14605 ) or ( FF32_14610 ))	0	1000	0	Valine, leucine and isoleucine degradation
R03877	Magnesium-protoporphyrin IX chelatase	atp_c + h2o_c + mg2_c + ppp9_c -> adp_c + 3 h_c + pi_c + mppp9_c	( FF32_13100 )	0	1000	0	Nitrogen metabolism
R07601		4mop_c + h_c + thmpp_c -> co2_c + 3mhtpp_c	(( FF32_14605 ) or ( FF32_14610 ))	0	1000	0	Valine, leucine and isoleucine degradation
R07602		3mhtpp_c + lip_lys__L_c -> h_c + thmpp_c + 3mbutdhla_c	(( FF32_14605 ) or ( FF32_14610 ))	0	1000	0	Valine, leucine and isoleucine degradation
R08603	3D-(3,5/4)-trihydroxycyclohexane-1,2-dione acylhydrolase (decyclizing)	h2o_c + dkdi_c <=> h_c + 5doxglcur_c	( FF32_03945 )	-1000	1000	0	Inositol phosphate metabolism
R05181	S-adenosyl-L-methionine:precorrin-4 C11 methyltransferase	amet_c + pre4_c <=> ahcys_c + h_c + pre5_c	( FF32_13160 )	-1000	1000	0	Porphyrin metabolism
R12897		atp_c + h_c + 3mbald_c -> adp_c + dmetalp_c	( FF32_07350 )	0	1000	0	Folate biosynthesis
R00650	S-Adenosyl-L-methionine:L-homocysteine S-methyltransferase	amet_c + hcys__L_c <=> ahcys_c + h_c + met__L_c		-1000	1000	0	Arginine biosynthesis
R01196	pyruvate:ferredoxin 2-oxidoreductase (CoA-acetylating)	accoa_c + co2_c + 2 fdxrd_c <=> coa_c + h_c + pyr_c + 2 fdxo_2_2_c		-1000	1000	0	Butanoate metabolism
R04143	ATP:S5-methyl-5-thio-D-ribose 1-phosphotransferase	5mtr_c + atp_c -> adp_c + h_c + 5mdr1p_c	( FF32_03415 )	0	1000	0	Valine, leucine and isoleucine degradation
DHAD2	Dihydroxy-acid dehydratase	23dhmp_c + 2 h_c -> 3mop_c + h2o_c	( Csal_1142 ) or ( Csal_1145 ) or ( Csal_2664 )	0	1000	0	Valine, Leucine, and Isoleucine Metabolism
R05062	2-propyn-1-ol:cytochrome-c oxidoreductase	propyn_oh_c <=> 2 h_c + prop_ald_c		-1000	1000	0	Tryptophan metabolism
R05219		ac_c + ahcys_c + h_c + pre6a_c <=> amet_c + h2o_c + pre5_c	( FF32_13165 )	-1000	1000	0	Glycolysis / Gluconeogenesis;Pyruvate metabolism
R05221		atp_c + h_c + adocbi_c -> adp_c + adocbip_c	(( FF32_13025 ) or ( FF32_13045 ))	0	1000	0	Porphyrin metabolism
R05222	GTP:adenosylcobinamide-phosphate guanylyltransferase	gtp_c + adocbip_c <=> h_c + ppi_c + agdpcbi_c	(( FF32_13025 ) or ( FF32_13045 ))	-1000	1000	0	Porphyrin metabolism
R05223		gmp_c + h_c + adocbl_c <=> agdpcbi_c + rdmbzi_c		-1000	1000	0	Porphyrin metabolism
R05227	hydrogenobyrinic-acid-a,c-diamide:cobalt cobalt-ligase (ADP-forming)	atp_c + cobalt2_c + h2o_c + hgbam_c -> adp_c + pi_c + co2dam_c	( FF32_13120 )	0	1000	0	Porphyrin metabolism
R05794	CDP-diacylglycerol:choline O-phosphatidyltransferase	chol_c + cdpdag_cho_c <=> cmp_c + 3 h_c + pchol_cho_c	( FF32_03645 )	-1000	1000	0	Nitrogen metabolism
R05810	cobalt-precorrin-4 methyltransferase	amet_c + copre4_c <=> ahcys_c + h_c + codscl5a_c	( FF32_13160 )	-1000	1000	0	Porphyrin metabolism
R06530	L-threonine-O-3-phosphate carboxy-lyase	2 h_c + thrp_c <=> co2_c + applp_c	( FF32_13020 )	-1000	1000	0	Porphyrin metabolism
R07302	adenosylcobyric acid:(R)-1-aminopropan-2-ol ligase (ADP-forming)	atp_c + adcobhex_c + appl_c -> adp_c + h_c + pi_c + adocbi_c	( FF32_13015 )	0	1000	0	Phenylalanine metabolism
R07772	cobalt-precorrin 5A acylhydrolase	h2o_c + codscl5a_c <=> acald_c + h_c + codscl5b_c	( FF32_13155 )	-1000	1000	0	Cysteine and methionine metabolism
R04138	3-Methylcrotonoyl-CoA:carbon-dioxide ligase (ADP-forming)	atp_c + hco3_c + 3mb2coa_c -> adp_c + h_c + pi_c + 3mgcoa_c	(( FF32_16960 ) or ( FF32_16970 ))	0	1000	0	Valine, leucine and isoleucine degradation
R07604		h_c + 2mhob_c + lip_lys__L_c -> thmpp_c + 2mbdhl_c	(( FF32_14605 ) or ( FF32_14610 ))	0	1000	0	Valine, leucine and isoleucine degradation
DHLAMN6	enzyme N6-(dihydrolipoyl)lysine:NAD+ oxidoreductase	nad_c + dhlam_c -> 2 h_c + nadh_c + lip_lys__L_c		0	1000	0	Valine, leucine and isoleucine degradation; Pyruvate metabolism; Propanoate metabolism; Biosynthesis of secondary metabolites; Biosynthesis of cofactors
R09083		fmnh2_c + 2 h_c + o2_c <=> e4p_c + h2o_c + dmbzid_c + dialurate_c	( FF32_00895 )	-1000	1000	0	Polyketide sugar unit biosynthesis
R11580	S-adenosyl-L-methionine:cobalt-factor III 17-methyltransferase (ring contracting)	amet_c + fadh2_c + cbflll_c <=> ahcys_c + fad_c + 7 h_c + copre4_c	( FF32_13140 )	-1000	1000	0	Lipopolysaccharide biosynthesis
ACPS1_1	CoA:apo-[acyl-carrier-protein] pantetheinephosphotransferase	coa_c + apoACP_c <=> ACP_c + 2 h_c + pap_c		-1000	1000	0	D-Amino acid metabolism
R07775	S-adenosyl-L-methionine:cobalt-precorrin-7 C5-methyltransferase	amet_c + codscl7_c <=> ahcys_c + h_c + codscl8x_c	( FF32_13150 )	-1000	1000	0	Porphyrin metabolism
R10998	propanoyl-CoA:enzyme N6-(dihydrolipoyl)lysine S-propanoyltransferase	ppcoa_c + dhlam_c <=> coa_c + h_c + propdhl_c	( FF32_14615 )	-1000	1000	0	Propanoate metabolism
3HBCOAHL	(S)-3-Hydroxyisobutyryl-CoA hydrolase	h2o_c + 3hibutcoa_c <=> coa_c + h_c + 3hmp_c		-1000	1000	0	Valine, leucine and isoleucine degradation

## Sheet: S18. Metabolite List
Supplementary Data Table S18: Metabolite annotations in HaloGEM (formula, charge, ChEBI ID)
Abbreviation	Description	Charged formula	Charge	Compartment	KEGG ID	PubChem ID	ChEBI ID	SMILES	HMDB ID
10fthf_c[u]	10-Formyltetrahydrofolate	C20H21N7O7	-2	Unknown			15637
12dgr120_c[u]	1,2-Diacyl-sn-glycerol (didodecanoyl, n-C12:0)	C27H52O5	0	Unknown
12dgr140_c[u]	1,2-Diacyl-sn-glycerol (ditetradecanoyl, n-C14:0)	C31H60O5	0	Unknown
12dgr141_c[u]	1,2-Diacyl-sn-glycerol (ditetradec-7-enoyl, n-C14:1)	C31H56O5	0	Unknown
12dgr160_c[u]	1,2-Diacyl-sn-glycerol (dihexadecanoyl, n-C16:0)	C35H68O5	0	Unknown
12dgr161_c[u]	1,2-Diacyl-sn-glycerol (dihexadec-9-enoyl, n-C16:1)	C35H64O5	0	Unknown
12dgr180_c[u]	1,2-Diacyl-sn-glycerol (dioctadecanoyl, n-C18:0)	C39H76O5	0	Unknown
12dgr181_c[u]	1,2-Diacyl-sn-glycerol (dioctadec-11-enoyl, n-C18:1)	C39H72O5	0	Unknown
13dpg_c[u]	3-Phospho-D-glyceroyl-phosphate	C3H4O10P2	-4	Unknown			16001
1ddecg3p_c[u]	1-dodecanoyl-sn-glycerol 3-phosphate	C15H29O7P1	-2	Unknown			62840
1hdec9eg3p_c[u]	1-hexadec-9-enoyl-sn-glycerol 3-phosphate	C19H35O7P1	-2	Unknown
1hdecg3p_c[u]	1-Acyl-sn-glycerol-3-phosphate	C19H37O7P1	-2	Unknown
1odec11eg3p_c[u]	1-octadec-11-enoyl-sn-glycerol 3-phosphate	C21H39O7P1	-2	Unknown
1odecg3p_c[u]	1-octadecanoyl-sn-glycerol 3-phosphate	C21H41O7P1	-2	Unknown			74565
1pyr5c_c[u]	1-Pyrroline-5-carboxylate	C5H6NO2	-1	Unknown	C03912		1372		HMDB01301
1tdec7eg3p_c[u]	1-tetradec-7-enoyl-sn-glycerol 3-phosphate	C17H31O7P1	-2	Unknown
1tdecg3p_c[u]	1-tetradecanoyl-sn-glycerol 3-phosphate	C17H33O7P1	-2	Unknown			62833
2__ketgluc_c[u]	2-Keto-D-gluconic acid	C6H10O7	0	Unknown	C06473
23dhdp_c[u]	2-3-Dihydrodipicolinate	C7H5NO4	-2	Unknown			11421
23dhmb_c[u]	R-2-3-Dihydroxy-3-methylbutanoate	C5H9O4	-1	Unknown			15684
23dhmp_c[u]	R-2,3-Dihydroxy-3-methylpentanoate	C6H11O4	-1	Unknown			27512
24abtn_c[u]	L-2-4-Diamino-butanoate	C4H11N2O2	1	Unknown
25aics_c[u]	(S)-2-[5-Amino-1-(5-phospho-D-ribosyl)imidazole-4-carboxamido]succinate	C13H15N4O12P	-4	Unknown			28208		HMDB00797
25dop_c[u]	2,5-Dioxopentanoate	C5H6O4	-2	Unknown	C00433
25drapp_c[u]	2,5-Diamino-6-(ribosylamino)-4-(3H)-pyrimidinone 5-phosphate	C9H14N5O8P	-2	Unknown			29114
26dap__LL_c[u]	LL-2,6-Diaminoheptanedioate	C7H14N2O4	0	Unknown
26dap__M_c[u]	meso-2-6-Diaminoheptanedioate	C7H14N2O4	0	Unknown			16488
2ahbut_c[u]	(S)-2-Aceto-2-hydroxybutanoate	C6H9O4	-1	Unknown			27681		HMDB06900
2amsa_c[u]	2-ammoniomalonate semialdehyde	C3H5NO3	0	Unknown			37012
2aobut_c[u]	L-2-Amino-3-oxobutanoate	C4H7NO3	0	Unknown			16944
2cpr5p_c[u]	1-(2-Carboxyphenylamino)-1-deoxy-D-ribulose-5-phosphate	C12H13NO9P	-3	Unknown			29112
2dda7p_c[u]	2-Dehydro-3-deoxy-D-arabino-heptonate-7-phosphate	C7H10O10P	-3	Unknown			18150
2ddg6p_c[u]	2-Dehydro-3-deoxy-6-phospho-D-gluconate	C6H8O9P	-3	Unknown			15925
2ddglcn_c[u]	2-Dehydro-3-deoxy-D-gluconate	C6H9O6	-1	Unknown	C00204		17028
2dh3dgal6p_c[u]	2-Dehydro-3-deoxy-D-galactonate 6-phosphate	C6H8O9P	-3	Unknown			17860
2dh3dgal_c[u]	2-Dehydro-3-deoxy-D-galactonate	C6H9O6	-1	Unknown	C00204		17028
2dhdglu6_c[u]	6-Phospho-2-dehydro-D-gluconate	C6H11O10P	0	Unknown
2dhp_c[u]	2-Dehydropantoate	C6H9O4	-1	Unknown			11561
2dmmq8_c[u]	2-Demethylmenaquinone 8	C50H70O2	0	Unknown
2dmmql8_c[u]	2-Demethylmenaquinol 8	C50H72O2	0	Unknown	C19847
2dr1p_c[u]	2-Deoxy-D-ribose 1-phosphate	C5H9O7P	-2	Unknown			11563
2dr5p_c[u]	2-Deoxy-D-ribose 5-phosphate	C5H9O7P	-2	Unknown			16132
2fe1s_c[u]	[2Fe-1S] desulfurated iron-sulfur cluster	SFe2	2	Unknown
2fe2s_c[u]	[2Fe-2S] iron-sulfur cluster	S2Fe2	2	Unknown			49601
2ippm_c[u]	2-Isopropylmaleate	C7H8O4	-2	Unknown			17275
2mahmp_c[u]	2-Methyl-4-amino-5-hydroxymethylpyrimidine-diphosphate	C6H8N3O7P2	-3	Unknown			16629
2mcacn_c[u]	cis-2-Methylaconitate	C7H5O6	-3	Unknown			16717
2mcit_c[u]	2-Methylcitrate	C7H7O7	-3	Unknown			10860		HMDB00379
2mdi6car_c[u]	2-methyl-4,5-dihydropyrimidine-6-carboxylate	C6H8N2O2	0	Unknown
2me4p_c[u]	2-C-Methyl-D-erythritol-4-phosphate	C5H11O7P	-2	Unknown			17764
2mecdp_c[u]	2-C-Methyl-D-erythritol-2,4-cyclodiphosphate	C5H10O9P2	-2	Unknown			18425
2obut_c[u]	2-Oxobutanoate	C4H5O3	-1	Unknown			16763
2ohph_c[u]	2-Octaprenyl-6-hydroxyphenol	C46H70O2	0	Unknown			1233
2ombzl_c[u]	2-Octaprenyl-6-methoxy-1,4-benzoquinol	C47H72O3	0	Unknown
2omhmbl_c[u]	2-Octaprenyl-3-methyl-5-hydroxy-6-methoxy-1,4-benzoquinol	C48H74O4	0	Unknown			27688
2ommbl_c[u]	2-Octaprenyl-3-methyl-6-methoxy- 1,4-benzoquinol	C48H74O3	0	Unknown
2omph_c[u]	2-Octaprenyl-6-methoxyphenol	C47H72O2	0	Unknown
2oph_c[u]	2-Octaprenylphenol	C46H70O	0	Unknown			40407
2p4c2me_c[u]	2-Phospho-4-(cytidine-5-diphospho)-2-C-methyl-D-erythritol	C14H22N3O17P3	-4	Unknown			16840
2pg_c[u]	2-Phospho-D-glycerate	C3H4O7P	-3	Unknown			17835		HMDB03391
2pglyc_c[u]	2-Phosphoglycolate	C2H2O6P	-3	Unknown			17150
34hpp_c[u]	3-(4-Hydroxyphenyl)pyruvate	C9H7O4	-1	Unknown	C01179		15999		HMDB00707
3c2hmp_c[u]	3-Carboxy-3-hydroxy-4-methylpentanoate	C7H10O5	-2	Unknown			15592
3c3hmp_c[u]	3-Carboxy-3-hydroxy-4-methylpentanoate	C7H10O5	-2	Unknown			1178
3c4mop_c[u]	3-Carboxy-4-methyl-2-oxopentanoate	C7H8O5	-2	Unknown			1467
3dhq_c[u]	3-Dehydroquinate	C7H9O6	-1	Unknown			17947
3dhsk_c[u]	3-Dehydroshikimate	C7H7O5	-1	Unknown			16630
3haACP_c[u]	(3R)-3-Hydroxyacyl-[acyl-carrier protein]	C15H27N2O9PRS	-1	Unknown
3hbcoa_c[u]	(S)-3-Hydroxybutanoyl-CoA	C25H38N7O18P3S	-4	Unknown	C01144		15453		HMDB01052
3hcddec5eACP_c[u]	(R)-3-hydroxy-cis-dodec-5-enoyl-[acyl-carrier protein]	C23H41N2O9PRS	-1	Unknown
3hcmrs7eACP_c[u]	(R)-3-hydroxy-cis-myristol-7-eoyl-[acyl-carrier protein]	C25H45N2O9PRS	-1	Unknown
3hcpalm9eACP_c[u]	(R)-3-hydroxy-cis-palm-9-eoyl-[acyl-carrier protein]	C27H49N2O9PRS	-1	Unknown
3hcvac11eACP_c[u]	(R)-3-hydroxy-cis-vacc-11-enoyl-[acyl-carrier protein]	C29H53N2O9PRS	-1	Unknown
3hdcoa_c[u]	(S)-3-Hydroxydecanoyl-CoA	C31H50N7O18P3S	-4	Unknown			28325
3hddcoa_c[u]	(S)-3-Hydroxydodecanoyl-CoA	C33H54N7O18P3S	-4	Unknown			27668		HMDB03936
3hddecACP_c[u]	(R)-3-Hydroxydodecanoyl-[acyl-carrier protein]	C23H43N2O9PRS	-1	Unknown
3hdecACP_c[u]	(R)-3-Hydroxydecanoyl-[acyl-carrier protein]	C21H39N2O9PRS	-1	Unknown
3hhcoa_c[u]	(S)-3-Hydroxyhexanoyl-CoA	C27H42N7O18P3S	-4	Unknown			28276		HMDB03942
3hhdcoa_c[u]	(S)-3-Hydroxyhexadecanoyl-CoA	C37H62N7O18P3S	-4	Unknown			27402		HMDB03932
3hhexACP_c[u]	(R)-3-Hydroxyhexanoyl-[acyl-carrier protein]	C17H31N2O9PRS	-1	Unknown
3hmrsACP_c[u]	(3R)-3-Hydroxytetradecanoyl-[acyl-carrier-protein]	C25H47N2O9PRS	-1	Unknown
3hocoa_c[u]	(S)-3-Hydroxyoctanoyl-CoA	C29H46N7O18P3S	-4	Unknown			28632
3hoctACP_c[u]	(R)-3-Hydroxyoctanoyl-[acyl-carrier protein]	C19H35N2O9PRS	-1	Unknown
3hoctaACP_c[u]	(R)-3-Hydroxyoctadecanoyl-[acyl-carrier protein]	C29H55N2O9PRS	-1	Unknown
3hodcoa_c[u]	(S)-3-Hydroxyoctadecanoyl-CoA	C39H66N7O18P3S	-4	Unknown			50577
3hpalmACP_c[u]	R-3-hydroxypalmitoyl-[acyl-carrier protein]	C27H51N2O9PRS	-1	Unknown
3htdcoa_c[u]	(S)-3-Hydroxytetradecanoyl-CoA	C35H58N7O18P3S	-4	Unknown			27466
3ig3p_c[u]	Indoleglycerol-phosphate	C11H12NO6P	-2	Unknown			51793
3mob_c[u]	3-Methyl-2-oxobutanoate	C5H7O3	-1	Unknown			11851
3mop_c[u]	(S)-3-Methyl-2-oxopentanoate	C6H11O3	-1	Unknown	C00671		15614
3ocddec5eACP_c[u]	3-oxo-cis-dodec-5-enoyl-[acyl-carrier protein]	C23H39N2O9PRS	-1	Unknown
3ocmrs7eACP_c[u]	3-oxo-cis-myristol-7-eoyl-[acyl-carrier protein]	C25H43N2O9PRS	-1	Unknown
3ocpalm9eACP_c[u]	3-oxo-cis-palm-9-eoyl-[acyl-carrier protein]	C27H47N2O9PRS	-1	Unknown
3ocvac11eACP_c[u]	3-oxo-cis-vacc-11-enoyl-[acyl-carrier protein]	C29H51N2O9PRS	-1	Unknown
3odcoa_c[u]	3-Oxodecanoyl-CoA	C31H48N7O18P3S	-4	Unknown			28528		HMDB03939
3oddcoa_c[u]	3-Oxododecanoyl-CoA	C33H52N7O18P3S	-4	Unknown			27868		HMDB03937
3oddecACP_c[u]	3-Oxododecanoyl-[acyl-carrier protein]	C23H41N2O9PRS	-1	Unknown
3odecACP_c[u]	3-Oxodecanoyl-[acyl-carrier protein]	C21H37N2O9PRS	-1	Unknown
3ohcoa_c[u]	3-Oxohexanoyl-CoA	C27H40N7O18P3S	-4	Unknown			27648		HMDB03943
3ohdcoa_c[u]	3-Oxohexadecanoyl-CoA	C37H60N7O18P3S	-4	Unknown			15491
3ohexACP_c[u]	3-Oxohexanoyl-[acyl-carrier protein]	C17H29N2O9PRS	-1	Unknown
3omrsACP_c[u]	3-Oxotetradecanoyl-[acyl-carrier protein]	C25H45N2O9PRS	-1	Unknown
3oocoa_c[u]	3-Oxooctanoyl-CoA	C29H44N7O18P3S	-4	Unknown			28264
3ooctACP_c[u]	3-Oxooctanoyl-[acyl-carrier protein]	C19H33N2O9PRS	-1	Unknown
3ooctdACP_c[u]	3-Oxooctadecanoyl-[acyl-carrier protein]	C29H53N2O9PRS	-1	Unknown
3ohodcoa_c[u]	3-Oxooctadecanoyl-CoA	C39H64N7O18P3S	-4	Unknown			50571
3opalmACP_c[u]	3-Oxohexadecanoyl-[acyl-carrier protein]	C27H49N2O9PRS	-1	Unknown
3ophb_c[u]	3-Octaprenyl-4-hydroxybenzoate	C47H69O3	-1	Unknown			1617
3otdcoa_c[u]	3-Oxotetradecanoyl-CoA	C35H56N7O18P3S	-4	Unknown			28726		HMDB03935
3pg_c[u]	3-Phospho-D-glycerate	C3H4O7P	-3	Unknown			17794
3php_c[u]	3-Phosphonooxypyruvate	C3H2O7P	-3	Unknown			18110
3psme_c[u]	5-O-(1-Carboxyvinyl)-3-phosphoshikimate	C10H9O10P	-4	Unknown			16257
3sala_c[u]	3-Sulfino-L-alanine	C3H5NO4S	-2	Unknown			16345
4abut_c[u]	4-Aminobutanoate	C4H9NO2	0	Unknown	C00334		16865
4abutn_c[u]	4-aminobutyraldehyde	C4H10NO	1	Unknown			17769		HMDB01080
4abz_c[u]	4-Aminobenzoate	C7H6NO2	-1	Unknown	C00568		17836
4adcho_c[u]	4-Amino-4-deoxychorismate	C10H10NO5	-1	Unknown			18198
4ahmmp_c[u]	4-Amino-5-hydroxymethyl-2-methylpyrimidine	C6H9N3O	0	Unknown			16892
4ampm_c[u]	4-Amino-2-methyl-5-phosphomethylpyrimidine	C6H8N3O4P	-2	Unknown			18032
4c2me_c[u]	4-(Cytidine 5-diphospho)-2-C-methyl-D-erythritol	C14H23N3O14P2	-2	Unknown			16578
4crsol_c[u]	p-Cresol	C7H8O	0	Unknown			17847		HMDB01858
4fe4s_c[u]	[4Fe-4S] iron-sulfur cluster	S4Fe4	2	Unknown
4hbz_c[u]	4-Hydroxybenzoate	C7H5O3	-1	Unknown			17879
4hthr_c[u]	4-Hydroxy-L-threonine	C4H9NO4	0	Unknown			28330
4mop_c[u]	4-Methyl-2-oxopentanoate4-Methyl-2-oxopentanoate	C6H9O3	-1	Unknown			17865
4mpetz_c[u]	4-Methyl-5-(2-phosphoethyl)-thiazole	C6H8NO4PS	-2	Unknown			17857
4pasp_c[u]	4-Phospho-L-aspartate	C4H6NO7P	-2	Unknown			15836
4per_c[u]	4-Phospho-D-erythronate	C4H6O8P	-3	Unknown			49003
4ppan_c[u]	D-4-Phosphopantothenate	C9H15NO8P	-3	Unknown			10986		HMDB01016
4ppcys_c[u]	N-((R)-4-Phosphopantothenoyl)-L-cysteine	C12H20N2O9PS	-3	Unknown			15769
4r5au_c[u]	5-Amino-6-(1-D-ribitylamino)uracil	C9H16N4O6	0	Unknown			15934
5aizc_c[u]	5-amino-1-(5-phospho-D-ribosyl)imidazole-4-carboxylate	C9H11N3O9P	-3	Unknown			28413
5aop_c[u]	5-Aminolevulinate	C5H9NO3	0	Unknown	C00430		12109
5aprbu_c[u]	5-Amino-6-(5-phosphoribitylamino)uracil	C9H15N4O9P	-2	Unknown			18247
5apru_c[u]	5-Amino-6-(5-phosphoribosylamino)uracil	C9H13N4O9P	-2	Unknown			18337
5caiz_c[u]	5-Carboxyamino-1-(5-phospho-D-ribosyl)imidazole	C9H11N3O9P	-3	Unknown			48000
5dglcn_c[u]	5-Dehydro-D-gluconate	C6H9O7	-1	Unknown			17426
5dh4dglc_c[u]	5-Dehydro-4-deoxy-D-glucarate	C6H6O7	-2	Unknown			16369
5drib_c[u]	5-deoxyribose	C5H10O4	0	Unknown
5fthf_c[u]	5-Formyltetrahydrofolate	C20H21N7O7	-2	Unknown	C03479		15640		HMDB01562
5mta_c[u]	5-Methylthioadenosine	C11H15N5O3S	0	Unknown			17509
5mthf_c[u]	5-Methyltetrahydrofolate	C20H24N7O6	-1	Unknown	C00440		136009
5mtr_c[u]	5-Methylthio-D-ribose	C6H12O4S	0	Unknown			16895
6hmhpt_c[u]	6-hydroxymethyl dihydropterin	C7H9N5O2	0	Unknown			17083
6hmhptpp_c[u]	6-hydroxymethyl-dihydropterin pyrophosphate	C7H8N5O8P2	-3	Unknown			15998
6pgc_c[u]	6-Phospho-D-gluconate	C6H10O10P	-3	Unknown			16863		HMDB01316
6pgl_c[u]	D-Glucono-1,5-lactone 6-phosphate	C6H9O9P	-2	Unknown			16938
8aonn_c[u]	8-Amino-7-oxononanoate	C9H17NO3	0	Unknown			12266
ACP_c[u]	C14H26N3O8PR2S	C11H21N2O7PRS	-1	Unknown	C00229		18359
LalaDgluMdapDala_c[u]	L-alanine-D-glutamate-meso-2,6-diaminoheptanedioate-D-alanine	C18H30N5O9	-1	Unknown
LalaDgluMdapDala_e[u]	L-alanine-D-glutamate-meso-2,6-diaminoheptanedioate-D-alanine	C18H30N5O9	-1	Unknown
LalaDgluMdapDala_p[u]	L-alanine-D-glutamate-meso-2,6-diaminoheptanedioate-D-alanine	C18H30N5O9	-1	Unknown
LalaDgluMdap_c[u]	L-alanine-D-glutamate-meso-2,6-diaminoheptanedioate	C15H25N4O8	-1	Unknown
LalaDgluMdap_e[u]	L-alanine-D-glutamate-meso-2,6-diaminoheptanedioate	C15H25N4O8	-1	Unknown
LalaDgluMdap_p[u]	L-alanine-D-glutamate-meso-2,6-diaminoheptanedioate	C15H25N4O8	-1	Unknown
aacoa_c[u]	Acetoacetyl-CoA	C25H36N7O18P3S	-4	Unknown			15345		HMDB01484
acACP_c[u]	Acetyl-ACP	C13H23N2O8PRS	-1	Unknown			17093
ac_c[u]	Acetate	C2H3O2	-1	Unknown	C00033		15366
ac_e[u]	Acetate-exchange	C2H3O2	-1	Unknown	C00033		15366
ac_p[u]	Acetate	C2H3O2	-1	Unknown	C00033		15366
acald_c[u]	Acetaldehyde	C2H4O	0	Unknown			15343
acald_e[u]	Acetaldehyde	C2H4O	0	Unknown			15343
acald_p[u]	Acetaldehyde	C2H4O	0	Unknown			15343
accoa_c[u]	Acetyl-CoA	C23H34N7O17P3S	-4	Unknown			15351
acetol_c[u]	Acetol	C3H6O2	0	Unknown			27957
acg5p_c[u]	N-Acetyl-L-glutamate-5-phosphate	C7H9NO8P	-3	Unknown			16878
acg5sa_c[u]	N-Acetyl-L-glutamate-5-semialdehyde	C7H10NO4	-1	Unknown			16319
acgam1p_c[u]	N-Acetyl-alpha-D-glucosamine-1-phosphate	C8H14NO9P	-2	Unknown	C04256
acgam_c[u]	N-Acetyl-D-glucosamine	C8H15NO6	0	Unknown			17411		HMDB00215
acglu_c[u]	N-Acetyl-L-glutamate	C7H9NO5	-2	Unknown			17533
achms_c[u]	O-Acetyl-L-homoserine	C6H11NO4	0	Unknown			16288
acmum6p_c[u]	N-acetylmuramate 6-phosphate	C11H17NO11P	-3	Unknown			47968
acon__C_c[u]	cis-Aconitate	C6H3O6	-3	Unknown
acorn_c[u]	N-Acetylornithine	C7H14N2O3	0	Unknown			16543		HMDB03357
acser_c[u]	O-Acetyl-L-serine	C5H9NO4	0	Unknown			17981
acser_e[u]	O-Acetyl-L-serine	C5H8NO4	-1	Unknown			17981
acser_p[u]	O-Acetyl-L-serine	C5H9NO4	0	Unknown			17981
actACP_c[u]	Acetoacetyl-ACP	C15H25N2O9PRS	-1	Unknown
actp_c[u]	Acetyl phosphate	C2H3O5P	-2	Unknown			13711
ade_c[u]	Adenine	C5H5N5	0	Unknown	C00147		16708
ade_e[u]	Adenine	C5H5N5	0	Unknown	C00147		16708
ade_p[u]	Adenine	C5H5N5	0	Unknown	C00147		16708
adn_c[u]	Adenosine	C10H13N5O4	0	Unknown	C00212		16335		HMDB00050
adp_c[u]	ADP	C10H12N5O10P2	-3	Unknown	C00008		16761
adphep__DD_c[u]	ADP-D-glycero-D-manno-heptose	C17H25N5O16P2	-2	Unknown
adphep__LD_c[u]	ADP-L-glycero-D-manno-heptose	C17H25N5O16P2	-2	Unknown
adprib_c[u]	ADPribose	C15H21N5O14P2	-2	Unknown	C00301		16960
agm_c[u]	Agmatine	C5H16N4	2	Unknown			17431		HMDB01432
ahcys_c[u]	S-Adenosyl-L-homocysteine	C14H20N6O5S	0	Unknown			16680
ahdt_c[u]	7,8-Dihydroneopterin-3-triphosphate	C9H12N5O13P3	-4	Unknown			18372		HMDB00980
aicar_c[u]	1-(5-Phosphoribosyl)-5-amino-4-imidazolecarboxamide	C9H13N4O8P	-2	Unknown			18406
air_c[u]	Aminoimidazole-ribotide	C8H12N3O7P	-2	Unknown			28843
akg_c[u]	2-Oxoglutarate	C5H4O5	-2	Unknown			16810
akg_e[u]	2-Oxoglutarate	C5H4O5	-2	Unknown			16810
akg_p[u]	2-Oxoglutarate	C5H4O5	-2	Unknown			16810
ala__B_c[u]	beta-Alanine	C3H7NO2	0	Unknown
ala__D_c[u]	D-Alanine	C3H7NO2	0	Unknown			15570
ala__D_e[u]	D-Alanine	C3H7NO2	0	Unknown			15570
ala__D_p[u]	D-Alanine	C3H7NO2	0	Unknown			15570
ala__L_c[u]	L- Alanine	C3H7NO2	0	Unknown	C00041		132498		HMDB00161
alaala_c[u]	D-Alanyl-D-alanine	C6H12N2O3	0	Unknown			16576		HMDB03459
alaala_e[u]	D-Alanyl-D-alanine	C6H11N2O3	-1	Unknown			16576		HMDB03459
alaala_p[u]	D-Alanyl-D-alanine	C6H12N2O3	0	Unknown			16576		HMDB03459
alac__S_c[u]	(S)-2-Acetolactate	C5H7O4	-1	Unknown			18409
alatrna_c[u]	L-Alanyl-tRNA(Ala)	C3H6NOR	1	Unknown			17732
alltn_c[u]	Allantoin	C4H6N4O3	0	Unknown	C01551		15676
alltn_e[u]	Allantoin	C4H6N4O3	0	Unknown	C01551		15676
alltn_p[u]	Allantoin	C4H6N4O3	0	Unknown	C01551		15676
alltt_c[u]	Allantoate	C4H7N4O4	-1	Unknown			17536
altrn_c[u]	D-Altronate	C6H11O7	-1	Unknown			17360
amet_c[u]	S-Adenosyl-L-methionine	C15H23N6O5S	1	Unknown			15414		HMDB01185
ametam_c[u]	S-Adenosylmethioninamine	C14H23N6O3S	1	Unknown			15625
amob_c[u]	S-Adenosyl-4-methylthio-2-oxobutanoate	C15H19N5O6S	0	Unknown			16490
amp_c[u]	Adenosine-5-monophosphate;	C10H12N5O7P	-2	Unknown	C00020		16027
anhgm3p_c[u]	N-Acetyl-D-glucosamine(anhydrous)N-Acetylmuramyl-tripeptide	C34H52N6O19	-2	Unknown
anhgm3p_p[u]	N-Acetyl-D-glucosamine(anhydrous)N-Acetylmuramyl-tripeptide	C34H52N6O19	-2	Unknown
anhgm4p_c[u]	N-Acetyl-D-glucosamine(anhydrous)N-Acetylmuramyl-tetrapeptide	C37H57N7O20	-2	Unknown
anhgm4p_p[u]	N-Acetyl-D-glucosamine(anhydrous)N-Acetylmuramyl-tetrapeptide	C37H57N7O20	-2	Unknown
anhgm_c[u]	N-Acetyl-D-glucosamine(anhydrous)N-Acetylmuramic acid	C19H29N2O12	-1	Unknown
anhgm_e[u]	N-Acetyl-D-glucosamine(anhydrous)N-Acetylmuramic acid	C19H29N2O12	-1	Unknown
anhgm_p[u]	N-Acetyl-D-glucosamine(anhydrous)N-Acetylmuramic acid	C19H29N2O12	-1	Unknown
anhm3p_c[u]	1,6-anhydrous-N-Acetylmuramyl-tripeptide	C26H39N5O14	-2	Unknown
anhm4p_c[u]	1,6-anhydrous-N-Acetylmuramyl-tetrapeptide	C29H44N6O15	-2	Unknown
anhm_c[u]	1,6-anhydrous-N-Acetylmuramate	C11H16NO7	-1	Unknown
anth_c[u]	Anthranilate	C7H6NO2	-1	Unknown			16567
ap4a_c[u]	P1,P4-Bis(5-adenosyl) tetraphosphate	C20H24N10O19P4	-4	Unknown			17422
aps_c[u]	Adenosine 5-phosphosulfate	C10H12N5O10PS	-2	Unknown			17709
ara5p_c[u]	D-Arabinose-5-phosphate	C5H9O8P	-2	Unknown			16241
arbtn__fe3_c[u]	Aerobactin	C22H33FeN4O13	0	Unknown
arbtn__fe3_e[u]	Aerobactin	C22H33FeN4O13	0	Unknown
arbtn__fe3_p[u]	Aerobactin	C22H33FeN4O13	0	Unknown
arbtn_e[u]	aerobactin minus Fe3	C22H33N4O13	-3	Unknown
arbtn_p[u]	aerobactin minus Fe3	C22H33N4O13	-3	Unknown
arg__L_c[u]	L-Arginine	C6H15N4O2	1	Unknown	C00062		16467		HMDB00517
arg__L_e[u]	L-Arginine	C6H15N4O2	1	Unknown	C00062		16467		HMDB00517
arg__L_p[u]	L-Arginine	C6H15N4O2	1	Unknown	C00062		16467		HMDB00517
argsuc_c[u]	N-(L-Arginino)succinate	C10H17N4O6	-1	Unknown	C03406		15682
argtrna_c[u]	L-Arginyl-tRNA(Arg)	C6H14N4OR	2	Unknown			18366
asn__L_c[u]	L-Asparagine	C4H8N2O3	0	Unknown	C00152		17196
asn__L_e[u]	L-Asparagine	C4H7N2O3	-1	Unknown	C00152		17196
asn__L_p[u]	L-Asparagine	C4H8N2O3	0	Unknown	C00152		17196
asp__D_c[u]	D-Aspartate	C4H6NO4	-1	Unknown			17364
asp__D_p[u]	D-Aspartate	C4H6NO4	-1	Unknown			17364
asp__L_c[u]	L-Aspartate	C4H6NO4	-1	Unknown	C00049		132943		HMDB00191
asp__L_e[u]	L-Aspartate	C4H6NO4	-1	Unknown	C00049		132943		HMDB00191
asp__L_p[u]	L-Aspartate	C4H6NO4	-1	Unknown	C00049		132943		HMDB00191
aspsa_c[u]	L-aspartate-4-semialdehyde	C4H7NO3	0	Unknown			13086
asptrna_c[u]	L-Aspartyl-tRNA(Asp)	C4H5NO3R	0	Unknown
atp_c[u]	ATP	C10H12N5O13P3	-4	Unknown	C00002		15422
b2coa_c[u]	Crotonoyl-CoA	C25H36N7O17P3S	-4	Unknown			15473		HMDB02009
betald_c[u]	Betaine-aldehyde	C5H12NO	1	Unknown			15710
bmoco1gdp_c[u]	bis-molybdopterin mono-guanine dinucleotide	C30H32N15O20P3S4Mo	-4	Unknown
bmoco_c[u]	bis-molybdenum cofactor	C20H20N10O13P2S4Mo	-4	Unknown
bmocogdp_c[u]	bis-molybdopterin guanine dinucleotide	C40H44N20O27P4S4Mo	-4	Unknown
btamp_c[u]	Biotinyl-5-AMP	C20H27N7O9PS	-1	Unknown			3110		HMDB04220
btcoa_c[u]	Butanoyl-CoA	C25H38N7O17P3S	-4	Unknown			15517
btn_c[u]	Biotin	C10H15N2O3S	-1	Unknown	C00120		15956
btn_e[u]	Biotin	C10H16N2O3S	0	Unknown	C00120		15956
btn_p[u]	Biotin	C10H15N2O3S	-1	Unknown	C00120		15956
but2eACP_c[u]	But-2-enoyl-[acyl-carrier protein]	C15H25N2O8PRS	-1	Unknown
butACP_c[u]	Butyryl-ACP (n-C4:0ACP)	C15H27N2O8PRS	-1	Unknown
bwco1gdp_c[u]	tungsten bispterin cofactor mono-guanine dinucleotide	C30H32N15O20P3S4W	-4	Unknown
bwco_c[u]	tungsten bispterin cofactor	C20H20N10O13P2S4W	-4	Unknown
bwcogdp_c[u]	tungsten bispterin cofactor guanine dinucleotide	C40H44N20O27P4S4W	-4	Unknown
ca2_c[u]	Calcium	Ca	2	Unknown	C00076		29108
ca2_e[u]	Calcium-exchange	Ca	2	Unknown	C00076		29108
ca2_p[u]	Calcium-exchange	Ca	2	Unknown	C00076		29108
cbasp_c[u]	N-Carbamoyl-L-aspartate	C5H6N2O5	-2	Unknown			15859
cbp_c[u]	Carbamoyl-phosphate	CH2NO5P	-2	Unknown			17672
cbptrc_c[u]	N-carbamoylputrecine	C5H14N3O	1	Unknown
cddec5eACP_c[u]	cis-dodec-5-enoyl-[acyl-carrier protein] (n-C12:1)	C23H41N2O8PRS	-1	Unknown
cdec3eACP_c[u]	cis-dec-3-enoyl-[acyl-carrier protein] (n-C10:1)	C21H37N2O8PRS	-1	Unknown
cdg_c[u]	7-deaza-7-carboxyguanine	C7H5N4O3	-1	Unknown			61036
cdp_c[u]	CDP	C9H12N3O11P2	-3	Unknown			17239
cdpdddecg_c[u]	CDP-1,2-didodecanoylglycerol	C36H63N3O15P2	-2	Unknown
cdpdhdec9eg_c[u]	CDP-1,2-dihexadec-9-enoylglycerol	C44H75N3O15P2	-2	Unknown
cdpdhdecg_c[u]	CDP-1,2-dihexadecanoylglycerol	C44H79N3O15P2	-2	Unknown
cdpdodec11eg_c[u]	CDP-1,2-dioctadec-11-enoylglycerol	C48H83N3O15P2	-2	Unknown
cdpdodecg_c[u]	CDP-1,2-dioctadecanoylglycerol	C48H87N3O15P2	-2	Unknown
cdpdtdec7eg_c[u]	CDP-1,2-ditetradec-7-enoylglycerol	C40H67N3O15P2	-2	Unknown
cdpdtdecg_c[u]	CDP-1,2-ditetradecanoylglycerol	C40H71N3O15P2	-2	Unknown
cgly_c[u]	Cys-Gly	C5H10N2O3S	0	Unknown			4047		HMDB00078
cgly_e[u]	Cys-Gly	C5H9N2O3S	-1	Unknown			4047		HMDB00078
cgly_p[u]	Cys-Gly	C5H10N2O3S	0	Unknown			4047		HMDB00078
chol_c[u]	Choline	C5H14NO	1	Unknown	C00114		15354
chol_e[u]	Choline exchange	C5H14NO	1	Unknown	C00114		15354
chol_p[u]	Choline	C5H14NO	1	Unknown	C00114		15354
chor_c[u]	Chorismate	C10H8O6	-2	Unknown			17333
cit_c[u]	Citrate	C6H5O7	-3	Unknown	C00158		132362
cit_e[u]	Citrate	C6H5O7	-3	Unknown	C00158		132362
cit_p[u]	Citrate	C6H5O7	-3	Unknown	C00158		132362
citr__L_c[u]	L-Citrulline	C6H13N3O3	0	Unknown	C00327		16349
ckdo_c[u]	CMP-3-deoxy-D-manno-octulosonate	C17H24N3O15P	-2	Unknown			18014
cl_c[u]	Chloride	Cl	-1	Unknown	C00698		17883		HMDB00492
cl_e[u]	Chloride-exchange	Cl	-1	Unknown	C00698		17883		HMDB00492
cl_p[u]	Chloride	Cl	-1	Unknown	C00698		17883		HMDB00492
cmp_c[u]	CMP	C9H12N3O8P	-2	Unknown	C00055		17361
co2_c[u]	CO2	CO2	0	Unknown	C00011		16526
co2_e[u]	CO2-exchange	CO2	0	Unknown	C00011		16526
co2_p[u]	CO2	CO2	0	Unknown	C00011		16526
coa_c[u]	CoA	C21H32N7O16P3S	-4	Unknown			15346
cobalt2_c[u]	Co2	Co	2	Unknown			48828
cobalt2_e[u]	Co2-exchange	Co	2	Unknown			48828
cobalt2_p[u]	Co2	Co	2	Unknown			48828
cpe160_c[u]	cyclopropane phosphatidylethanolamine (dihexadec-9,10-cyclo-anoyl, n-C16:0 cyclo)	C39H74N1O8P1	0	Unknown
cpe180_c[u]	cyclopropane phosphatidylethanolamine (dioctadec-11,12-cyclo-anoyl, n-C18:0 cyclo)	C43H82N1O8P1	0	Unknown
cpg160_c[u]	cyclopropane phosphatidylglycerol (dihexadec-9,10-cyclo-anoyl, n-C16:0 cyclo)	C40H74O10P1	-1	Unknown
cpg180_c[u]	cyclopropane phosphatidylglycerol (dioctadec-11,12-cyclo-anoyl, n-C18:0 cyclo)	C44H82O10P1	-1	Unknown
cpgn_c[u]	coprogen	C35H52N6O13Fe	-1	Unknown
cpgn_e[u]	coprogen	C35H52N6O13Fe	-1	Unknown
cpgn_p[u]	coprogen	C35H52N6O13Fe	-1	Unknown
cpmp_c[u]	cyclic pyranopterin monophosphate	C10H13N5O8P	-1	Unknown
cpppg3_c[u]	Coproporphyrinogen III	C36H40N4O8	-4	Unknown			15439
csn_c[u]	Cytosine	C4H5N3O	0	Unknown			16040
csn_e[u]	Cytosine	C4H5N3O	0	Unknown			16040
csn_p[u]	Cytosine	C4H5N3O	0	Unknown			16040
ctp_c[u]	CTP	C9H12N3O14P3	-4	Unknown			17677
cu2_c[u]	Cu2	Cu	2	Unknown			29036
cu2_e[u]	Cu2-exchange	Cu	2	Unknown			29036
cu2_p[u]	Cu2	Cu	2	Unknown			29036
cu_c[u]	Cu+	Cu	1	Unknown			49552
cu_e[u]	Cu+	Cu	1	Unknown			49552
cu_p[u]	Cu+	Cu	1	Unknown			49552
cys__L_c[u]	L-Cysteine	C3H7NO2S	0	Unknown	C00097		15356
cys__L_e[u]	L-Cysteine	C3H7NO2S	0	Unknown	C00097		15356
cys__L_p[u]	L-Cysteine	C3H7NO2S	0	Unknown	C00097		15356
cyst__L_c[u]	L-Cystathionine	C7H14N2O4S	0	Unknown			17482		HMDB00099
cytd_c[u]	Cytidine	C9H13N3O5	0	Unknown	C00475		17562
dad__2_c[u]	Deoxyadenosine	C10H13N5O3	0	Unknown
dad__5_c[u]	5-Deoxyadenosine	C10H13N5O3	0	Unknown
dadp_c[u]	2-Deoxyadenosine-5-diphosphate	C10H12N5O9P2	-3	Unknown			16174
damp_c[u]	dAMP	C10H12N5O6P	-2	Unknown			17713
dann_c[u]	7,8-Diaminononanoate	C9H21N2O2	1	Unknown			17830
datp_c[u]	2-Deoxyadenosine-5-triphosphate	C10H12N5O12P3	-4	Unknown			16284
db4p_c[u]	L-3,4-Dihydroxybutan-2-one-4-phosphate	C4H7O6P	-2	Unknown
dc2coa_c[u]	trans-Dec-2-enoyl-CoA	C31H48N7O17P3S	-4	Unknown			10723
dcaACP_c[u]	Decanoyl-ACP (n-C10:0ACP)	C21H39N2O8PRS	-1	Unknown
dca_c[u]	Decanoate (n-C10:0)	C10H19O2	-1	Unknown
dca_e[u]	Decanoate (n-C10:0)	C10H19O2	-1	Unknown
dca_p[u]	Decanoate (n-C10:0)	C10H19O2	-1	Unknown
dcacoa_c[u]	Decanoyl-CoA (n-C10:0CoA)	C31H50N7O17P3S	-4	Unknown
dcamp_c[u]	N6-(1,2-Dicarboxyethyl)-AMP	C14H14N5O11P	-4	Unknown			15919
dcdp_c[u]	dCDP	C9H12N3O10P2	-3	Unknown			28846
dcmp_c[u]	dCMP	C9H12N3O7P	-2	Unknown			15918
dctp_c[u]	dCTP	C9H12N3O13P3	-4	Unknown			16311
dcyt_c[u]	Deoxycytidine	C9H13N3O4	0	Unknown			15698
dd2coa_c[u]	trans-Dodec-2-enoyl-CoA	C33H52N7O17P3S	-4	Unknown			15471		HMDB03712
ddcaACP_c[u]	Dodecanoyl-ACP (n-C12:0ACP)	C23H43N2O8PRS	-1	Unknown
ddca_c[u]	Dodecanoate (n-C12:0)	C12H23O2	-1	Unknown
ddca_e[u]	Dodecanoate (n-C12:0)	C12H23O2	-1	Unknown
ddca_p[u]	Dodecanoate (n-C12:0)	C12H23O2	-1	Unknown
ddcacoa_c[u]	Dodecanoyl-CoA (n-C12:0CoA)	C33H54N7O17P3S	-4	Unknown			15521
ddcap_c[u]	Dodecanoly-phosphate (n-C12:0)	C12H24O5P1	-1	Unknown
dgdp_c[u]	2-Deoxyguanosine-5-diphosphate	C10H12N5O10P2	-3	Unknown			28862
dgmp_c[u]	dGMP	C10H12N5O7P	-2	Unknown			16192
dgmp_e[u]	dGMP	C10H12N5O7P	-2	Unknown			16192
dgmp_p[u]	dGMP	C10H12N5O7P	-2	Unknown			16192
dgsn_c[u]	Deoxyguanosine	C10H13N5O4	0	Unknown			17172
dgsn_e[u]	Deoxyguanosine	C10H12N5O4	-1	Unknown			17172
dgsn_p[u]	Deoxyguanosine	C10H13N5O4	0	Unknown			17172
dgtp_c[u]	dGTP	C10H12N5O13P3	-4	Unknown			16497
dha_e[u]	Dihydroxyacetone	C3H6O3	0	Unknown	C00184		16016
dha_p[u]	Dihydroxyacetone	C3H6O3	0	Unknown	C00184		16016
dhap_c[u]	Dihydroxyacetone-phosphate	C3H5O6P	-2	Unknown			16108		HMDB01473
dhf_c[u]	Dihydrofolate	C19H19N7O6	-2	Unknown			15633
dhgly_c[u]	dehydroglycine	C2H2NO2	-1	Unknown			53647
dhmpt_c[u]	Dihydromonapterin	C9H13N5O4	0	Unknown
dhnpt_c[u]	2-Amino-4-hydroxy-6-(D-erythro-1,2,3-trihydroxypropyl)-7,8-dihydropteridine	C9H13N5O4	0	Unknown	C04874
dhor__S_c[u]	(S)-Dihydroorotate	C5H5N2O4	-1	Unknown			17025
dhpmp_c[u]	Dihydroneopterin monophosphate	C9H12N5O7P	-2	Unknown			48954
dhpt_c[u]	7,8-Dihydropteroate	C14H13N6O3	-1	Unknown			17839
dhptd_c[u]	4,5-dihydroxy-2,3-pentanedione	C5H8O4	0	Unknown
dimp_c[u]	dIMP	C10H11N4O7P	-2	Unknown			28806
dimp_e[u]	dIMP	C10H11N4O7P	-2	Unknown			28806
dimp_p[u]	dIMP	C10H11N4O7P	-2	Unknown			28806
din_c[u]	Deoxyinosine	C10H12N4O4	0	Unknown			28997
din_e[u]	Deoxyinosine	C10H12N4O4	0	Unknown			28997
din_p[u]	Deoxyinosine	C10H12N4O4	0	Unknown			28997
ditp_c[u]	dITP	C10H11N4O13P3	-4	Unknown			28807
dmgly_c[u]	N,N-Dimethylglycine	C4H9NO2	0	Unknown			17724
dmlz_c[u]	6,7-Dimethyl-8-(D-ribityl)lumazine	C13H18N4O6	0	Unknown			17601
dmpp_c[u]	Dimethylallyl-diphosphate	C5H9O7P2	-3	Unknown			16057		HMDB01120
dnad_c[u]	Deamino-NAD+	C21H24N6O15P2	-2	Unknown			14105
dpcoa_c[u]	Dephospho-CoA	C21H33N7O13P2S	-2	Unknown			15468
dr15bp_c[u]	D-Ribulose 1,5-bisphosphate	C5H8O11P2	-4	Unknown
dscl_c[u]	Precorrin 2	C42H41N4O16	-7	Unknown			50602
dtbt_c[u]	Dethiobiotin	C10H17N2O3	-1	Unknown			16691
dtdp_c[u]	dTDP	C10H13N2O11P2	-3	Unknown			18075
dtmp_c[u]	dTMP	C10H13N2O8P	-2	Unknown			17013
dttp_c[u]	dTTP	C10H13N2O14P3	-4	Unknown			18077
dudp_c[u]	dUDP	C9H11N2O11P2	-3	Unknown			28850
dump_c[u]	dUMP	C9H11N2O8P	-2	Unknown			17622
duri_c[u]	Deoxyuridine	C9H12N2O5	0	Unknown			16450
dutp_c[u]	dUTP	C9H11N2O14P3	-4	Unknown			17625
dxyl5p_c[u]	1-Deoxy-D-xylulose-5-phosphate	C5H9O7P	-2	Unknown			16493
e4p_c[u]	D-Erythrose-4-phosphate	C4H7O7P	-2	Unknown			16897
ect__L_c[u]	Ectoine	C6H10N2O2	0	Unknown
ect__L_e[u]	Ectoine	C6H10N2O2	0	Unknown
ect__L_p[u]	Ectoine	C6H10N2O2	0	Unknown
egmeACP_c[u]	Enoylglutaryl-[acyl-carrier protein] methyl ester	C17H27N2O10PRS	-1	Unknown
eig3p_c[u]	D-erythro-1-(Imidazol-4-yl)glycerol-3-phosphate	C6H9N2O6P	-2	Unknown			17805
epmeACP_c[u]	Enoylpimeloyl-[acyl-carrier protein] methyl ester	C19H31N2O10PRS	-1	Unknown
etha_c[u]	Ethanolamine	C2H8NO	1	Unknown	C00189		16000		HMDB00149
etha_e[u]	Ethanolamine	C2H8NO	1	Unknown	C00189		16000		HMDB00149
etha_p[u]	Ethanolamine	C2H8NO	1	Unknown	C00189		16000		HMDB00149
etoh_c[u]	Ethanol	C2H6O	0	Unknown	C00469		16236
etoh_e[u]	Ethanol	C2H6O	0	Unknown	C00469		16236
etoh_p[u]	Ethanol	C2H6O	0	Unknown	C00469		16236
f1p_c[u]	D-Fructose 1-phosphate	C6H11O9P	-2	Unknown			37515
f6p_c[u]	beta-D-Fructose-6-phosphate	C6H11O9P	-2	Unknown			16084
f6p_e[u]	beta-D-Fructose-6-phosphate	C6H11O9P	-2	Unknown			16084
f6p_p[u]	D-Fructose 6-phosphate	C6H11O9P	-2	Unknown			16084
fad_c[u]	FAD	C27H33N9O15P2	-2	Unknown	C04253		16238
fadh2_c[u]	FADH2	C27H35N9O15P2	-2	Unknown	C04570		17877
fald_c[u]	Formaldehyde	CH2O	0	Unknown	C00067		16842
fald_e[u]	Formaldehyde	CH2O	0	Unknown	C00067		16842
fald_p[u]	Formaldehyde	CH2O	0	Unknown	C00067		16842
fdp_c[u]	beta-D-Fructose-1,6-bisphosphate	C6H10O12P2	-4	Unknown			37736
fe2_c[u]	Fe2	Fe	2	Unknown			29033
fe2_e[u]	fe2-exchange	Fe	2	Unknown			29033
fe2_p[u]	Fe2	Fe	2	Unknown			29033
fe3_c[u]	Fe3	Fe	3	Unknown			29034
fe3_e[u]	Fe3-exchange	Fe	3	Unknown			29034
fe3_p[u]	Fe3-exchange	Fe	3	Unknown			29034
fe3dcit_e[u]	Fe(III)dicitrate	C12H10FeO14	-3	Unknown
fe3dcit_p[u]	Fe(III)dicitrate	C12H10FeO14	-3	Unknown
fe3hox_c[u]	Fe(III)hydroxamate	C9H18O6N3Fe	0	Unknown			28163
fe3hox_e[u]	Fe(III)hydroxamate	C9H18O6N3Fe	0	Unknown			28163
fe3hox_p[u]	Fe(III)hydroxamate	C9H18O6N3Fe	0	Unknown			28163
fecrm_c[u]	Ferrichrome	C27H42FeN9O12	0	Unknown
fecrm_e[u]	Ferrichrome	C27H42FeN9O12	0	Unknown
fecrm_p[u]	Ferrichrome	C27H42FeN9O12	0	Unknown
feoxam__un_c[u]	ferroxamine minus Fe(3)	C25H46N6O8	-2	Unknown
feoxam_c[u]	ferroxamine	C25H46FeN6O8	1	Unknown	C06940		4356
feoxam_e[u]	ferroxamine	C25H46FeN6O8	1	Unknown	C06940		4356
feoxam_p[u]	ferroxamine	C25H46FeN6O8	1	Unknown	C06940		4356
fgam_c[u]	5-Phosphoribosyl-N-formylglycinamide	C8H13N2O9P	-2	Unknown			18272		HMDB01308
flxr_c[u]	Flavodoxin reduced	XH	-1	Unknown
flxso_c[u]	flavodoxin semi oxidized	XH	0	Unknown
fmettrna_c[u]	N-Formylmethionyl-tRNA	C6H9NO2SR	0	Unknown			17119
fmn_c[u]	FMN	C17H19N4O9P	-2	Unknown			17621
fmnh2_c[u]	Reduced FMN	C17H21N4O9P	-2	Unknown			133886
for_c[u]	Formate	CH1O2	-1	Unknown			15740
fpram_c[u]	2-(Formamido)-N1-(5-phosphoribosyl)acetamidine	C8H15N3O8P	-1	Unknown			18413
fprica_c[u]	1-(5-Phosphoribosyl)-5-formamido-4-imidazolecarboxamide	C10H13N4O9P	-2	Unknown			18381
frdp_c[u]	trans,trans-Farnesyl-diphosphate	C15H25O7P2	-3	Unknown			17407		HMDB00961
fru_c[u]	D-Fructose	C6H12O6	0	Unknown	C00095		15824
fru_e[u]	D-Fructose	C6H12O6	0	Unknown	C00095		15824
fru_p[u]	D-Fructose	C6H12O6	0	Unknown	C00095		15824
fruur_c[u]	D-Fructuronate	C6H9O7	-1	Unknown			16849
fum_c[u]	Fumarate	C4H2O4	-2	Unknown	C00122		18012
fum_e[u]	Fumarate	C4H2O4	-2	Unknown	C00122		18012
fum_p[u]	Fumarate	C4H2O4	-2	Unknown	C00122		18012
g1p_c[u]	D-Glucose 1-phosphate	C6H11O9P	-2	Unknown			16077		HMDB01586
g3p_c[u]	Glyceraldehyde-3-phosphate	C3H5O6P	-2	Unknown	C00118		17138
g3pc_c[u]	sn-Glycero-3-phosphocholine	C8H20NO6P	0	Unknown	C00670		16870
g3pc_e[u]	sn-Glycero-3-phosphocholine	C8H20NO6P	0	Unknown	C00670		16870
g3pc_p[u]	sn-Glycero-3-phosphocholine	C8H20NO6P	0	Unknown	C00670		16870
g3pe_c[u]	sn-Glycero-3-phosphoethanolamine	C5H14NO6P	0	Unknown			16929
g3pe_e[u]	sn-Glycero-3-phosphoethanolamine	C5H14NO6P	0	Unknown			16929
g3pe_p[u]	sn-Glycero-3-phosphoethanolamine	C5H14NO6P	0	Unknown			16929
g3pg_c[u]	Glycerophosphoglycerol	C6H14O8P	-1	Unknown			5457
g3pg_e[u]	Glycerophosphoglycerol	C6H14O8P	-1	Unknown			5457
g3pg_p[u]	Glycerophosphoglycerol	C6H14O8P	-1	Unknown			5457
g3pi_c[u]	sn-Glycero-3-phospho-1-inositol	C9H18O11P	-1	Unknown			18321
g3pi_e[u]	sn-Glycero-3-phospho-1-inositol	C9H18O11P	-1	Unknown			18321
g3pi_p[u]	sn-Glycero-3-phospho-1-inositol	C9H18O11P	-1	Unknown			18321
g3ps_c[u]	Glycerophosphoserine	C6H13NO8P	-1	Unknown			61931
g3ps_e[u]	Glycerophosphoserine	C6H13NO8P	-1	Unknown			61931
g3ps_p[u]	Glycerophosphoserine	C6H13NO8P	-1	Unknown			61931
g6p_c[u]	alpha-D-Glucose-6-phosphate	C6H11O9P	-2	Unknown			14314		HMDB01401
g6p_e[u]	D-Glucose 6-phosphate	C6H11O9P	-2	Unknown			14314		HMDB01401
g6p_p[u]	D-Glucose 6-phosphate	C6H11O9P	-2	Unknown			14314		HMDB01401
galctn__D_c[u]	D-Galactonate	C6H11O7	-1	Unknown			12931
galctn__D_e[u]	D-Galactonate	C6H11O7	-1	Unknown			12931
galctn__D_p[u]	D-Galactonate	C6H11O7	-1	Unknown			12931
gam1p_c[u]	alpha-D-Glucosamine-1-phosphate	C6H13NO8P	-1	Unknown			27625
gam6p_c[u]	D-Glucosamine-6-phosphate	C6H13NO8P	-1	Unknown			12962
gam6p_e[u]	D-Glucosamine 6-phosphate	C6H12NO8P	-2	Unknown			12962
gam6p_p[u]	D-Glucosamine 6-phosphate	C6H13NO8P	-1	Unknown			12962
gar_c[u]	5-Phosphoribosylglycinamide	C7H14N2O8P	-1	Unknown			18349
gcald_c[u]	Glycolaldehyde	C2H4O2	0	Unknown			131198		HMDB03344
gdp_c[u]	GDP	C10H12N5O11P2	-3	Unknown	C00035		17552
gdp_e[u]	GDP	C10H12N5O11P2	-3	Unknown	C00035		17552
gdp_p[u]	GDP	C10H12N5O11P2	-3	Unknown	C00035		17552
gdpmann_c[u]	GDP-D-mannose	C16H23N5O16P2	-2	Unknown	C00096		15820
gdptp_c[u]	Guanosine 3-diphosphate 5-triphosphate	C10H11N5O20P5	-7	Unknown			16690
gg4abut_c[u]	gamma-glutamyl-gamma aminobutyric acid	C9H15O5N2	-1	Unknown			49260
ggbutal_c[u]	gamma-glutamyl-gamma-butyraldehyde	C9H16O4N2	0	Unknown			61508
ggptrc_c[u]	gamma_glutamyl[p]utrescine	C9H20O3N3	1	Unknown	C15699
gl_c[u]	D-Glucono-1,5-lactone	C6H10O6	0	Unknown	C00198
gl_p[u]	D-Glucono-1,5-lactone	C6H10O6	0	Unknown
glc__D_c[u]	D-Glucose	C6H12O6	0	Unknown	C00031		17634		HMDB00122
glc__D_e[u]	D-Glucose	C6H12O6	0	Unknown	C00031		17634		HMDB00122
glc__D_p[u]	D-Glucose	C6H12O6	0	Unknown	C00031		17634		HMDB00122
glcn_c[u]	D-Gluconic-acid	C6H11O7	-1	Unknown			18391		HMDB00625
glcn_e[u]	D-Gluconic-acid	C6H11O7	-1	Unknown			18391		HMDB00625
glcn_p[u]	D-Gluconic-acid	C6H11O7	-1	Unknown			18391		HMDB00625
glcr_c[u]	D-Glucarate	C6H8O8	-2	Unknown			16002
glcr_e[u]	D-Glucarate	C6H8O8	-2	Unknown			16002
glcr_p[u]	D-Glucarate	C6H8O8	-2	Unknown			16002
gln__L_e[u]	L-Glutamine exchange	C5H10N2O3	0	Unknown	C00064		18050
gln__L_p[u]	L-Glutamine	C5H10N2O3	0	Unknown	C00064		18050
glu__D_c[u]	D-Glutamate	C5H8NO4	-1	Unknown	C00217		15966
glu__L_c[u]	L-Glutamate	C5H8NO4	-1	Unknown	C00025		14321		HMDB00148
glu__L_e[u]	L-Glutamate exchange	C5H8NO4	-1	Unknown	C00025		14321		HMDB00148
glu__L_p[u]	L-Glutamate	C5H8NO4	-1	Unknown	C00025		14321		HMDB00148
glu1sa_c[u]	(S)-4-Amino-5-oxopentanoate	C5H9NO3	0	Unknown			11022
glu5p_c[u]	L-Glutamyl-5-phosphate	C5H8NO7P	-2	Unknown			17798
glu5sa_c[u]	L-Glutamate-5-semialdehyde	C5H9NO3	0	Unknown			17232
glucys_c[u]	gamma-L-Glutamyl-L-cysteine	C8H13N2O5S	-1	Unknown			17515
glutrna_c[u]	L-Glutamyl-tRNA(Glu)	C5H7NO3R	0	Unknown			29157
glx_c[u]	Glyoxylate	C2H1O3	-1	Unknown			16891
gly_c[u]	Glycine	C2H5NO2	0	Unknown	C00037		132194
gly_e[u]	Glycine	C2H5NO2	0	Unknown	C00037		132194
gly_p[u]	Glycine	C2H5NO2	0	Unknown	C00037		132194
glyb_c[u]	Betaine	C5H11NO2	0	Unknown	C00719		17750
glyb_e[u]	Betaine exchange	C5H10NO2	-1	Unknown	C00719		17750
glyb_p[u]	Betaine	C5H11NO2	0	Unknown	C00719		17750
glyc__R_c[u]	(R)-Glycerate	C3H5O4	-1	Unknown			16659
glyc2p_c[u]	Glycerol 2-phosphate	C3H7O6P	-2	Unknown			17270
glyc2p_e[u]	Glycerol 2-phosphate	C3H7O6P	-2	Unknown			17270
glyc2p_p[u]	Glycerol 2-phosphate	C3H7O6P	-2	Unknown			17270
glyc3p_c[u]	sn-Glycerol-3-phosphate	C3H7O6P	-2	Unknown			15978
glyc3p_e[u]	sn-Glycerol-3-phosphate	C3H7O6P	-2	Unknown			15978
glyc3p_p[u]	sn-Glycerol-3-phosphate	C3H7O6P	-2	Unknown			15978
glyc_c[u]	Glycerol	C3H8O3	0	Unknown	C00116		17754
glyc_e[u]	Glycerol	C3H8O3	0	Unknown	C00116		17754
glyc_p[u]	Glycerol	C3H8O3	0	Unknown	C00116		17754
glyclt_c[u]	Glycolate	C2H3O3	-1	Unknown			17497		HMDB00115
glyclt_e[u]	Glycolate	C2H3O3	-1	Unknown			17497		HMDB00115
glyclt_p[u]	Glycolate	C2H3O3	-1	Unknown			17497		HMDB00115
gmeACP_c[u]	Glutaryl-[acyl-carrier protein] methyl ester	C17H29N2O10PRS	-1	Unknown
gmhep17bp_c[u]	D-Glycero-D-manno-heptose 1,7-bisphosphate	C7H12O13P2	-4	Unknown			4188
gmhep1p_c[u]	D-Glycero-D-manno-heptose 1-phosphate	C7H13O10P	-2	Unknown			28137
gmhep7p_c[u]	D-Glycero-D-manno-heptose 7-phosphate	C7H13O10P	-2	Unknown	C07836		28723
gmp_c[u]	GMP	C10H12N5O8P	-2	Unknown			17345
gmp_e[u]	GMP	C10H12N5O8P	-2	Unknown			17345
gmp_p[u]	GMP	C10H12N5O8P	-2	Unknown			17345
grdp_c[u]	Geranyl-diphosphate	C10H17O7P2	-3	Unknown			17211
grxox_c[u]	glutaredoxin (oxidized)	X	0	Unknown
grxrd_c[u]	glutaredoxin (reduced)	XH2	0	Unknown
gsn_c[u]	Guanosine	C10H13N5O5	0	Unknown			16750
gsn_e[u]	Guanosine	C10H12N5O5	-1	Unknown			16750
gsn_p[u]	Guanosine	C10H13N5O5	0	Unknown			16750
gthox_c[u]	Oxidized glutathione	C20H30N6O12S2	-2	Unknown	C00127		17858
gthrd_c[u]	Reduced glutathione	C10H16N3O6S	-1	Unknown	C00051		16856		HMDB00125
gthrd_e[u]	Reduced glutathione	C10H16N3O6S	-1	Unknown	C00051		16856		HMDB00125
gthrd_p[u]	Reduced glutathione	C10H16N3O6S	-1	Unknown	C00051		16856		HMDB00125
gtp_c[u]	GTP	C10H12N5O14P3	-4	Unknown			15996
gtp_e[u]	GTP	C10H12N5O14P3	-4	Unknown			15996
gtp_p[u]	GTP	C10H12N5O14P3	-4	Unknown			15996
gua_c[u]	Guanine	C5H5N5O	0	Unknown			16235
h2_c[u]	H2	H2	0	Unknown			18276
h2mb4p_c[u]	1-Hydroxy-2-methyl-2-butenyl-4-diphosphate;	C5H9O8P2	-3	Unknown			128753
h2o2_c[u]	Hydrogen-peroxide	H2O2	0	Unknown	C00027		16240		HMDB03125
h2o2_p[u]	Hydrogen-peroxide	H2O2	0	Unknown	C00027		16240		HMDB03125
h2o_c[u]	H2O	H2O	0	Unknown	C00001		15377
h2o_e[u]	H2O-exchange	H2O	0	Unknown	C00001		15377
h2o_p[u]	H2O	H2O	0	Unknown	C00001		15377
h2s_c[u]	Hydrogen sulfide	H2S	0	Unknown	C00283		15138
h2s_e[u]	Hydrogen sulfide	HS	-1	Unknown			15138
h2s_p[u]	Hydrogen sulfide	H2S	0	Unknown			15138
h_c[u]	proton	H	1	Unknown	C05359		15378
h_e[u]	proton-exchange	H	1	Unknown			15378
h_p[u]	proton	H	1	Unknown			15378
hco3_c[u]	Bicarbonate	HCO3	-1	Unknown	C00288		17544		HMDB00595
hcys__L_c[u]	L-Homocysteine	C4H9NO2S	0	Unknown	C00155		17230		HMDB00742
hdca_c[u]	Hexadecanoic-acid	C16H31O2	-1	Unknown	C00249		15756		HMDB00220
hdca_e[u]	Hexadecanoic-acid-exchange	C16H31O2	-1	Unknown	C00249		15756		HMDB00220
hdca_p[u]	Hexadecanoic-acid-exchange	C16H31O2	-1	Unknown	C00249		15756		HMDB00220
hdcap_c[u]	Hexadecanoyl-phosphate (n-C16:0)	C16H32O5P	-1	Unknown
hdcea_c[u]	Hexadecenoate (n-C16:1)	C16H29O2	-1	Unknown
hdcea_e[u]	Hexadecanoic-acid-exchange	C16H29O2	-1	Unknown
hdcea_p[u]	Hexadecanoic-acid-exchange	C16H29O2	-1	Unknown
hdceap_c[u]	Hexadecanoyl-phosphate (n-C16:1)	C16H30O5P	-1	Unknown
hdcoa_c[u]	Hexadecenoyl-CoA (n-C16:1CoA)	C37H60N7O17P3S	-4	Unknown
hdd2coa_c[u]	trans-Hexadec-2-enoyl-CoA	C37H60N7O17P3S	-4	Unknown			28935		HMDB03945
hdeACP_c[u]	cis-hexadec-9-enoyl-[acyl-carrier protein] (n-C16:1)	C27H49N2O8PRS	-1	Unknown
hdect_c[u]	5-hydroxyectoine	C6H10N2O3	0	Unknown
hdect_e[u]	5-hydroxyectoine	C6H10N2O3	0	Unknown
hdect_p[u]	5-hydroxyectoine	C6H10N2O3	0	Unknown
hemeO_c[u]	Heme O	C49H56FeN4O5	-2	Unknown	C15672		24480
hexACP_c[u]	Hexanoyl-ACP (n-C6:0ACP)	C17H31N2O8PRS	-1	Unknown
hgmeACP_c[u]	3-Hydroxyglutaryl-[acyl-carrier protein] methyl ester	C17H29N2O11PRS	-1	Unknown
hhlipa_c[u]	heptosyl-heptosyl-kdo2-lipidA	C124H220N2O51P2	-6	Unknown			61507
his__L_c[u]	L-Histidine	C6H9N3O2	0	Unknown	C00135		15971		HMDB00177
his__L_e[u]	L-Histidine	C6H9N3O2	0	Unknown	C00135		15971		HMDB00177
his__L_p[u]	L-Histidine	C6H9N3O2	0	Unknown	C00135		15971		HMDB00177
hisp_c[u]	L-Histidinol phosphate	C6H11N3O4P	-1	Unknown			16996
histd_c[u]	L-Histidinol	C6H12N3O	1	Unknown			16255
histrna_c[u]	L-Histidyl-tRNA(His)	C6H8N3OR	1	Unknown			29155
hlipa_c[u]	heptosyl-kdo2-lipidA	C117H208N2O45P2	-6	Unknown			61502
hmbil_c[u]	Hydroxymethylbilane	C40H38N4O17	-8	Unknown			16645
hom__L_c[u]	L-Homoserine	C4H9NO3	0	Unknown			15699
hom__L_e[u]	L-Homoserine	C4H9NO3	0	Unknown			15699
hom__L_p[u]	L-Homoserine	C4H9NO3	0	Unknown			15699
hpmeACP_c[u]	3-Hydroxypimeloyl-[acyl-carrier protein] methyl ester	C19H33N2O11PRS	-1	Unknown
hpyr_c[u]	Hydroxypyruvate	C3H3O4	-1	Unknown			17180
hx2coa_c[u]	trans-Hex-2-enoyl-CoA	C27H40N7O17P3S	-4	Unknown			28706
hxa_c[u]	Hexanoate (n-C6:0)	C6H11O2	-1	Unknown			17120		HMDB00535
hxa_e[u]	Hexanoate (n-C6:0)	C6H11O2	-1	Unknown			17120		HMDB00535
hxa_p[u]	Hexanoate (n-C6:0)	C6H11O2	-1	Unknown			17120		HMDB00535
hxan_c[u]	Hypoxanthine	C5H4N4O	0	Unknown			17368
hxcoa_c[u]	Hexanoyl-CoA (n-C6:0CoA)	C27H42N7O17P3S	-4	Unknown
iasp_c[u]	Iminoaspartate	C4H3NO4	0	Unknown	C05840		50616
icit_c[u]	Isocitrate	C6H5O7	-3	Unknown			16087
idp_c[u]	IDP	C10H11N4O11P2	-3	Unknown			17808
ile__L_c[u]	L-Isoleucine	C6H13NO2	0	Unknown	C00407		17191
ile__L_e[u]	L-Isoleucine	C6H13NO2	0	Unknown	C00407		17191
ile__L_p[u]	L-Isoleucine	C6H13NO2	0	Unknown	C00407		17191
iletrna_c[u]	L-Isoleucyl-tRNA(Ile)	C6H12NOR	1	Unknown			29160
imacp_c[u]	3-(Imidazol-4-yl)-2-oxopropyl-phosphate	C6H7N2O5P	-2	Unknown			16426
imp_c[u]	IMP	C10H11N4O8P	-2	Unknown			17202
imp_e[u]	IMP	C10H11N4O8P	-2	Unknown			17202
imp_p[u]	IMP	C10H11N4O8P	-2	Unknown			17202
indole_c[u]	Indole	C8H7N	0	Unknown			16881
indole_e[u]	Indole	C8H7N	0	Unknown			16881
indole_p[u]	Indole	C8H7N	0	Unknown			16881
inost_c[u]	myo-Inositol	C6H12O6	0	Unknown	C06153		17268		HMDB00211
inost_e[u]	myo-Inositol	C6H12O6	0	Unknown	C00137		17268		HMDB00211
inost_p[u]	myo-Inositol	C6H12O6	0	Unknown	C00137		17268		HMDB00211
ins_c[u]	Inosine	C10H12N4O5	0	Unknown	C00294		17596
ins_p[u]	Inosine	C10H12N4O5	0	Unknown	C00294		17596
ipdp_c[u]	Isopentenyl-diphosphate	C5H9O7P2	-3	Unknown			128769		HMDB01347
iscs_c[u]	IscS sulfur acceptor protein	HSR	0	Unknown
iscssh_c[u]	IscS with bound sulfur	HS2R	0	Unknown
iscu__2fe2s2_c[u]	IscU with two bound [2Fe-2S] clusters	O2S10Fe4R	-4	Unknown
iscu__2fe2s_c[u]	IscU with bound [2Fe-2S] cluster	H4O2S8Fe2R	-2	Unknown
iscu__4fe4s_c[u]	IscU with bound [4Fe-4S] cluster	H4O2S10Fe4R	-2	Unknown
iscu_c[u]	IscU scaffold protein	H8O2S6R	0	Unknown
itp_c[u]	ITP	C10H11N4O14P3	-4	Unknown			16039
k_c[u]	potassium	K	1	Unknown	C00238		29103
k_e[u]	potassium-exchange	K	1	Unknown	C00238		29103
k_p[u]	potassium	K	1	Unknown	C00238		29103
kdo2lipid4L_c[u]	KDO(2)-lipid IV(A) with laurate	C96H170N2O38P2	-6	Unknown			27422
kdo2lipid4_c[u]	Di[3-deoxy-D-manno-octulosonyl]-lipid IV(A)	C84H148N2O37P2	-6	Unknown	C06025		28526
kdo2lipid4_e[u]	Di[3-deoxy-D-manno-octulosonyl]-lipid IV(A)	C84H148N2O37P2	-6	Unknown	C06025		28526
kdo2lipid4_p[u]	Di[3-deoxy-D-manno-octulosonyl]-lipid IV(A)	C84H148N2O37P2	-6	Unknown	C06025		28526
kdo2lipid4p_c[u]	KDO(2)-lipid IV(A) with palmitoleoyl	C100H176N2O38P2	-6	Unknown
kdo8p_c[u]	3-Deoxy-D-manno-octulosonate-8-phosphate	C8H12O11P	-3	Unknown			18069
kdo_c[u]	3-Deoxy-D-manno-octulosonate	C8H13O8	-1	Unknown			43577
kdolipid4_c[u]	3-Deoxy-D-manno-octulosonyl-lipid IV(A)	C76H137N2O30P2	-5	Unknown	C06024		27439
lac__D_c[u]	(R)-Lactate	C3H5O3	-1	Unknown			16004		HMDB01311
lac__D_e[u]	D-Lactate	C3H5O3	-1	Unknown			16004		HMDB01311
lac__D_p[u]	D-Lactate	C3H5O3	-1	Unknown			16004		HMDB01311
lac__L_c[u]	L-Lactate	C3H5O3	-1	Unknown			16651		HMDB00190
lac__L_e[u]	L-Lactate	C3H5O3	-1	Unknown			16651		HMDB00190
lac__L_p[u]	L-Lactate	C3H5O3	-1	Unknown			16651		HMDB00190
leu__L_c[u]	L-Leucine	C6H13NO2	0	Unknown	C00123		15603		HMDB00687
leu__L_e[u]	L-Leucine	C6H13NO2	0	Unknown	C00123		15603		HMDB00687
leu__L_p[u]	L-Leucine	C6H13NO2	0	Unknown	C00123		15603		HMDB00687
leutrna_c[u]	L-Leucyl-tRNA(Leu)	C6H12NOR	1	Unknown			16624
lgt__S_c[u]	(R)-S-Lactoylglutathione	C13H20N3O8S	-1	Unknown			15694		HMDB01066
lipa_c[u]	KDO(2)-lipid (A)	C110H196N2O39P2	-6	Unknown			27963
lipidA_c[u]	2,3,23-Tetrakis(3-hydroxytetradecanoyl)-D-glucosaminyl-1,6-beta-D-glucosamine 1,4-bisphosphate	C68H126N2O23P2	-4	Unknown			29056
lipidAds_c[u]	Lipid-A-disaccharide	C68H127N2O20P	-2	Unknown			18380
lipidX_c[u]	Lipid-X	C34H64NO12P	-2	Unknown			16942
lipopb_c[u]	lipoate (protein bound)	C8H13OS2	1	Unknown
lys__L_c[u]	L-Lysine	C6H15N2O2	1	Unknown	C00047		133538
lys__L_e[u]	L-Lysine	C6H15N2O2	1	Unknown	C00047		133538
lys__L_p[u]	L-Lysine	C6H15N2O2	1	Unknown	C00047		133538
mal__D_c[u]	D-Malate	C4H4O5	-2	Unknown			15588
mal__D_e[u]	D-Malate	C4H4O5	-2	Unknown			15588
mal__D_p[u]	D-Malate	C4H4O5	-2	Unknown			15588
mal__L_c[u]	(S)-Malate	C4H4O5	-2	Unknown	C00149		15589
mal__L_e[u]	(S)-Malate	C4H4O5	-2	Unknown			15589
mal__L_p[u]	(S)-Malate	C4H4O5	-2	Unknown			15589
malACP_c[u]	Malonyl-[acyl-carrier protein]	C14H22N2O10PRS	-2	Unknown			17330
malcoa_c[u]	Malonyl-CoA	C24H33N7O19P3S	-5	Unknown			15531
malcoame_c[u]	malonyl-CoA methyl ester	C25H36N7O19P3S	-4	Unknown			71242
malt_c[u]	Maltose	C12H22O11	0	Unknown	C00208		17306
malt_e[u]	Maltose	C12H22O11	0	Unknown	C00208		17306
malt_p[u]	Maltose	C12H22O11	0	Unknown	C00208		17306
malthp_c[u]	Maltoheptaose	C42H72O36	0	Unknown
malthx_c[u]	Maltohexaose	C36H62O31	0	Unknown	C01936		27445
malthx_e[u]	Maltohexaose	C36H62O31	0	Unknown	C01936		27445
malthx_p[u]	Maltohexaose	C36H62O31	0	Unknown	C01936		27445
maltpt_c[u]	Maltopentaose	C30H52O26	0	Unknown			61952
maltpt_e[u]	Maltopentaose	C30H52O26	0	Unknown			61952
maltpt_p[u]	Maltopentaose	C30H52O26	0	Unknown			61952
malttr_c[u]	Maltotriose	C18H32O16	0	Unknown			27931
malttr_e[u]	Maltotriose	C18H32O16	0	Unknown			27931
malttr_p[u]	Maltotriose	C18H32O16	0	Unknown			27931
maltttr_c[u]	Maltotetraose	C24H42O21	0	Unknown	C02013		28460
maltttr_e[u]	Maltotetraose	C24H42O21	0	Unknown	C02013		28460
maltttr_p[u]	Maltotetraose	C24H42O21	0	Unknown	C02013		28460
man1p_c[u]	D-Mannose 1-phosphate	C6H11O9P	-2	Unknown			18205		HMDB06330
man6p_c[u]	D-Mannose 6-phosphate	C6H11O9P	-2	Unknown			17369
man6p_e[u]	D-Mannose 6-phosphate	C6H11O9P	-2	Unknown			17369
man6p_p[u]	D-Mannose 6-phosphate	C6H11O9P	-2	Unknown			17369
man_e[u]	D-Mannose	C6H12O6	0	Unknown			16024
man_p[u]	D-Mannose	C6H12O6	0	Unknown			16024
mana_c[u]	D-Mannonate	C6H11O7	-1	Unknown			17767
mdhdhf_c[u]	(2R,4S)-2-methyl-2,4-dihydroxydihydrofuran-3-one	C5H8O4	0	Unknown
meoh_c[u]	Methanol	CH4O1	0	Unknown	C00132		17790
met__L_c[u]	L-Methionine	C5H11NO2S	0	Unknown	C00073		16643		HMDB00696
met__L_e[u]	L-Methionine	C5H11NO2S	0	Unknown	C00073		16643		HMDB00696
met__L_p[u]	L-Methionine	C5H11NO2S	0	Unknown	C00073		16643		HMDB00696
methf_c[u]	5,10-Methenyltetrahydrofolate	C20H20N7O6	-1	Unknown			15638
metsox__R__L_c[u]	L-methionine-R-sulfoxide	C5H11NO3S	0	Unknown
metsox__S__L_c[u]	L-Methionine Sulfoxide	C5H11NO3S	0	Unknown
mettrna_c[u]	L-Methionyl-tRNA (Met)	C5H10NOSR	1	Unknown
mg2_c[u]	magnesium	Mg	2	Unknown	C00305		18420
mg2_e[u]	magnesium-exchange	Mg	2	Unknown	C00305		18420
mg2_p[u]	magnesium	Mg	2	Unknown	C00305		18420
mi1p__D_c[u]	1D-myo-Inositol 1-phosphate	C6H11O9P	-2	Unknown			18297
micit_c[u]	methylisocitrate	C7H7O7	-3	Unknown			15607
mlthf_c[u]	5,10-Methylenetetrahydrofolate;	C20H21N7O6	-2	Unknown			15636
mn2_c[u]	Mn2	Mn	2	Unknown			29035
mn2_e[u]	Mn2-exchange	Mn	2	Unknown			29035
mn2_p[u]	Mn2-exchange	Mn	2	Unknown			29035
moadamp_c[u]	MoaD Protein with bound AMP	C11H12N5O8P1X	-1	Unknown
moadcoo_c[u]	MoaD Protein with carboxylate	C1O2X	-1	Unknown
moadcosh_c[u]	MoaD Protein with thiocarboxylate	C1H1O1S1X	0	Unknown
mobd_c[u]	Molybdate	MoO4	-2	Unknown	C06232		25371
mobd_e[u]	Molybdate-exchange	MoO4	-2	Unknown	C06232		25371
mobd_p[u]	Molybdate	MoO4	-2	Unknown	C06232		25371
moco_c[u]	molybdenum cofactor	C10H10N5O8PS2Mo	-2	Unknown			60525
mococdp_c[u]	molybdopterin cytosine dinucleotide	C19H22N8O15P2S2Mo	-2	Unknown			43955
mocogdp_c[u]	molybdopterin guanine dinucleotide	C20H22N10O15P2S2Mo	-2	Unknown			30404
mpt_c[u]	molybdopterin	C10H10N5O6PS2Cu	-2	Unknown			44074
mptamp_c[u]	adenylated molybdopterin	C20H22N10O12P2S2Cu	-2	Unknown			62727
mql8_c[u]	Menaquinol	C51H74O2	0	Unknown	C05819
mqn8_c[u]	Menaquinone	C51H72O2	0	Unknown	C00828
mthgxl_c[u]	Methylglyoxal	C3H4O2	0	Unknown			17158
mththf_c[u]	(2R,4S)-2-methyl-2,3,3,4-tetrahydroxytetrahydrofuran	C5H10O5	0	Unknown
murein3p3p_p[u]	two linked disacharide tripeptide murein units (uncrosslinked, middle of chain)	C68H104N12O38	-4	Unknown
murein3px4p_p[u]	two disacharide linked murein units, tripeptide crosslinked tetrapeptide (A2pm->D-ala) (middle of chain)	C71H107N13O38	-4	Unknown
murein4p3p_p[u]	two linked disacharide tetrapeptide and tripeptide murein units (uncrosslinked, middle of chain)	C71H109N13O39	-4	Unknown
murein4p4p_p[u]	two linked disacharide tetrapeptide murein units (uncrosslinked, middle of chain)	C74H114N14O40	-4	Unknown
murein4px4p4p_p[u]	three disacharide linked murein units (tetrapeptide crosslinked tetrapeptide (A2pm->D-ala), one uncrosslinked tetrapaptide) (middle of chain)	C111H169N21O59	-6	Unknown
murein4px4p_p[u]	two disacharide linked murein units, tetrapeptide corsslinked tetrapeptide (A2pm->D-ala) (middle of chain)	C74H112N14O39	-4	Unknown
murein4px4px4p_p[u]	three disacharide linked murein units (tetrapeptide crosslinked tetrapeptide (A2pm->D-ala) & tetrapeptide corsslinked tetrapeptide (A2pm->D-ala)) (middle of chain)	C111H167N21O58	-6	Unknown
murein5p3p_p[u]	two linked disacharide pentapeptide and tripeptide murein units (uncrosslinked, middle of chain)	C74H114N14O40	-4	Unknown
murein5p4p_p[u]	two linked disacharide pentapeptide and tetrapeptide murein units (uncrosslinked, middle of chain)	C77H119N15O41	-4	Unknown
murein5p5p5p_p[u]	three linked disacharide pentapeptide murein units (uncrosslinked, middle of chain)	C120H186N24O63	-6	Unknown
murein5p5p_p[u]	two-linked-disacharide-pentapeptide-murein-units-(uncrosslinked, middle of chain)	C80H124N16O42	-4	Unknown
murein5px3p_p[u]	two disacharide linked murein units, pentapeptide corsslinked tripeptide (A2pm->A2pm) (middle of chain)	C74H112N14O39	-4	Unknown
murein5px4p_p[u]	two-disacharide-linked-murein-units	C77H117N15O40	-4	Unknown
murein5px4px4p_p[u]	three disacharide linked murein units (pentapeptide crosslinked tetrapeptide (A2pm->D-ala) tetrapeptide corsslinked tetrapeptide (A2pm->D-ala)) (middle of chain)	C114H172N22O59	-6	Unknown
myrsACP_c[u]	Myristoyl-ACP (n-C14:0ACP)	C25H47N2O8PRS	-1	Unknown
nA4aL24dab_c[u]	N-alpha-acetyl-L-2,4-diaminobutyrate	C6H12N2O3	0	Unknown
nG4aL24dab_c[u]	N-gamma-acetyl-L-2,4-diaminobutyrate	C6H12N2O3	0	Unknown
na1_c[u]	Sodium	Na	1	Unknown	C01330		29101
na1_e[u]	Sodium exchange	Na	1	Unknown	C01330		29101
na1_p[u]	Sodium	Na	1	Unknown	C01330		29101
nac_c[u]	Nicotinate	C6H4NO2	-1	Unknown	C00253		15940
nad_c[u]	Nicotinamide-adenine-dinucleotide	C21H26N7O14P2	-1	Unknown	C00003		15846
nadh_c[u]	Nicotinamide-adenine-dinucleotide-reduced	C21H27N7O14P2	-2	Unknown			16908
nadp_c[u]	Nicotinamide-adenine-dinucleotide-phosphate	C21H25N7O17P3	-3	Unknown			18009
nadph_c[u]	Nicotinamide-adenine-dinucleotide-phosphate-reduced	C21H26N7O17P3	-4	Unknown			16474		HMDB00221
nh4_c[u]	ammonium	NH4	1	Unknown	C00014		135980		HMDB00051
nh4_e[u]	ammonium	H3N	0	Unknown	C00014		135980		HMDB00051
nh4_p[u]	ammonium	H4N	1	Unknown	C00014		135980		HMDB00051
ni2_c[u]	nickel	Ni	2	Unknown	C14711		49786
ni2_e[u]	nickel	Ni	2	Unknown	C14711		49786
ni2_p[u]	nickel	Ni	2	Unknown	C14711		49786
nicrnt_c[u]	Nicotinate D-ribonucleotide	C11H12NO9P	-2	Unknown			15763
nmn_c[u]	NMN	C11H14N2O8P	-1	Unknown			14648
no2_c[u]	Nitrite	NO2	-1	Unknown			16301
no2_e[u]	Nitrite	NO2	-1	Unknown			16301
no2_p[u]	Nitrite	NO2	-1	Unknown			16301
no3_c[u]	Nitrate	NO3	-1	Unknown	C00244		17632		HMDB02878
no3_e[u]	Nitrate	NO3	-1	Unknown	C00244		17632		HMDB02878
no3_p[u]	Nitrate	NO3	-1	Unknown	C00244		17632		HMDB02878
no_c[u]	Nitric oxide	NO	0	Unknown	C00533		16480
no_e[u]	Nitric oxide	NO	0	Unknown	C00533		16480
no_p[u]	Nitric oxide	NO	0	Unknown	C00533		16480
o2_c[u]	O2	O2	0	Unknown	C00007		15379
o2_e[u]	O2	O2	0	Unknown	C00007		15379
o2_p[u]	O2	O2	0	Unknown	C00007		15379
o2s_c[u]	Superoxide anion	O2	-1	Unknown			18421
o2s_e[u]	Superoxide anion	O2	-1	Unknown			18421
o2s_p[u]	Superoxide anion	O2	-1	Unknown			18421
oaa_c[u]	Oxaloacetate	C4H2O5	-2	Unknown	C00036		16452
oc2coa_c[u]	trans-Oct-2-enoyl-CoA	C29H44N7O17P3S	-4	Unknown			27537
ocACP_c[u]	Octanoyl-ACP (n-C8:0ACP)	C19H35N2O8PRS	-1	Unknown
occoa_c[u]	Octanoyl-CoA (n-C8:0CoA)	C29H46N7O17P3S	-4	Unknown			15533		HMDB01070
ocdcaACP_c[u]	Octadecanoyl-ACP (n-C18:0ACP)	C29H55N2O8PRS	-1	Unknown
ocdca_c[u]	octadecanoate (n-C18:0)	C18H35O2	-1	Unknown	C01530		25629
ocdca_e[u]	octadecanoate (n-C18:0)	C18H35O2	-1	Unknown	C01530		25629
ocdca_p[u]	octadecanoate (n-C18:0)	C18H35O2	-1	Unknown	C01530		25629
ocdcap_c[u]	Octadecanoyl-phosphate (n-C18:0)	C18H36O5P	-1	Unknown
ocdcea_c[u]	octadecenoate (n-C18:1)	C18H33O2	-1	Unknown	C00712		16196
ocdcea_e[u]	octadecenoate (n-C18:1)	C18H33O2	-1	Unknown	C00712		16196
ocdcea_p[u]	octadecenoate (n-C18:1)	C18H33O2	-1	Unknown	C00712		16196
ocdceap_c[u]	Octadecanoyl-phosphate (n-C18:1)	C18H34O5P	-1	Unknown
octa_c[u]	octanoate (n-C8:0)	C8H15O2	-1	Unknown	C06423		25646		HMDB00482
octa_e[u]	octanoate (n-C8:0)	C8H15O2	-1	Unknown	C06423		25646		HMDB00482
octa_p[u]	octanoate (n-C8:0)	C8H15O2	-1	Unknown	C06423		25646		HMDB00482
octapb_c[u]	octanoate (protein bound)	C8H15O	1	Unknown
octdp_c[u]	all-trans-Octaprenyl-diphosphate	C40H65O7P2	-3	Unknown			16275
octeACP_c[u]	cis-octadec-11-enoyl-[acyl-carrier protein] (n-C18:1)	C29H53N2O8PRS	-1	Unknown
od2coa_c[u]	trans-Octadec-2-enoyl-CoA	C39H64N7O17P3S	-4	Unknown			50570		HMDB06529
odecoa_c[u]	Octadecenoyl-CoA (n-C18:1CoA)	C39H64N7O17P3S	-4	Unknown
ogmeACP_c[u]	3-Oxo-glutaryl-[acyl-carrier protein] methyl ester	C17H27N2O11PRS	-1	Unknown
ohpb_c[u]	2-Oxo-3-hydroxy-4-phosphobutanoate	C4H4O8P	-3	Unknown			27951
opmeACP_c[u]	3-Oxo-pimeloyl-[acyl-carrier protein] methyl ester	C19H31N2O11PRS	-1	Unknown
orn_c[u]	Ornithine	C5H13N2O2	1	Unknown	C00077		15729		HMDB00214
orot5p_c[u]	Orotidine-5-phosphate	C10H10N2O11P	-3	Unknown			15842
orot_c[u]	Orotate	C5H3N2O4	-1	Unknown	C00295		16742
orot_e[u]	Orotate	C5H3N2O4	-1	Unknown	C00295		16742
orot_p[u]	Orotate	C5H3N2O4	-1	Unknown	C00295		16742
pa120_c[u]	1,2-didodecanoyl-sn-glycerol 3-phosphate	C27H51O8P1	-2	Unknown
pa140_c[u]	1,2-ditetradecanoyl-sn-glycerol 3-phosphate	C31H59O8P1	-2	Unknown			62085
pa141_c[u]	1,2-ditetradec-7-enoyl-sn-glycerol 3-phosphate	C31H55O8P1	-2	Unknown
pa160_c[u]	1,2-dihexadecanoyl-sn-glycerol 3-phosphate	C35H67O8P1	-2	Unknown			72859		HMDB00674
pa161_c[u]	1,2-dihexadec-9-enoyl-sn-glycerol 3-phosphate	C35H63O8P1	-2	Unknown
pa180_c[u]	1,2-dioctadecanoyl-sn-glycerol 3-phosphate	C39H75O8P1	-2	Unknown			82921
pa181_c[u]	1,2-dioctadec-11-enoyl-sn-glycerol 3-phosphate	C39H71O8P1	-2	Unknown
palmACP_c[u]	Hexadecanoyl-[acp]	C27H51N2O8PRS	-1	Unknown
pan4p_c[u]	Pantetheine 4-phosphate	C11H21N2O7PS	-2	Unknown			16858
pant__R_c[u]	(R)-Pantoate	C6H11O4	-1	Unknown			14737
pap_c[u]	Adenosine-3,5-bisphosphate	C10H11N5O10P2	-4	Unknown			17985
paps_c[u]	3-Phosphoadenylyl sulfate	C10H11N5O13P2S	-4	Unknown			17980
pdx5p_c[u]	Pyridoxine-phosphate	C8H10NO6P	-2	Unknown			28803
pe120_c[u]	phosphatidylethanolamine (didodecanoyl, n-C12:0)	C29H58N1O8P1	0	Unknown
pe140_c[u]	phosphatidylethanolamine (ditetradecanoyl, n-C14:0)	C33H66N1O8P1	0	Unknown					HMDB08821
pe141_c[u]	phosphatidylethanolamine (ditetradec-7-enoyl, n-C14:1)	C33H62N1O8P1	0	Unknown
pe160_c[u]	phosphatidylethanolamine-(dihexadecanoyl, n-C16:0)	C37H74N1O8P1	0	Unknown			73005		HMDB08923
pe160_p[u]	phosphatidylethanolamine__dihexadecanoyl__n[c]160_	C37H74N1O8P1	0	Unknown			73005		HMDB08923
pe161_c[u]	phosphatidylethanolamine-(dihexadec-9enoyl, n-C16:1)	C37H70N1O8P1	0	Unknown					HMDB08957
pe161_p[u]	phosphatidylethanolamine__dihexadec_9enoyl__n[c]161_	C37H70N1O8P1	0	Unknown					HMDB08957
pe180_c[u]	phosphatidylethanolamine (dioctadecanoyl, n-C18:0)	C41H82N1O8P1	0	Unknown			39934		HMDB08991
pe181_c[u]	phosphatidylethanolamine (dioctadec-11-enoyl, n-C18:1)	C41H78N1O8P1	0	Unknown
pep_c[u]	Phosphoenolpyruvate	C3H2O6P	-3	Unknown			18021
pg120_c[u]	Phosphatidylglycerol (didodecanoyl, n-C12:0)	C30H58O10P1	-1	Unknown
pg140_c[u]	Phosphatidylglycerol (ditetradecanoyl, n-C14:0)	C34H66O10P1	-1	Unknown
pg141_c[u]	Phosphatidylglycerol (ditetradec-7-enoyl, n-C14:1)	C34H62O10P1	-1	Unknown
pg160_c[u]	Phosphatidylglycerol (dihexadecanoyl, n-C16:0)	C38H74O10P1	-1	Unknown			72829
pg161_c[u]	Phosphatidylglycerol (dihexadec-9-enoyl, n-C16:1)	C38H70O10P1	-1	Unknown
pg180_c[u]	Phosphatidylglycerol (dioctadecanoyl, n-C18:0)	C42H82O10P1	-1	Unknown
pg181_c[u]	Phosphatidylglycerol (dioctadec-11-enoyl, n-C18:1)	C42H78O10P1	-1	Unknown
pgp120_c[u]	Phosphatidylglycerophosphate (didodecanoyl, n-C12:0)	C30H57O13P2	-3	Unknown
pgp140_c[u]	Phosphatidylglycerophosphate (ditetradecanoyl, n-C14:0)	C34H65O13P2	-3	Unknown
pgp141_c[u]	Phosphatidylglycerophosphate (ditetradec-7-enoyl, n-C14:1)	C34H61O13P2	-3	Unknown
pgp160_c[u]	Phosphatidylglycerophosphate (dihexadecanoyl, n-C16:0)	C38H73O13P2	-3	Unknown
pgp161_c[u]	Phosphatidylglycerophosphate (dihexadec-9-enoyl, n-C16:1)	C38H69O13P2	-3	Unknown
pgp180_c[u]	Phosphatidylglycerophosphate (dioctadecanoyl, n-C18:0)	C42H81O13P2	-3	Unknown
pgp181_c[u]	Phosphatidylglycerophosphate (dioctadec-11-enoyl, n-C18:1)	C42H77O13P2	-3	Unknown
phe__L_c[u]	L-Phenylalanine	C9H11NO2	0	Unknown	C00079		17295		HMDB00159
phe__L_e[u]	L-Phenylalanine	C9H11NO2	0	Unknown	C00079		17295		HMDB00159
phe__L_p[u]	L-Phenylalanine	C9H11NO2	0	Unknown	C00079		17295		HMDB00159
pheme_c[u]	Protoheme	C34H30FeN4O4	-2	Unknown			17627
phetrna_c[u]	L-Phenylalanyl-tRNA(Phe)	C9H10NOR	1	Unknown			29153
phom_c[u]	O-Phospho-L-homoserine	C4H8NO6P	-2	Unknown			15961
phpyr_c[u]	Phenylpyruvate	C9H7O3	-1	Unknown	C00166		16815
phthr_c[u]	2-Amino-3-oxo-4-phosphonooxybutyrate	C4H8NO7P	-2	Unknown			18336
pi_c[u]	Orthophosphate	HO4P	-2	Unknown	C00009		18367		HMDB00973
pi_e[u]	Orthophosphate-exchange	HO4P	-2	Unknown	C00009		18367		HMDB00973
pi_p[u]	Orthophosphate	HO4P	-2	Unknown	C00009		18367		HMDB00973
pimACP_c[u]	Pimeloyl-[acyl-carrier protein]	C18H31N2O10PRS	-1	Unknown
pmeACP_c[u]	Pimeloyl-[acyl-carrier protein] methyl ester	C19H33N2O10PRS	-1	Unknown
pmtcoa_c[u]	Palmitoyl-CoA (n-C16:0CoA)	C37H62N7O17P3S	-4	Unknown			15525		HMDB01338
pnto__R_c[u]	(R)-Pantothenate	C9H16NO5	-1	Unknown	C00864		16454		HMDB00210
ppa_c[u]	Propionate (n-C3:0)	C3H5O2	-1	Unknown
ppa_e[u]	Propionate (n-C3:0)	C3H5O2	-1	Unknown
ppa_p[u]	Propionate (n-C3:0)	C3H5O2	-1	Unknown
ppal_c[u]	Propanal	C3H6O	0	Unknown			17153
ppal_e[u]	Propanal	C3H6O	0	Unknown			17153
ppal_p[u]	Propanal	C3H6O	0	Unknown			17153
ppbng_c[u]	Porphobilinogen	C10H13N2O4	-1	Unknown			17381
ppcoa_c[u]	Propanoyl-CoA	C24H36N7O17P3S	-4	Unknown			15539
ppgpp_c[u]	Guanosine 3,5-bis(diphosphate)	C10H11N5O17P4	-6	Unknown			17633
pphn_c[u]	Prephenate	C10H8O6	-2	Unknown			16666
ppi_c[u]	Diphosphate	HO7P2	-3	Unknown			18361
ppp9_c[u]	Protoporphyrin	C34H32N4O4	-2	Unknown			15430
pppg9_c[u]	Protoporphyrinogen IX	C34H38N4O4	-2	Unknown			15435
pppi_c[u]	Inorganic-triphosphate	HO10P3	-4	Unknown			18036		HMDB03379
ppt_e[u]	Phosphonate	HO3P	-2	Unknown			16215
ppt_p[u]	Phosphonate	HO3P	-2	Unknown			16215
pram_c[u]	5-Phosphoribosylamine	C5H11NO7P	-1	Unknown			37737		HMDB01128
pran_c[u]	N-(5-Phospho-D-ribosyl)anthranilate	C12H13NO9P	-3	Unknown			18277
prbamp_c[u]	Phosphoribosyl-AMP	C15H19N5O14P2	-4	Unknown			18374
prbatp_c[u]	1-(5-Phospho-D-ribosyl)-ATP	C15H19N5O20P4	-6	Unknown			18263
preq0_c[u]	7-cyano-7-carbaguanine	C7H5N5O	0	Unknown			45075
preq1_c[u]	7-aminomethyl-7-deazaguanine	C7H10N5O	1	Unknown			45126
prfp_c[u]	5-(5-Phospho-D-ribosylaminoformimino)-1-(5-phosphoribosyl)-imidazole-4-carboxamide	C15H21N5O15P2	-4	Unknown			18302
prlp_c[u]	N-(5-Phospho-D-1-ribulosylformimino)-5-amino-1-(5-phospho-D-ribosyl)-4-imidazolecarboxamide	C15H21N5O15P2	-4	Unknown			27735
pro__L_c[u]	L-Proline	C5H9NO2	0	Unknown	C00148		17203
pro__L_e[u]	L-Proline	C5H9NO2	0	Unknown	C00148		17203
pro__L_p[u]	L-Proline	C5H9NO2	0	Unknown	C00148		17203
progly_c[u]	L-Prolinylglycine	C7H12N2O3	0	Unknown			61695
progly_e[u]	L-Prolinylglycine	C7H12N2O3	0	Unknown			61695
progly_p[u]	L-Prolinylglycine	C7H12N2O3	0	Unknown			61695
protrna_c[u]	L-Prolyl-tRNA(Pro)	C5H8NOR	1	Unknown			29154
prpp_c[u]	5-Phospho-alpha-D-ribose-1-diphosphate	C5H8O14P3	-5	Unknown			17111
ps120_c[u]	phosphatidylserine (didodecanoyl, n-C12:0)	C30H57N1O10P1	-1	Unknown
ps140_c[u]	phosphatidylserine (ditetradecanoyl, n-C14:0)	C34H65N1O10P1	-1	Unknown
ps141_c[u]	phosphatidylserine (ditetradec-7-enoyl, n-C14:1)	C34H61N1O10P1	-1	Unknown
ps160_c[u]	phosphatidylserine-(dihexadecanoyl-n-C16:0)	C38H73N1O10P1	-1	Unknown			111515
ps161_c[u]	phosphatidylserine-(dihexadec-9-enoyl-n-C16:1)	C38H69N1O10P1	-1	Unknown
ps180_c[u]	phosphatidylserine (dioctadecanoyl, n-C18:0)	C42H81N1O10P1	-1	Unknown
ps181_c[u]	phosphatidylserine (dioctadec-11-enoyl, n-C18:1)	C42H77N1O10P1	-1	Unknown
pser__L_c[u]	O-Phospho-L-serine	C3H6NO6P	-2	Unknown			15811
ptrc_c[u]	Putrescine	C4H12N2	0	Unknown			17148		HMDB01414
pyam5p_c[u]	Pyridoxamine 5-phosphate	C8H12N2O5P	-1	Unknown			18335
pydx5p_c[u]	Pyridoxal-5-phosphate	C8H8NO6P	-2	Unknown			18405
pyr_c[u]	Pyruvate	C3H3O3	-1	Unknown			15361		HMDB00243
pyr_e[u]	Pyruvate-exchange	C3H3O3	-1	Unknown			15361		HMDB00243
pyr_p[u]	Pyruvate	C3H3O3	-1	Unknown			15361		HMDB00243
q8_c[u]	Ubiquinone	C49H74O4	0	Unknown	C15602
q8h2_c[u]	ubiquinol	C49H76O4	0	Unknown
quln_c[u]	Quinolinate	C7H3NO4	-2	Unknown			132942
r1p_c[u]	alpha-D-Ribose-1-phosphate	C5H9O8P	-2	Unknown			16300
r5p_c[u]	D-Ribose-5-phosphate	C5H9O8P	-2	Unknown			18189
rbflvrd_c[u]	Reduced riboflavin	C17H22N4O6	0	Unknown			17607
rhcys_c[u]	S-Ribosyl-L-homocysteine	C9H17NO6S	0	Unknown			17575
rib__D_c[u]	D-Ribose	C5H10O5	0	Unknown	C00121		16988
rib__D_e[u]	D-Ribose	C5H10O5	0	Unknown	C00121		16988
rib__D_p[u]	D-Ribose	C5H10O5	0	Unknown	C00121		16988
ribflv_c[u]	Riboflavin	C17H20N4O6	0	Unknown	C00255		17015
ru5p__D_c[u]	D-Ribulose-5-phosphate	C5H9O8P	-2	Unknown			17363		HMDB00618
s17bp_c[u]	Sedoheptulose 1,7-bisphosphate	C7H12O13P2	-4	Unknown			17969
s7p_c[u]	Sedoheptulose-7-phosphate	C7H13O10P	-2	Unknown			15721		HMDB01068
sarc_c[u]	sarcosine	C3H7NO2	0	Unknown
scl_c[u]	sirohydrochlorin	C42H39N4O16	-7	Unknown			18023
ser__L_c[u]	L-Serine	C3H7NO3	0	Unknown	C00065		17115		HMDB00187
ser__L_e[u]	L-Serine	C3H6NO3	0	Unknown	C00065		17115		HMDB00187
ser__L_p[u]	L-Serine	C3H7NO3	0	Unknown	C00065		17115		HMDB00187
sertrna_c[u]	L-Seryl-tRNA(Ser)	C3H6NO2R	1	Unknown
sheme_c[u]	Siroheme	C42H36FeN4O16	-8	Unknown			28599
skm5p_c[u]	Shikimate-3-phosphate	C7H8O8P	-3	Unknown			145989
skm_c[u]	Shikimate	C7H9O5	-1	Unknown			16119
sl26da_c[u]	N-Succinyl-LL-2,6-diaminoheptanedioate	C11H16N2O7	-2	Unknown			17279
sl2a6o_c[u]	N-Succinyl-2-L-amino-6-oxoheptanedioate	C11H12NO8	-3	Unknown			15685
so2_c[u]	sulfur dioxide	O2S	0	Unknown	C09306		18422
so3_c[u]	Sulfite	O3S	-2	Unknown	C00094		17137		HMDB00240
so4_c[u]	Sulfate	O4S	-2	Unknown	C00059		16189
so4_e[u]	Sulfate-exchange	O4S	-2	Unknown	C00059		16189
so4_p[u]	Sulfate-exchange	O4S	-2	Unknown	C00059		16189
spmd_c[u]	Spermidine	C7H19N3	0	Unknown			16610
stcoa_c[u]	Stearoyl-CoA (n-C18:0CoA)	C39H66N7O17P3S	-4	Unknown			15541
sucarg_c[u]	N2-Succinyl-L-arginine	C10H17N4O5	-1	Unknown			17705
succ_c[u]	Succinate	C4H4O4	-2	Unknown			15741
succ_e[u]	Succinate	C4H4O4	-2	Unknown			15741
succ_p[u]	Succinate	C4H4O4	-2	Unknown			15741
succoa_c[u]	Succinyl-CoA	C25H35N7O19P3S	-5	Unknown			15380
sucglu_c[u]	N2-Succinyl-L-glutamate	C9H10NO7	-3	Unknown			48957
sucgsa_c[u]	N2-Succinyl-L-glutamate 5-semialdehyde	C9H11NO6	-2	Unknown			27657
suchms_c[u]	O-Succinyl-L-homoserine	C8H12NO6	-1	Unknown			16160
sucorn_c[u]	N2-Succinyl-L-ornithine	C9H15N2O5	-1	Unknown			27574
sucsal_c[u]	Succinate-semialdehyde;	C4H5O3	-1	Unknown			16265
sufbcd__2fe2s2_c[u]	SufBCD with two bound [2Fe-2S] clusters	O2S10Fe4R	-4	Unknown
sufbcd__2fe2s_c[u]	SufBCD with bound [2Fe-2S] cluster	H4O2S8Fe2R	-2	Unknown
sufbcd__4fe4s_c[u]	SufBCD with bound [4Fe-4S] cluster	H4O2S10Fe4R	-2	Unknown
sufbcd_c[u]	SufBCD scaffold complex	H8O2S6R	0	Unknown
sufse_c[u]	SufSE sulfur acceptor complex	HSR	0	Unknown
sufsesh_c[u]	SufSE with bound sulfur	HS2R	0	Unknown
t3c11vaceACP_c[u]	trans-3-cis-11-vacceoyl-[acyl-carrier protein]	C29H51N2O8PRS	-1	Unknown
t3c5ddeceACP_c[u]	trans-3-cis-5-dodecenoyl-[acyl-carrier protein]	C23H39N2O8PRS	-1	Unknown
t3c7mrseACP_c[u]	trans-3-cis-7-myristoleoyl-[acyl-carrier protein]	C25H43N2O8PRS	-1	Unknown
t3c9palmeACP_c[u]	trans-3-cis-9-palmitoleoyl-[acyl-carrier protein]	C27H47N2O8PRS	-1	Unknown
tag6p__D_c[u]	D-Tagatose 6-phosphate	C6H11O9P	-2	Unknown			17837
tagdp__D_c[u]	D-Tagatose 1,6-biphosphate	C6H10O12P2	-4	Unknown			16743
tartr__L_c[u]	L-tartrate	C4H4O6	-2	Unknown	C00898		15193
tartr__L_p[u]	L-tartrate	C4H4O6	-2	Unknown	C00898		15193
td2coa_c[u]	trans-Tetradec-2-enoyl-CoA	C35H56N7O17P3S	-4	Unknown			27721		HMDB03946
tdcoa_c[u]	Tetradecanoyl-CoA (n-C14:0CoA)	C35H58N7O17P3S	-4	Unknown			15532		HMDB01521
tddec2eACP_c[u]	trans-Dodec-2-enoyl-[acyl-carrier protein]	C23H41N2O8PRS	-1	Unknown
tdeACP_c[u]	cis-tetradec-7-enoyl-[acyl-carrier protein] (n-C14:1)	C25H45N2O8PRS	-1	Unknown
tdec2eACP_c[u]	trans-Dec-2-enoyl-[acyl-carrier protein]	C21H37N2O8PRS	-1	Unknown
tdecoa_c[u]	Tetradecenoyl-CoA (n-C14:1CoA)	C35H56N7O17P3S	-4	Unknown
thdp_c[u]	2,3,4,5-Tetrahydrodipicolinate	C7H7NO4	-2	Unknown			11408
thex2eACP_c[u]	trans-Hex-2-enoyl-[acyl-carrier protein]	C17H29N2O8PRS	-1	Unknown
thf_c[u]	Tetrahydrofolate	C19H21N7O6	-2	Unknown			15635
thmmp_c[u]	Thiamin-monophosphate	C12H16N4O4PS	-1	Unknown			26945
thmnp_c[u]	Tetrahydromonapterin	C9H15N5O4	0	Unknown
thmpp_c[u]	Thiamin-diphosphate	C12H19N4O7P2S	0	Unknown	C00068		45931
thr__L_c[u]	L-Threonine	C4H9NO3	0	Unknown	C00188		16857
thrtrna_c[u]	L-Threonyl-tRNA(Thr)	C4H8NO2R	1	Unknown			29163
thym_c[u]	Thymine	C5H6N2O2	0	Unknown			17821
thym_e[u]	Thymine	C5H6N2O2	0	Unknown			17821
thym_p[u]	Thymine	C5H6N2O2	0	Unknown			17821
thymd_c[u]	Thymidine	C10H14N2O5	0	Unknown			17748
tmrs2eACP_c[u]	trans-Tetradec-2-enoyl-[acyl-carrier protein]	C25H45N2O8PRS	-1	Unknown
toct2eACP_c[u]	trans-Oct-2-enoyl-[acyl-carrier protein]	C19H33N2O8PRS	-1	Unknown
toctd2eACP_c[u]	trans-octadec-2-enoyl-[acyl-carrier protein]	C29H53N2O8PRS	-1	Unknown
tpalm2eACP_c[u]	trans-Hexadec-2-enoyl-[acyl-carrier protein]	C27H49N2O8PRS	-1	Unknown
trdox_c[u]	Thioredoxin-disulfide	X	0	Unknown			18191
trdrd_c[u]	Thioredoxin	XH2	0	Unknown
tre_c[u]	alpha,alpha-Trehalose	C12H22O11	0	Unknown	C01083		16551
tre_e[u]	alpha,alpha-Trehalose	C12H22O11	0	Unknown	C01083		16551
tre_p[u]	alpha,alpha-Trehalose	C12H22O11	0	Unknown	C01083		16551
trnaala_c[u]	tRNA(Ala)	R	0	Unknown			29170
trnaarg_c[u]	tRNA(Arg)	R	0	Unknown			29171
trnaasp_c[u]	tRNA(Asp)	R	0	Unknown			29186
trnaglu_c[u]	tRNA-(Glu)	R	0	Unknown			29175
trnahis_c[u]	tRNA(His)	R	0	Unknown			29178
trnaile_c[u]	tRNA(Ile)	R	0	Unknown			29174
trnaleu_c[u]	tRNA(Leu)	R	0	Unknown			29169
trnamet_c[u]	tRNA(Met)	R	0	Unknown			29173
trnaphe_c[u]	tRNA(Phe)	R	0	Unknown			29184
trnapro_c[u]	tRNA(Pro)	R	0	Unknown			29177
trnaser_c[u]	tRNA(Ser)	R	0	Unknown			29179
trnathr_c[u]	tRNA(Thr)	R	0	Unknown			29180
trnatrp_c[u]	tRNA(Trp)	R	0	Unknown			29181
trnaval_c[u]	tRNA(Val)	R	0	Unknown			29183
trp__L_c[u]	L-Tryptophan	C11H12N2O2	0	Unknown	C00078		16828		HMDB00929
trp__L_e[u]	L-Tryptophan	C11H12N2O2	0	Unknown	C00078		16828		HMDB00929
trp__L_p[u]	L-Tryptophan	C11H12N2O2	0	Unknown	C00078		16828		HMDB00929
trptrna_c[u]	L-Tryptophanyl-tRNA(Trp)	C11H11N2OR	1	Unknown			29159
ttdca_c[u]	tetradecanoate (n-C14:0)	C14H27O2	-1	Unknown
ttdca_e[u]	tetradecanoate (n-C14:0)	C14H27O2	-1	Unknown
ttdca_p[u]	tetradecanoate (n-C14:0)	C14H27O2	-1	Unknown
ttdcap_c[u]	Tetradecanoyl-phosphate (n-C14:0)	C14H28O5P	-1	Unknown
ttdcea_c[u]	tetradecenoate (n-C14:1)	C14H25O2	-1	Unknown
ttdcea_e[u]	tetradecenoate (n-C14:1)	C14H25O2	-1	Unknown
ttdcea_p[u]	tetradecenoate (n-C14:1)	C14H25O2	-1	Unknown
ttdceap_c[u]	Tetradecanoyl-phosphate (n-C14:1)	C14H26O5P	-1	Unknown
tungs_c[u]	tungstate	O4W1	-2	Unknown			36271
tungs_e[u]	tungstate	O4W1	-2	Unknown			36271
tungs_p[u]	tungstate	O4W1	-2	Unknown			36271
tyr__L_c[u]	L-Tyrosine	C9H11NO3	0	Unknown	C00082		17895		HMDB00158
tyr__L_e[u]	L-Tyrosine	C9H11NO3	0	Unknown	C00082		17895		HMDB00158
tyr__L_p[u]	L-Tyrosine	C9H11NO3	0	Unknown	C00082		17895		HMDB00158
u23ga_c[u]	UDP-2,3-bis(3-hydroxytetradecanoyl)glucosamine	C43H75N3O20P2	-2	Unknown			78847
u3aga_c[u]	UDP-3-O-(3-hydroxytetradecanoyl)-N-acetylglucosamine	C31H51N3O19P2	-2	Unknown			61494
u3hga_c[u]	UDP-3-O-(3-hydroxytetradecanoyl)-D-glucosamine	C29H50N3O18P2	-1	Unknown			27392
uaagmda_c[u]	Undecaprenyl-diphospho-N-acetylmuramoyl-(N-acetylglucosamine)-L-alanyl-D-glutamyl-meso-2,6-diaminopimeloyl-D-alanyl-D-alanine	C95H152N8O28P2	-4	Unknown
uaccg_c[u]	UDP-N-acetyl-3-(1-carboxyvinyl)-D-glucosamine	C20H26N3O19P2	-3	Unknown			16435
uacgam_c[u]	UDP-N-acetyl-alpha-D-glucosamine	C17H25N3O17P2	-2	Unknown	C00043		16264
uagmda_c[u]	Undecaprenyl-diphospho-N-acetylmuramoyl-L-alanyl-D-glutamyl-meso-2,6-diaminopimeloyl-D-alanyl-D-alanine	C87H139N7O23P2	-4	Unknown	C05897		61387
uama_c[u]	UDP-N-acetylmuramoyl-L-alanine	C23H33N4O20P2	-3	Unknown			16932
uamag_c[u]	UDP-N-acetylmuramoyl-L-alanyl-D-glutamate	C28H39N5O23P2	-4	Unknown			16970
uamr_c[u]	UDP-N-acetylmuramate	C20H28N3O19P2	-3	Unknown			17882
udcpdp_c[u]	di-trans,poly-cis-Undecaprenyl-diphosphate	C55H89O7P2	-3	Unknown			17047
udcpp_c[u]	di-trans,poly-cis-Undecaprenyl-phosphate	C55H89O4P	-2	Unknown			16141
udp_c[u]	UDP	C9H11N2O12P2	-3	Unknown	C00015		17659
udpg_c[u]	UDP-glucose	C15H22N2O17P2	-2	Unknown	C00029		18066
udpgal_c[u]	UDPgalactose	C15H22N2O17P2	-2	Unknown	C00052		18307
udpglcur_c[u]	UDP-D-glucuronate	C15H19N2O18P2	-3	Unknown	C00167		17200
ugmd_c[u]	UDP-N-acetylmuramoyl-L-alanyl-D-gamma-glutamyl-meso-2,6-diaminopimelate	C35H51N7O26P2	-4	Unknown			28639
ugmda_c[u]	UDP-N-acetylmuramoyl-L-alanyl-D-glutamyl-6-carboxy-L-lysyl-D-alanyl-D-alanine	C41H61N9O28P2	-4	Unknown			18199
um4p_c[u]	UDP-N-acetylmuramoyl-L-alanyl-D-gamma-glutamyl-meso-2,6-diaminopimelate-D-alanine	C38H56N8O27P2	-4	Unknown
ump_c[u]	UMP	C9H11N2O9P	-2	Unknown			16695
uppg3_c[u]	Uroporphyrinogen III	C40H36N4O16	-8	Unknown			15437
ura_c[u]	Uracil	C4H4N2O2	0	Unknown	C00106		17568
ura_e[u]	Uracil	C4H4N2O2	0	Unknown	C00106		17568
ura_p[u]	Uracil	C4H4N2O2	0	Unknown	C00106		17568
urate_c[u]	Urate	C5H4N4O3	0	Unknown			17775
urdglyc_c[u]	(-)-Ureidoglycolate	C3H5N2O4	-1	Unknown	C00603		15412
urea_c[u]	Urea	CH6N2O	2	Unknown	C00086		134711
uri_c[u]	Uridine	C9H12N2O6	0	Unknown			16704
utp_c[u]	Uridine-5-triphosphate	C9H11N2O15P3	-4	Unknown			15713
val__L_c[u]	L-Valine	C5H11NO2	0	Unknown	C00183		16414		HMDB00883
val__L_e[u]	L-Valine	C5H11NO2	0	Unknown	C00183		16414		HMDB00883
val__L_p[u]	L-Valine	C5H11NO2	0	Unknown	C00183		16414		HMDB00883
valtrna_c[u]	L-Valyl-tRNA(Val)	C5H10NOR	1	Unknown			29164
wco_c[u]	tungsten binding cofactor	C10H10N5O8PS2W	-2	Unknown
xan_c[u]	Xanthine	C5H4N4O2	0	Unknown			15318
xan_e[u]	Xanthine	C5H4N4O2	0	Unknown			15318
xan_p[u]	Xanthine	C5H4N4O2	0	Unknown			15318
xmp_c[u]	Xanthosine-5-phosphate	C10H11N4O9P	-2	Unknown			15652
xmp_e[u]	Xanthosine-5-phosphate	C10H11N4O9P	-2	Unknown			15652
xmp_p[u]	Xanthosine-5-phosphate	C10H11N4O9P	-2	Unknown			15652
xtp_c[u]	XTP	C10H11N4O15P3	-4	Unknown			10049
xtsn_c[u]	Xanthosine	C10H12N4O6	0	Unknown			18107
xtsn_e[u]	Xanthosine	C10H12N4O6	0	Unknown			18107
xtsn_p[u]	Xanthosine	C10H12N4O6	0	Unknown			18107
xu5p__D_c[u]	D-Xylulose-5-phosphate	C5H9O8P	-2	Unknown			16332		HMDB00868
xylu__D_c[u]	D-Xylulose	C5H10O5	0	Unknown	C00310		17140		HMDB00751
zn2_c[u]	Zinc	Zn	2	Unknown	C00038		29105
zn2_e[u]	Zinc-exchange	Zn	2	Unknown	C00038		29105
zn2_p[u]	Zinc-exchange	Zn	2	Unknown	C00038		29105
2ameph_c[u]	2-Aminoethylphosphonate	C2H7NO3P	-1	Unknown	C03557		15573
2h3k5m_c[u]	2,3-Diketo-5-methylthiopentyl-1-phosphate	C6H8O6PS	-3	Unknown	C15651		50605		HMDB59620
2mhob_c[u]	2-Methyl-1-hydroxybutyl-ThPP	C17H29N4O8P2S	1	Unknown	C15978
2mhop_c[u]	2-Methyl-1-hydroxypropyl-ThPP	C16H27N4O8P2S	1	Unknown	C15976		48522
2oxpaccoa_c[u]	2-Oxepin-2(3H)-ylideneacetyl-CoA	C29H38N7O18P3S	-4	Unknown	C19975		63251
35cgmp_c[u]	3',5'-Cyclic GMP	C10H11N5O7P	-1	Unknown	C00942		16356
3amp_c[u]	3'-AMP	C10H12N5O7P	-2	Unknown	C01367		28931		HMDB03540
3cmp_c[u]	3'-CMP	C9H12N3O8P	-2	Unknown	C05822		53013
3gmp_c[u]	Guanosine 3'-phosphate	C10H12N5O8P	-2	Unknown	C06193		28072
3mbald_c[u]	Prenol	C5H10O	0	Unknown	C01390		16019		HMDB06478
3mhtpp_c[u]	3-Methyl-1-hydroxybutyl-ThPP	C17H29N4O8P2S	1	Unknown	C15974				HMDB06865
3mtp_c[u]	3-(Methylthio)propanoate	C4H7O2S	-1	Unknown	C08276		1438
3ump_c[u]	3'-UMP	C9H11N2O9P	-2	Unknown	C01368		28895
4izp_c[u]	4-Imidazolone-5-propanoate	C6H7N2O3	-1	Unknown	C03680		11041
4mhetz_c[u]	5-(2-Hydroxyethyl)-4-methylthiazole	C6H9NOS	0	Unknown			17957
56dh5flura_c[u]	5,6-Dihydro-5-fluorouracil	C4H4FN2O2	1	Unknown	C16630
56dthm_c[u]	5,6-Dihydrothymine	C5H8N2O2	0	Unknown	C21028		27468
56dura_c[u]	5,6-Dihydrouracil	C4H6N2O2	0	Unknown			15901
5dh4dglcn_c[u]	5-Dehydro-4-deoxy-D-glucuronate	C6H7O6	-1	Unknown	C04053		17117
5mdr1p_c[u]	S-Methyl-5-thio-D-ribose 1-phosphate	C6H11O7PS	-2	Unknown	C04188		27859
5mdru1p_c[u]	S-Methyl-5-thio-D-ribulose 1-phosphate	C6H11O7PS	-2	Unknown	C04582		28096		HMDB01299
5prdmbz_c[u]	N1-(5-Phospho-alpha-D-ribosyl)-5,6-dimethylbenzimidazole	C14H17N2O7P	-2	Unknown	C04778		16837
but_c[u]	Butanoic acid	C4H7O2	-1	Unknown	C00246
hmgcoa_c[u]	(S)-3-Hydroxy-3-methylglutaryl-CoA	C27H39N7O20P3S	-5	Unknown	C00356
hyptaur_c[u]	Hypotaurine	C2H7NO2S	0	Unknown	C00519
3oh3hxglutcoa_c[u]	3-Hydroxy-3-(4-methylpent-3-en-1-yl)glutaryl-CoA	C32H52N7O20P3S	-4	Unknown	C04675
decdp_c[u]	all-trans-Polyprenyl diphosphate	C50H82O7P2	-2	Unknown	C17432		18239
propyn_oh_c[u]	2-Propyn-1-ol	C3H4O	0	Unknown	C05986
acnamp_c[u]	N-Acetylneuraminate 9-phosphate	C11H17NO12P	-3	Unknown	C06241
BPt_c[u]	Biopterin	C9H11N5O3	0	Unknown	C06313
pre8_c[u]	Precorrin 8X	C45H53N4O14	-7	Unknown	C06408
2CLetoh_c[u]	2-Chloroethanol	C2H5ClO	0	Unknown	C06753
cbshclin_c[u]	Cobalt-sirohydrochlorin	C42H44CoN4O16	-2	Unknown	C11538
adpcoa_c[u]	Adipyl-CoA	C27H39N7O19P3S	-5	Unknown
3mbutdhla_c[u]	[Dihydrolipoyllysine-residue (2-methylpropanoyl)transferase] S-(3-methylbutanoyl)dihydrolipoyllysine	C13H23NO2S2	-2	Unknown	C05119
2mpdhl_c[u]	[Dihydrolipoyllysine-residue (2-methylpropanoyl)transferase] S-(2-methylpropanoyl)dihydrolipoyllysine	C12H22NO2S2	1	Unknown	C04424		17577
2mbdhl_c[u]	[Dihydrolipoyllysine-residue (2-methylpropanoyl)transferase] S-(2-methylbutanoyl)dihydrolipoyllysine	C13H25NO2S2	0	Unknown	C05118		28692
3oh5ohxn_c[u]	3-Hydroxy-5-oxohexanoate	C6H10O4	-1	Unknown	C16272
3oh5ohxncoa_c[u]	3-Hydroxy-5-oxohexanoyl-CoA	C27H44N7O19P3S	-3	Unknown	C16273
5doxglcur_c[u]	5-Deoxy-D-glucuronate	C6H9O6	-1	Unknown	C16737
cbflll_c[u]	Cobalt-factor III	C43H46CoN4O16	-2	Unknown	C17401
nsfd_c[u]	Polysulfide	H2S3	0	Unknown	C19692
dhha_c[u]	(5S,6S)-6-Amino-5-hydroxycyclohexa-1,3-diene-1-carboxylate	C7H9NO3	0	Unknown	C19830
6a5ochxen1cbxl_c[u]	(1R,6S)-6-Amino-5-oxocyclohex-2-ene-1-carboxylate	C7H9NO3	0	Unknown	C19831
inostket_c[u]	1-Keto-D-chiro-inositol	C6H10O6	0	Unknown	C20251
2ohpropthpp_c[u]	2-(alpha-Hydroxypropyl)thiamine diphosphate	C15H25N4O8P2S	0	Unknown	C21017
propdhl_c[u]	Enzyme N6-(S-propyldihydrolipoyl)lysine	C11H20NO2S2	0	Unknown	C21018
lipa12aepp_c[u]	Kdo2-lipid A 1-(2-aminoethyl diphosphate)	C112H202N3O42P3	-6	Unknown	C21461
lipa14epp_c[u]	Kdo2-lipid A 4'-(2-aminoethyl diphosphate)	C112H202N3O42P3	-6	Unknown	C21462
lipa142epp_c[u]	Kdo2-lipid A 1,4'-bis(2-aminoethyl diphosphate)	C114H208N4O45P4	-6	Unknown	C21463
lipa1dep_c[u]	1-Dephospho-KDO2-lipid A	C128H237N2O36P	0	Unknown	C21994
lipa1petn_c[u]	1-PEtN-KDO2-lipid A	C130H243N3O39P2	0	Unknown	C21995
Lfmkynr_c[u]	L-Formylkynurenine	C11H12N2O4	0	Unknown	C02700		18377		HMDB01200
Lkynr_c[u]	L-Kynurenine	C10H12N2O3	0	Unknown			16946		HMDB00684
Pald_c[u]	Phosphonoacetaldehyde	C2H3O4P	-2	Unknown	C03167		18124
acmanap_c[u]	N-Acetyl-D-mannosamine 6-phosphate	C8H14NO9P	-2	Unknown	C04257		28273
adcobhex_c[u]	Adenosyl cobyrinate hexaamide	C55H76CoN15O11	-3	Unknown	C06507		2483
adocbip_c[u]	Adenosyl cobinamide phosphate	C58H85CoN16O14P	-1	Unknown	C06509		2481
aflburppa_c[u]	alpha-Fluoro-beta-ureidopropionic acid	C4H6FN2O3	-1	Unknown	C16631
agdpcbi_c[u]	Adenosine-GDP-cobinamide	C68CoH95N21O21P2	-1	Unknown	C06510		2479
appl_c[u]	(R)-1-Aminopropan-2-ol	C3H10NO	1	Unknown	C03194		15675
applp_c[u]	D-1-Aminopropan-2-ol O-phosphate	C3H10NO4P	0	Unknown	C04122		28390
cellb_c[u]	Cellobiose	C12H22O11	0	Unknown	C06422		36217
cobya_c[u]	Cobyrinate	C45H52CoN4O14	-6	Unknown	C05773		52499
codhpre6_c[u]	Cobalt-dihydro-precorrin 6	C44H47N4O16Co	-7	Unknown	C11543		3789
codscl5a_c[u]	Cobalt-precorrin 5A	C45H46CoN4O16	-6	Unknown			52488
codscl5b_c[u]	Cobalt-precorrin 5B	C43H43CoN4O16	-7	Unknown	C16243		52489
codscl7_c[u]	Cobalt-precorrin 7	C44H50CoN4O14	-7	Unknown	C16244		52490
codscl8x_c[u]	Cobalt-precorrin 8	C45H52CoN4O14	-6	Unknown	C11545		3795
copre3_c[u]	Cobalt-precorrin 3	C43H41CoN4O16	-7	Unknown	C11539		3791
copre4_c[u]	Cobalt-precorrin 4	C44H44CoN4O16	-6	Unknown	C11540		3792
copre6_c[u]	Cobalt-precorrin 6	C44H45CoN4O16	-7	Unknown	C11542
cynt_c[u]	Cyanate	CNO	-1	Unknown	C01417		28024
d5kg_c[u]	2-Deoxy-5-keto-D-gluconic acid	C6H9O6	-1	Unknown	C06892		16669
d5kgp_c[u]	2-Deoxy-5-keto-D-gluconic acid 6-phosphate	C6H8O9P	-3	Unknown	C06893		16925
dhmtp_c[u]	1,2-Dihydroxy-5-(methylthio)pent-1-en-3-one	C6H9O3S	-1	Unknown	C15606		49252
dhna_c[u]	1,4-Dihydroxy-2-naphthoate	C11H7O4	-1	Unknown	C03657		11173
dkdi_c[u]	3D-3,5/4-Trihydroxycyclohexane-1,2-dione	C6H8O5	0	Unknown	C04287		28446
dmbzid_c[u]	Dimethylbenzimidazole	C9H10N2	0	Unknown			15890
dms_c[u]	Dimethyl sulfide	C2H6S	0	Unknown			17437
dmso_c[u]	Dimethyl sulfoxide	C2H6OS	0	Unknown	C11143		28262
dtdp4d6dg_c[u]	dTDP-4-oxo-6-deoxy-D-glucose	C16H22N2O15P2	-2	Unknown	C11907		16128
dtdp4d6dm_c[u]	dTDP-4-dehydro-beta-L-rhamnose	C16H22N2O15P2	-2	Unknown	C00688		15744
dtdprmn_c[u]	dTDP-L-rhamnose	C16H24N2O15P2	-2	Unknown	C03319		15774
forglu_c[u]	N-Formimino-L-glutamate	C6H9N2O4	-1	Unknown	C00439		18327
hgbam_c[u]	Hydrogenobyrinate a,c diamide	C45H60N6O12	-2	Unknown	C06503		27914
hgbyr_c[u]	Hydrogenobyrinate	C45H54N4O14	-6	Unknown	C06399		17926
ichor_c[u]	Isochorismate	C10H8O6	-2	Unknown	C00885		17582
mppp9_c[u]	Magnesium protoporphyrin	C34H30MgN4O4	-2	Unknown	C03516		15431
ppap_c[u]	Propanoyl phosphate	C3H5O5P	-2	Unknown	C02876		58933
pre3a_c[u]	Precorrin 3A	C43H43N4O16	-7	Unknown	C05772		28307
pre3b_c[u]	Precorrin 3B	C43H43N4O17	-7	Unknown	C06406		27711
pre4_c[u]	Precorrin 4	C44H44N4O17	-8	Unknown	C06407		16430
pre5_c[u]	Precorrin 5	C45H46N4O17	-7	Unknown	C06416		27630
pre6a_c[u]	Precorrin 6X	C44H47N4O16	-7	Unknown	C06320		27513
pre6b_c[u]	Precorrin 6Y	C44H49N4O16	-7	Unknown	C06319		27858
rdmbzi_c[u]	alpha-Ribazole	C14H18N2O4	0	Unknown
tet_c[u]	Tetrathionate	O6S4	-2	Unknown	C02084		15226
thrp_c[u]	L-Threonine O-3-phosphate	C4H8NO6P	-2	Unknown	C12147		37525
urcan_c[u]	Urocanate	C6H5N2O2	-1	Unknown	C00785		17771		HMDB00301
2ins_c[u]	2-Inosose	C6H10O6	0	Unknown	C00691		17811
3oxoadp_c[u]	3oxoadp_c	C6H6O5	-2	Unknown	C00846		15775
oxadpcoa_c[u]	oxadpcoa_c	C27H37N7O20P3S	-5	Unknown	C02232		15490
acac_c[u]	acac_c	C4H5O3	-1	Unknown	C00164		131367
camp_c[u]	dAMP;2'-Deoxyadenosine 5'-phosphate	C10H11N5O6P	-1	Unknown	C00360		17489
acetone_c[u]	Acetone	C3H6O	0	Unknown	C00207		15347
2ppoh_c[u]	2-Propanol	C3H8O	0	Unknown	C01845		17824
cala_c[u]	N-Carbamoyl-beta-alanine	C4H8N2O3	0	Unknown	C02642		11892
3hpp_c[u]	3-Hydroxypropanoate	C3H5O3	-1	Unknown	C01013		16510
msa_c[u]	Malonate semialdehyde	C3H3O3	-1	Unknown	C00222		17960
hqn_c[u]	C15603_c	C6H6O2	0	Unknown	C15603		17594
fdxrd_c[u]	fdxrd_c	Fe2S2H	0	Unknown			17513
fdxo_2_2_c[u]	fdxo_2_2_c	Fe2S2	0	Unknown	C00139		17908
prpnte_c[u]	C00163_c	C3H5O2	-1	Unknown	C00163
gln__D_c[u]	C00819_c	C5H10N2O3	0	Unknown	C00819
apoACP_c[u]	C03688_c	H2R	-1	Unknown	C03688
lip_lys__L_c[u]	C15972_c	C8H14NOS2	0	Unknown	C15972
thbpt_c[u]	thbpt_c	C9H15N5O3	0	Unknown	C00272		136570		HMDB00027
3mgcoa_c[u]	3mgcoa_c	C27H37N7O19P3S	-5	Unknown	C03231
dtdpglu_c[u]	dtdpglu_c	C16H24N2O16P2	-2	Unknown	C00842		15700
glutcoa_c[u]	glutcoa_c	C26H37N7O19P3S	-5	Unknown	C00527		15524
ibcoa_c[u]	ibcoa_c	C25H38N7O17P3S	-4	Unknown	C00630		15479
dhlam_c[u]	C15973_c	C8H17NOS2	0	Unknown	C15973		17694		HMDB00985
dag_hs_c[u]	dag_hs_c	C3H6ORCO2R2CO2	0	Unknown	C00165		17815
3uib_c[u]	C21029_c	C5H9N2O3	-1	Unknown	C05100		1670
2mbcoa_c[u]	C15980_c	C26H40N7O17P3S	-4	Unknown	C01033		15477		HMDB01041
cbm_c[u]	cbm_c	CH2NO2	-1	Unknown	C01563		13941
ivcoa_c[u]	ivcoa_c	C26H40N7O17P3S	-4	Unknown	C02939		15487
46dh25dohxn_c[u]	C04349_c	C6H7O6	-1	Unknown	C04349
prop_ald_c[u]	C05985_c	C3H2O	0	Unknown	C05985
adocbi_c[u]	adocbi_c	C58H84CoN16O11	1	Unknown	C06508				HMDB06903
adocbl_c[u]	adocbl_c	C72H100CoN18O17P	0	Unknown	C00194
gln__L_c[u]	gln__L_c	C5H10N2O3	0	Unknown	C00064		18050
adcob1nda_c[u]	C06506_c	C55H68CoN11O15	-7	Unknown	C06506
co2dam_c[u]	co2dam_c	C45CoH61N6O12	1	Unknown			27937
CLacald_c[u]	C06754_c	C2H3ClO	0	Unknown	C06754
cdpdag_cho_c[u]	cdpdag_cho_c	C14H19N3O15P2R2	-2	Unknown	C00269		17962
pchol_cho_c[u]	pchol_cho_c	C10H18NO8PR2	0	Unknown	C00157
23dhacoa_c[u]	C14144_c	C27H37N7O19P3S	-5	Unknown	C14144		67261
sel_c[u]	sel_c	O4Se	-2	Unknown	C05697		15075
slnt_c[u]	slnt_c	O3Se	-2	Unknown	C05684		18212
hemeA_c[u]	hemeA_c	C49H56FeN4O6	-2	Unknown			24479		HMDB06901
Lcyst_c[u]	Lcyst_c	C3H6NO5S	-1	Unknown	C00506		17285
7m3o6octcoa_c[u]	C16466_c	C30H48N7O18P3S	0	Unknown	C16466
34dhphe_c[u]	C00355_c	C9H11NO4	0	Unknown	C00355
45secdop_c[u]	C17758_c	C9H11NO6	0	Unknown	C17758
2ep12phaccoa_c[u]	2-(1,2-Epoxy-1,2-dihydrophenyl)acetyl-CoA	C29H38N7O18P3S	0	Unknown	C20062
4aammp_c[u]	C20267_c	C6H11N4	1	Unknown	C20267
sarcs_c[u]	sarcs_c	C3H7NO2	0	Unknown	C00213		15611
tsul_c[u]	tsul_c	HO3S2	-2	Unknown	C00320		16094
3mtppcoa_c[u]	C20870_c	C25H38N7O17P3S2	-4	Unknown
athr__L_c[u]	athr__L_c	C4H9NO3	0	Unknown	C05519		28718
pe_hs_c[u]	pe_hs_c	C5H12NO4PRCO2R2CO2	0	Unknown	C00350		16038
2mcacn_T_c[u]	C21250_c	C7H5O6	-3	Unknown	C21250
78dhptn_c[u]	CE2705_c	C9H13N5O3	0	Unknown	C02953
dmetalp_c[u]	C21214_c	C5H11O4P	0	Unknown	C21214
taur_c[u]	taur_c	C2H6NO3S	-1	Unknown	C00245		15891
thm_c[u]	thm_c	C12H17N4OS	1	Unknown	C00378		18385
3hbcoa__R_c[u]	(R)-3-Hydroxybutanoyl-CoA	C25H38N7O18P3S	-4	Unknown
phb_c[u]	Poly-beta-hydroxybutyrate-PHB	C16H24O8	0	Unknown
phb_e[u]	Poly-beta-hydroxybutyrate-PHB-exchange	C16H24O8	0	Unknown
sucr_c[u]	Sucrose	C12H22O11	0	Unknown	C00089		17992
sucr_e[u]	Sucrose	C12H22O11	0	Unknown	C00089		17992
2__ketgluc_p[u]	2-ketgluc_p	C6H10O7	0	Unknown	C06473
dha_c[u]	Dihydroxyacetone	C3H6O3	0	Unknown	C00184		16016
2h3oppan_c[u]	2-Hydroxy-3-oxopropanoate	C3H3O4	-1	Unknown	C01146		131382		HMDB06938
ncam_c[u]	Nicotiamide	C6H6N2O	0	Unknown	C00153		17154
chlac_c[u]	Chloroacetic acid	C2H3ClO2	0	Unknown	C06755
xyl__D_e[u]	D-Xylose	C5H10O5	0	Unknown	C00181		53455		HMDB00098
but_e[u]	Butyrate (n-C4:0)	C4H7O2	-1	Unknown	C00246
ibt_c[u]	Isobutyrate	C4H7O2	-1	Unknown	C02632		16135		HMDB01873
ibt_e[u]	Isobutyrate	C4H7O2	-1	Unknown	C02632		16135		HMDB01873
3mb_e[u]	3-Methylbutanoic acid/ Isovalerate	C5H9O2	-1	Unknown	C08262		28484
3mb_c[u]	3-Methylbutanoic acid/ Isovalerate	C5H9O2	-1	Unknown	C08262		28484
pta_c[u]	Pentanoate/ Valerate	C5H9O2	-1	Unknown	C00803		17418
pta_e[u]	Pentanoate/ Valerate	C5H9O2	-1	Unknown	C00803		17418
malon_c[u]	Malonate	C3H2O4	-2	Unknown	C00383		15792
malon_e[u]	Malonate	C3H2O4	-2	Unknown	C00383		15792
4abut_e[u]	4-Aminobutanoate	C4H9NO2	0	Unknown	C00334		16865
glutar_c[u]	Glutarate	C5H6O4	-2	Unknown	C00489		17859
glutar_e[u]	Glutarate	C5H6O4	-2	Unknown	C00489		17859
adpac_c[u]	Adipic acid; hexane-1,6-dioic acid	C6H8O4	-2	Unknown	C06104
adpac_e[u]	Adipic acid; hexane-1,6-dioic acid	C6H8O4	-2	Unknown	C06104
3hadpcoa_c[u]	(3S)-3-Hydroxyadipyl-CoA	C27H39N7O20P3S	-5	Unknown	C14145		132183
5aptn_c[u]	5-Aminopentanoate	C5H11NO2	0	Unknown	C00431		15887
oxptn_c[u]	5-Oxopentanoate, Glutarate semialdehyde	C5H7O3	-1	Unknown	C03273		16120
2hglut_c[u]	2-Hydroxyglutarate	C5H6O5	-2	Unknown	C03196
2mpylp_c[u]	2-Methylpropanoyl phosphate	C4H7O5P	-2	Unknown	C03754
2mp2coa_c[u]	2-Methylprop-2-enoyl-CoA	C25H36N7O17P3S	-4	Unknown	C03460		27754
3mb2coa_c[u]	3-Methylcrotonyl-CoA	C26H38N7O17P3S	-4	Unknown	C03069		15486
ptcoa_c[u]	Pentanoyl-CoA	C26H40N7O17P3S	-4	Unknown	C00888		15536
arab__D_e[u]	D-Arabinose	C5H10O5	0	Unknown	C00216
cellb_e[u]	Cellobiose	C12H22O11	0	Unknown	C00185		36217
gal_e[u]	Galactose	C6H12O6	0	Unknown	C00124		12936		HMDB00143
dialurate_c[u]	Dialurate	C4H4N2O3	0	Unknown
3hibutcoa_c[u]	(S)-3-Hydroxyisobutyryl-CoA	C25H38N7O18P3S	-4	Unknown	C06000		15453		HMDB01052
3hmp_c[u]	3-Hydroxy-2-methylpropanoate/ (S)-3-Hydroxyisobutyrate	C4H7O3	-1	Unknown	C01188		11805
2mop_c[u]	(S)-Methylmalonate semialdehyde	C4H5O3	-1	Unknown	C00349		16256
man_c[u]	D-mannose	C6H12O6	0	Unknown	C00159		16024
mhpglu_c[u]	mhpglu_c	C25H36N8O12	-2	Unknown	C04489		17614
hpglu_c[u]	hpglu_c	C24H34N8O12	-2	Unknown	C04144		17420
fol_c[u]	fol_c	C19H18N7O6	-1	Unknown	C00504		27470
3fe4s_c[u]	3fe4s_c	S4Fe3	0	Unknown

## Sheet: S19. Nitrogen sources yields
Supplementary Data Table S19: Simulated yields for combinations of nitrogen sources
Source_1	Source_2	Source_3	Rate_source_1	Rate_source_2	Rate_source_3	Total_rate	Ncons_source1	Ncons_source2	Ncons_source3	Yield (g DCW/mmol N)	Yield (g DCW/mmol N source)
EX_nh4_e			-1			-1	1			0.122738	0.122738
EX_ala__D_e
EX_arg__L_e			-0.25			-0.25	1			0.122738	0.490954
EX_asp__L_e			-1			-1	1			0.122738	0.122738
EX_cys__L_e
EX_glu__L_e			-1			-1	1			0.122738	0.122738
EX_gly_e			-1			-1	1			0.122738	0.122738
EX_his__L_e
EX_ile__L_e
EX_leu__L_e
EX_lys__L_e
EX_met__L_e
EX_phe__L_e
EX_pro__L_e			-1			-1	1			0.122738	0.122738
EX_ser__L_e			-1			-1	1			0.122738	0.122738
EX_trp__L_e
EX_tyr__L_e
EX_val__L_e			-1			-1	1			0.122738	0.122738
EX_asn__L_e			-0.5			-0.5	1			0.122738	0.245477
EX_gln__L_e			-0.5			-0.5	1			0.122738	0.245477
EX_nh4_e	EX_ala__D_e		-1	0		-1	1	0		0	0
EX_nh4_e	EX_arg__L_e		-0.893881	-0.0265296		-0.920411	0.893881	0.106119		0.122738	0.133352
EX_nh4_e	EX_asp__L_e		0	-1		-1	0	1		0.122738	0.122738
EX_nh4_e	EX_cys__L_e		-1	0		-1	1	0		0.122738	0.122738
EX_nh4_e	EX_glu__L_e		0	-1		-1	0	1		0.122738	0.122738
EX_nh4_e	EX_gly_e		0	-1		-1	0	1		0.122738	0.122738
EX_nh4_e	EX_his__L_e		-0.972821	-0.00905955		-0.981881	0.972821	0.0271787		0.122738	0.125003
EX_nh4_e	EX_ile__L_e		-0.983773	-0.016227		-1	0.983773	0.016227		0.122738	0.122738
EX_nh4_e	EX_leu__L_e		-0.960023	-0.0399772		-1	0.960023	0.0399772		0.122738	0.122738
EX_nh4_e	EX_lys__L_e		-0.982212	-0.00889401		-0.991106	0.982212	0.017788		0.122738	0.12384
EX_nh4_e	EX_met__L_e		-0.991076	-0.00892398		-1	0.991076	0.00892398		0.122738	0.122738
EX_nh4_e	EX_phe__L_e		-0.987829	-0.0121707		-1	0.987829	0.0121707		0.122738	0.122738
EX_nh4_e	EX_pro__L_e		-0.957806	-0.0421936		-1	0.957806	0.0421936		0.122738	0.122738
EX_nh4_e	EX_ser__L_e		0	-1		-1	0	1		0.122738	0.122738
EX_nh4_e	EX_trp__L_e		-0.98938	-0.00531009		-0.99469	0.98938	0.0106202		0.122738	0.123394
EX_nh4_e	EX_tyr__L_e		-0.991498	-0.00850241		-1	0.991498	0.00850241		0.122738	0.122738
EX_nh4_e	EX_val__L_e		-0.93427	-0.0657305		-1	0.93427	0.0657305		0.122738	0.122738
EX_nh4_e	EX_asn__L_e		0	-0.5		-0.5	0	1		0.122738	0.245477
EX_nh4_e	EX_gln__L_e		-0.484285	-0.257858		-0.742142	0.484285	0.515715		0.122738	0.165384
EX_ala__D_e	EX_arg__L_e		0	-0.25		-0.25	0	1		0	0
EX_ala__D_e	EX_asp__L_e		0	-1		-1	0	1		0	0
EX_ala__D_e	EX_cys__L_e
EX_ala__D_e	EX_glu__L_e		0	-1		-1	0	1		0	0
EX_ala__D_e	EX_gly_e		0	-1		-1	0	1		0	0
EX_ala__D_e	EX_his__L_e
EX_ala__D_e	EX_ile__L_e
EX_ala__D_e	EX_leu__L_e
EX_ala__D_e	EX_lys__L_e
EX_ala__D_e	EX_met__L_e
EX_ala__D_e	EX_phe__L_e
EX_ala__D_e	EX_pro__L_e		0	-1		-1	0	1		0	0
EX_ala__D_e	EX_ser__L_e		0	-1		-1	0	1		0	0
EX_ala__D_e	EX_trp__L_e
EX_ala__D_e	EX_tyr__L_e
EX_ala__D_e	EX_val__L_e		0	-1		-1	0	1		0	0
EX_ala__D_e	EX_asn__L_e		0	-0.5		-0.5	0	1		0	0
EX_ala__D_e	EX_gln__L_e		0	-0.5		-0.5	0	1		0	0
EX_arg__L_e	EX_asp__L_e		0	-1		-1	0	1		0.122738	0.122738
EX_arg__L_e	EX_cys__L_e		-0.25	0		-0.25	1	0		0.122738	0.490954
EX_arg__L_e	EX_glu__L_e		0	-1		-1	0	1		0.122738	0.122738
EX_arg__L_e	EX_gly_e		-0.24742	-0.0103216		-0.257741	0.989678	0.0103216		0.122738	0.476208
EX_arg__L_e	EX_his__L_e		-0.243205	-0.00905955		-0.252265	0.972821	0.0271787		0.122738	0.486546
EX_arg__L_e	EX_ile__L_e		-0.245943	-0.016227		-0.26217	0.983773	0.016227		0.122738	0.468163
EX_arg__L_e	EX_leu__L_e		-0.240006	-0.0399772		-0.279983	0.960023	0.0399772		0.122738	0.438378
EX_arg__L_e	EX_lys__L_e		-0.245553	-0.00889401		-0.254447	0.982212	0.017788		0.122738	0.482373
EX_arg__L_e	EX_met__L_e		-0.247769	-0.00892398		-0.256693	0.991076	0.00892398		0.122738	0.478153
EX_arg__L_e	EX_phe__L_e		-0.246957	-0.0121707		-0.259128	0.987829	0.0121707		0.122738	0.47366
EX_arg__L_e	EX_pro__L_e		-0.245623	-0.0175085		-0.263131	0.982491	0.0175085		0.122738	0.466453
EX_arg__L_e	EX_ser__L_e		-0.0265296	-0.893881		-0.920411	0.106119	0.893881		0.122738	0.133352
EX_arg__L_e	EX_trp__L_e		-0.247345	-0.00531009		-0.252655	0.98938	0.0106202		0.122738	0.485795
EX_arg__L_e	EX_tyr__L_e		-0.247874	-0.00850241		-0.256377	0.991498	0.00850241		0.122738	0.478742
EX_arg__L_e	EX_val__L_e		-0.229535	-0.0818586		-0.311394	0.918141	0.0818586		0.122738	0.394158
EX_arg__L_e	EX_asn__L_e		-0.0439392	-0.412122		-0.456061	0.175757	0.824243		0.122738	0.269127
EX_arg__L_e	EX_gln__L_e		-0.0265296	-0.446941		-0.47347	0.106119	0.893881		0.122738	0.259232
EX_asp__L_e	EX_cys__L_e		-1	0		-1	1	0		0.122738	0.122738
EX_asp__L_e	EX_glu__L_e		-1	0		-1	1	0		0.122738	0.122738
EX_asp__L_e	EX_gly_e		0	-1		-1	0	1		0.122738	0.122738
EX_asp__L_e	EX_his__L_e		-1	0		-1	1	0		0.122738	0.122738
EX_asp__L_e	EX_ile__L_e		-1	0		-1	1	0		0.122738	0.122738
EX_asp__L_e	EX_leu__L_e		-1	0		-1	1	0		0.122738	0.122738
EX_asp__L_e	EX_lys__L_e		-0.982212	-0.00889401		-0.991106	0.982212	0.017788		0.122738	0.12384
EX_asp__L_e	EX_met__L_e		-0.991076	-0.00892398		-1	0.991076	0.00892398		0.122738	0.122738
EX_asp__L_e	EX_phe__L_e		-0.987829	-0.0121707		-1	0.987829	0.0121707		0.122738	0.122738
EX_asp__L_e	EX_pro__L_e		0	-1		-1	0	1		0.122738	0.122738
EX_asp__L_e	EX_ser__L_e		0	-1		-1	0	1		0.122738	0.122738
EX_asp__L_e	EX_trp__L_e		-0.98938	-0.00531009		-0.99469	0.98938	0.0106202		0.122738	0.123394
EX_asp__L_e	EX_tyr__L_e		-0.991498	-0.00850241		-1	0.991498	0.00850241		0.122738	0.122738
EX_asp__L_e	EX_val__L_e		-1	0		-1	1	0		0.122738	0.122738
EX_asp__L_e	EX_asn__L_e		-1	0		-1	1	0		0.122738	0.122738
EX_asp__L_e	EX_gln__L_e		-1	0		-1	1	0		0.122738	0.122738
EX_cys__L_e	EX_glu__L_e		0	-1		-1	0	1		0.122738	0.122738
EX_cys__L_e	EX_gly_e		0	-1		-1	0	1		0.122738	0.122738
EX_cys__L_e	EX_his__L_e
EX_cys__L_e	EX_ile__L_e
EX_cys__L_e	EX_leu__L_e
EX_cys__L_e	EX_lys__L_e
EX_cys__L_e	EX_met__L_e
EX_cys__L_e	EX_phe__L_e
EX_cys__L_e	EX_pro__L_e		0	-1		-1	0	1		0.122738	0.122738
EX_cys__L_e	EX_ser__L_e		0	-1		-1	0	1		0.122738	0.122738
EX_cys__L_e	EX_trp__L_e
EX_cys__L_e	EX_tyr__L_e
EX_cys__L_e	EX_val__L_e		0	-1		-1	0	1		0.122738	0.122738
EX_cys__L_e	EX_asn__L_e		0	-0.5		-0.5	0	1		0.122738	0.245477
EX_cys__L_e	EX_gln__L_e		0	-0.5		-0.5	0	1		0.122738	0.245477
EX_glu__L_e	EX_gly_e		-0.840892	-0.159108		-1	0.840892	0.159108		0.122738	0.122738
EX_glu__L_e	EX_his__L_e		-0.972821	-0.00905955		-0.981881	0.972821	0.0271787		0.122738	0.125003
EX_glu__L_e	EX_ile__L_e		-0.983773	-0.016227		-1	0.983773	0.016227		0.122738	0.122738
EX_glu__L_e	EX_leu__L_e		-0.960023	-0.0399772		-1	0.960023	0.0399772		0.122738	0.122738
EX_glu__L_e	EX_lys__L_e		-0.982212	-0.00889401		-0.991106	0.982212	0.017788		0.122738	0.12384
EX_glu__L_e	EX_met__L_e		-0.991076	-0.00892398		-1	0.991076	0.00892398		0.122738	0.122738
EX_glu__L_e	EX_phe__L_e		-0.987829	-0.0121707		-1	0.987829	0.0121707		0.122738	0.122738
EX_glu__L_e	EX_pro__L_e		-1	0		-1	1	0		0.122738	0.122738
EX_glu__L_e	EX_ser__L_e		-1	0		-1	1	0		0.122738	0.122738
EX_glu__L_e	EX_trp__L_e		-0.98938	-0.00531009		-0.99469	0.98938	0.0106202		0.122738	0.123394
EX_glu__L_e	EX_tyr__L_e		-0.991498	-0.00850241		-1	0.991498	0.00850241		0.122738	0.122738
EX_glu__L_e	EX_val__L_e		-0.93427	-0.0657305		-1	0.93427	0.0657305		0.122738	0.122738
EX_glu__L_e	EX_asn__L_e		-1	0		-1	1	0		0.122738	0.122738
EX_glu__L_e	EX_gln__L_e		-0.579293	-0.210354		-0.789646	0.579293	0.420707		0.122738	0.155435
EX_gly_e	EX_his__L_e		-0.972821	-0.00905955		-0.981881	0.972821	0.0271787		0.122738	0.125003
EX_gly_e	EX_ile__L_e		-0.983773	-0.016227		-1	0.983773	0.016227		0.122738	0.122738
EX_gly_e	EX_leu__L_e		-0.960023	-0.0399772		-1	0.960023	0.0399772		0.122738	0.122738
EX_gly_e	EX_lys__L_e		-0.982212	-0.00889401		-0.991106	0.982212	0.017788		0.122738	0.12384
EX_gly_e	EX_met__L_e		-0.991076	-0.00892398		-1	0.991076	0.00892398		0.122738	0.122738
EX_gly_e	EX_phe__L_e		-0.987829	-0.0121707		-1	0.987829	0.0121707		0.122738	0.122738
EX_gly_e	EX_pro__L_e		-1	0		-1	1	0		0.122738	0.122738
EX_gly_e	EX_ser__L_e		0	-1		-1	0	1		0.122738	0.122738
EX_gly_e	EX_trp__L_e		-0.98938	-0.00531009		-0.99469	0.98938	0.0106202		0.122738	0.123394
EX_gly_e	EX_tyr__L_e		-0.991498	-0.00850241		-1	0.991498	0.00850241		0.122738	0.122738
EX_gly_e	EX_val__L_e		-0.93427	-0.0657305		-1	0.93427	0.0657305		0.122738	0.122738
EX_gly_e	EX_asn__L_e		-0.0103216	-0.494839		-0.505161	0.0103216	0.989678		0.122738	0.242969
EX_gly_e	EX_gln__L_e		0	-0.5		-0.5	0	1		0.122738	0.245477
EX_his__L_e	EX_ile__L_e
EX_his__L_e	EX_leu__L_e
EX_his__L_e	EX_lys__L_e
EX_his__L_e	EX_met__L_e
EX_his__L_e	EX_phe__L_e
EX_his__L_e	EX_pro__L_e		0	-1		-1	0	1		0.122738	0.122738
EX_his__L_e	EX_ser__L_e		-0.00905955	-0.972821		-0.981881	0.0271787	0.972821		0.122738	0.125003
EX_his__L_e	EX_trp__L_e
EX_his__L_e	EX_tyr__L_e
EX_his__L_e	EX_val__L_e		-0.00905955	-0.972821		-0.981881	0.0271787	0.972821		0.122738	0.125003
EX_his__L_e	EX_asn__L_e		-0.00905955	-0.486411		-0.49547	0.0271787	0.972821		0.122738	0.247721
EX_his__L_e	EX_gln__L_e		-0.00905955	-0.486411		-0.49547	0.0271787	0.972821		0.122738	0.247721
EX_ile__L_e	EX_leu__L_e
EX_ile__L_e	EX_lys__L_e
EX_ile__L_e	EX_met__L_e
EX_ile__L_e	EX_phe__L_e
EX_ile__L_e	EX_pro__L_e		0	-1		-1	0	1		0.122738	0.122738
EX_ile__L_e	EX_ser__L_e		-0.016227	-0.983773		-1	0.016227	0.983773		0.122738	0.122738
EX_ile__L_e	EX_trp__L_e
EX_ile__L_e	EX_tyr__L_e
EX_ile__L_e	EX_val__L_e		-0.016227	-0.983773		-1	0.016227	0.983773		0.122738	0.122738
EX_ile__L_e	EX_asn__L_e		-0.016227	-0.491887		-0.508113	0.016227	0.983773		0.122738	0.241557
EX_ile__L_e	EX_gln__L_e		-0.016227	-0.491887		-0.508113	0.016227	0.983773		0.122738	0.241557
EX_leu__L_e	EX_lys__L_e
EX_leu__L_e	EX_met__L_e
EX_leu__L_e	EX_phe__L_e
EX_leu__L_e	EX_pro__L_e		0	-1		-1	0	1		0.122738	0.122738
EX_leu__L_e	EX_ser__L_e		-0.0399772	-0.960023		-1	0.0399772	0.960023		0.122738	0.122738
EX_leu__L_e	EX_trp__L_e
EX_leu__L_e	EX_tyr__L_e
EX_leu__L_e	EX_val__L_e		-0.0399772	-0.960023		-1	0.0399772	0.960023		0.122738	0.122738
EX_leu__L_e	EX_asn__L_e		-0.0399772	-0.480011		-0.519989	0.0399772	0.960023		0.122738	0.236041
EX_leu__L_e	EX_gln__L_e		-0.0399772	-0.480011		-0.519989	0.0399772	0.960023		0.122738	0.236041
EX_lys__L_e	EX_met__L_e
EX_lys__L_e	EX_phe__L_e
EX_lys__L_e	EX_pro__L_e		-0.00889401	-0.982212		-0.991106	0.017788	0.982212		0.122738	0.12384
EX_lys__L_e	EX_ser__L_e		-0.00889401	-0.982212		-0.991106	0.017788	0.982212		0.122738	0.12384
EX_lys__L_e	EX_trp__L_e
EX_lys__L_e	EX_tyr__L_e
EX_lys__L_e	EX_val__L_e		-0.00889401	-0.982212		-0.991106	0.017788	0.982212		0.122738	0.12384
EX_lys__L_e	EX_asn__L_e		-0.00889401	-0.491106		-0.5	0.017788	0.982212		0.122738	0.245477
EX_lys__L_e	EX_gln__L_e		-0.00889401	-0.491106		-0.5	0.017788	0.982212		0.122738	0.245477
EX_met__L_e	EX_phe__L_e
EX_met__L_e	EX_pro__L_e		-0.00892398	-0.991076		-1	0.00892398	0.991076		0.122738	0.122738
EX_met__L_e	EX_ser__L_e		-0.00892398	-0.991076		-1	0.00892398	0.991076		0.122738	0.122738
EX_met__L_e	EX_trp__L_e
EX_met__L_e	EX_tyr__L_e
EX_met__L_e	EX_val__L_e		-0.00892398	-0.991076		-1	0.00892398	0.991076		0.122738	0.122738
EX_met__L_e	EX_asn__L_e		-0.00892398	-0.495538		-0.504462	0.00892398	0.991076		0.122738	0.243306
EX_met__L_e	EX_gln__L_e		-0.00892398	-0.495538		-0.504462	0.00892398	0.991076		0.122738	0.243306
EX_phe__L_e	EX_pro__L_e		-0.0121707	-0.987829		-1	0.0121707	0.987829		0.122738	0.122738
EX_phe__L_e	EX_ser__L_e		-0.0121707	-0.987829		-1	0.0121707	0.987829		0.122738	0.122738
EX_phe__L_e	EX_trp__L_e
EX_phe__L_e	EX_tyr__L_e
EX_phe__L_e	EX_val__L_e		-0.0121707	-0.987829		-1	0.0121707	0.987829		0.122738	0.122738
EX_phe__L_e	EX_asn__L_e		-0.0121707	-0.493915		-0.506085	0.0121707	0.987829		0.122738	0.242525
EX_phe__L_e	EX_gln__L_e		-0.0121707	-0.493915		-0.506085	0.0121707	0.987829		0.122738	0.242525
EX_pro__L_e	EX_ser__L_e		-0.892292	-0.107708		-1	0.892292	0.107708		0.122738	0.122738
EX_pro__L_e	EX_trp__L_e		-0.98938	-0.00531009		-0.99469	0.98938	0.0106202		0.122738	0.123394
EX_pro__L_e	EX_tyr__L_e		-0.991498	-0.00850241		-1	0.991498	0.00850241		0.122738	0.122738
EX_pro__L_e	EX_val__L_e		-1	0		-1	1	0		0.122738	0.122738
EX_pro__L_e	EX_asn__L_e		-1	0		-1	1	0		0.122738	0.122738
EX_pro__L_e	EX_gln__L_e		-1	0		-1	1	0		0.122738	0.122738
EX_ser__L_e	EX_trp__L_e		-0.98938	-0.00531009		-0.99469	0.98938	0.0106202		0.122738	0.123394
EX_ser__L_e	EX_tyr__L_e		-0.991498	-0.00850241		-1	0.991498	0.00850241		0.122738	0.122738
EX_ser__L_e	EX_val__L_e		-0.232986	-0.767014		-1	0.232986	0.767014		0.122738	0.122738
EX_ser__L_e	EX_asn__L_e		0	-0.5		-0.5	0	1		0.122738	0.245477
EX_ser__L_e	EX_gln__L_e		0	-0.5		-0.5	0	1		0.122738	0.245477
EX_trp__L_e	EX_tyr__L_e
EX_trp__L_e	EX_val__L_e		-0.00531009	-0.98938		-0.99469	0.0106202	0.98938		0.122738	0.123394
EX_trp__L_e	EX_asn__L_e		-0.00531009	-0.49469		-0.5	0.0106202	0.98938		0.122738	0.245477
EX_trp__L_e	EX_gln__L_e		-0.00531009	-0.49469		-0.5	0.0106202	0.98938		0.122738	0.245477
EX_tyr__L_e	EX_val__L_e		-0.00850241	-0.991498		-1	0.00850241	0.991498		0.122738	0.122738
EX_tyr__L_e	EX_asn__L_e		-0.00850241	-0.495749		-0.504251	0.00850241	0.991498		0.122738	0.243407
EX_tyr__L_e	EX_gln__L_e		-0.00850241	-0.495749		-0.504251	0.00850241	0.991498		0.122738	0.243407
EX_val__L_e	EX_asn__L_e		-0.0818586	-0.459071		-0.540929	0.0818586	0.918141		0.122738	0.226903
EX_val__L_e	EX_gln__L_e		-0.0818586	-0.459071		-0.540929	0.0818586	0.918141		0.122738	0.226903
EX_asn__L_e	EX_gln__L_e		0	-0.5		-0.5	0	1		0.122738	0.245477
EX_nh4_e	EX_ala__D_e	EX_arg__L_e	0	0	-0.25	-0.25	0	0	1	0	0
EX_nh4_e	EX_ala__D_e	EX_asp__L_e	-1	0	0	-1	1	0	0	0	0
EX_nh4_e	EX_ala__D_e	EX_cys__L_e	-1	0	0	-1	1	0	0	0	0
EX_nh4_e	EX_ala__D_e	EX_glu__L_e	-0.75	0	-0.25	-1	0.75	0	0.25	0	0
EX_nh4_e	EX_ala__D_e	EX_gly_e	-1	0	0	-1	1	0	0	0	0
EX_nh4_e	EX_ala__D_e	EX_his__L_e	-1	0	0	-1	1	0	0	0	0
EX_nh4_e	EX_ala__D_e	EX_ile__L_e	-1	0	0	-1	1	0	0	0	0
EX_nh4_e	EX_ala__D_e	EX_leu__L_e	-1	0	0	-1	1	0	0	0	0
EX_nh4_e	EX_ala__D_e	EX_lys__L_e	-1	0	0	-1	1	0	0	0	0
EX_nh4_e	EX_ala__D_e	EX_met__L_e	-1	0	0	-1	1	0	0	0	0
EX_nh4_e	EX_ala__D_e	EX_phe__L_e	-1	0	0	-1	1	0	0	0	0
EX_nh4_e	EX_ala__D_e	EX_pro__L_e	-1	0	0	-1	1	0	0	0	0
EX_nh4_e	EX_ala__D_e	EX_ser__L_e	0	0	-1	-1	0	0	1	0	0
EX_nh4_e	EX_ala__D_e	EX_trp__L_e	-1	0	0	-1	1	0	0	0	0
EX_nh4_e	EX_ala__D_e	EX_tyr__L_e	-1	0	0	-1	1	0	0	0	0
EX_nh4_e	EX_ala__D_e	EX_val__L_e	-1	0	0	-1	1	0	0	0	0
EX_nh4_e	EX_ala__D_e	EX_asn__L_e	-1	0	0	-1	1	0	0	0	0
EX_nh4_e	EX_ala__D_e	EX_gln__L_e	-1	0	0	-1	1	0	0	0	0
EX_nh4_e	EX_arg__L_e	EX_asp__L_e	0	-0.25	0	-0.25	0	1	0	0.122738	0.490954
EX_nh4_e	EX_arg__L_e	EX_cys__L_e	0	-0.25	0	-0.25	0	1	0	0.122738	0.490954
EX_nh4_e	EX_arg__L_e	EX_glu__L_e	0	-0.247381	-0.0104769	-0.257858	0	0.989523	0.0104769	0.122738	0.475993
EX_nh4_e	EX_arg__L_e	EX_gly_e	0	-0.25	0	-0.25	0	1	0	0.122738	0.490954
EX_nh4_e	EX_arg__L_e	EX_his__L_e	0	-0.25	0	-0.25	0	1	0	0.122738	0.490954
EX_nh4_e	EX_arg__L_e	EX_ile__L_e	0	-0.245968	-0.0161281	-0.262096	0	0.983872	0.0161281	0.122738	0.468296
EX_nh4_e	EX_arg__L_e	EX_leu__L_e	0	-0.240006	-0.0399772	-0.279983	0	0.960023	0.0399772	0.122738	0.438378
EX_nh4_e	EX_arg__L_e	EX_lys__L_e	0	-0.245553	-0.00889401	-0.254447	0	0.982212	0.017788	0.122738	0.482373
EX_nh4_e	EX_arg__L_e	EX_met__L_e	0	-0.247769	-0.00892398	-0.256693	0	0.991076	0.00892398	0.122738	0.478153
EX_nh4_e	EX_arg__L_e	EX_phe__L_e	0	-0.246957	-0.0121707	-0.259128	0	0.987829	0.0121707	0.122738	0.47366
EX_nh4_e	EX_arg__L_e	EX_pro__L_e	0	-0.25	0	-0.25	0	1	0	0.122738	0.490954
EX_nh4_e	EX_arg__L_e	EX_ser__L_e	0	-0.207733	-0.169067	-0.3768	0	0.830933	0.169067	0.122738	0.325739
EX_nh4_e	EX_arg__L_e	EX_trp__L_e	0	-0.247345	-0.00531009	-0.252655	0	0.98938	0.0106202	0.122738	0.485795
EX_nh4_e	EX_arg__L_e	EX_tyr__L_e	0	-0.247874	-0.00850241	-0.256377	0	0.991498	0.00850241	0.122738	0.478742
EX_nh4_e	EX_arg__L_e	EX_val__L_e	0	-0.233592	-0.0656316	-0.299224	0	0.934368	0.0656316	0.122738	0.41019
EX_nh4_e	EX_arg__L_e	EX_asn__L_e	0	0	-0.5	-0.5	0	0	1	0.122738	0.245477
EX_nh4_e	EX_arg__L_e	EX_gln__L_e	0	-0.25	0	-0.25	0	1	0	0.122738	0.490954
EX_nh4_e	EX_asp__L_e	EX_cys__L_e	0	-1	0	-1	0	1	0	0.122738	0.122738
EX_nh4_e	EX_asp__L_e	EX_glu__L_e	-1	0	0	-1	1	0	0	0.122738	0.122738
EX_nh4_e	EX_asp__L_e	EX_gly_e	0	-1	0	-1	0	1	0	0.122738	0.122738
EX_nh4_e	EX_asp__L_e	EX_his__L_e	0	-0.972821	-0.00905955	-0.981881	0	0.972821	0.0271787	0.122738	0.125003
EX_nh4_e	EX_asp__L_e	EX_ile__L_e	0	-0.983773	-0.016227	-1	0	0.983773	0.016227	0.122738	0.122738
EX_nh4_e	EX_asp__L_e	EX_leu__L_e	0	-0.960023	-0.0399772	-1	0	0.960023	0.0399772	0.122738	0.122738
EX_nh4_e	EX_asp__L_e	EX_lys__L_e	0	-0.982212	-0.00889401	-0.991106	0	0.982212	0.017788	0.122738	0.12384
EX_nh4_e	EX_asp__L_e	EX_met__L_e	-0.991076	0	-0.00892398	-1	0.991076	0	0.00892398	0.122738	0.122738
EX_nh4_e	EX_asp__L_e	EX_phe__L_e	0	-0.987829	-0.0121707	-1	0	0.987829	0.0121707	0.122738	0.122738
EX_nh4_e	EX_asp__L_e	EX_pro__L_e	0	-0.982491	-0.0175085	-1	0	0.982491	0.0175085	0.122738	0.122738
EX_nh4_e	EX_asp__L_e	EX_ser__L_e	0	0	-1	-1	0	0	1	0.122738	0.122738
EX_nh4_e	EX_asp__L_e	EX_trp__L_e	0	-0.98938	-0.00531009	-0.99469	0	0.98938	0.0106202	0.122738	0.123394
EX_nh4_e	EX_asp__L_e	EX_tyr__L_e	-0.991498	0	-0.00850241	-1	0.991498	0	0.00850241	0.122738	0.122738
EX_nh4_e	EX_asp__L_e	EX_val__L_e	-0.742142	-0.257858	0	-1	0.742142	0.257858	0	0.122738	0.122738
EX_nh4_e	EX_asp__L_e	EX_asn__L_e	0	-1	0	-1	0	1	0	0.122738	0.122738
EX_nh4_e	EX_asp__L_e	EX_gln__L_e	0	-1	0	-1	0	1	0	0.122738	0.122738
EX_nh4_e	EX_cys__L_e	EX_glu__L_e	-1	0	0	-1	1	0	0	0.122738	0.122738
EX_nh4_e	EX_cys__L_e	EX_gly_e	-0.989777	0	-0.0102227	-1	0.989777	0	0.0102227	0.122738	0.122738
EX_nh4_e	EX_cys__L_e	EX_his__L_e	-0.972821	0	-0.00905955	-0.981881	0.972821	0	0.0271787	0.122738	0.125003
EX_nh4_e	EX_cys__L_e	EX_ile__L_e	-0.983773	0	-0.016227	-1	0.983773	0	0.016227	0.122738	0.122738
EX_nh4_e	EX_cys__L_e	EX_leu__L_e	-1	0	0	-1	1	0	0	0.122738	0.122738
EX_nh4_e	EX_cys__L_e	EX_lys__L_e	-0.982212	0	-0.00889401	-0.991106	0.982212	0	0.017788	0.122738	0.12384
EX_nh4_e	EX_cys__L_e	EX_met__L_e	-0.991076	0	-0.00892398	-1	0.991076	0	0.00892398	0.122738	0.122738
EX_nh4_e	EX_cys__L_e	EX_phe__L_e	-0.987829	0	-0.0121707	-1	0.987829	0	0.0121707	0.122738	0.122738
EX_nh4_e	EX_cys__L_e	EX_pro__L_e	-0.982491	0	-0.0175085	-1	0.982491	0	0.0175085	0.122738	0.122738
EX_nh4_e	EX_cys__L_e	EX_ser__L_e	0	0	-1	-1	0	0	1	0.122738	0.122738
EX_nh4_e	EX_cys__L_e	EX_trp__L_e	-0.98938	0	-0.00531009	-0.99469	0.98938	0	0.0106202	0.122738	0.123394
EX_nh4_e	EX_cys__L_e	EX_tyr__L_e	-0.991498	0	-0.00850241	-1	0.991498	0	0.00850241	0.122738	0.122738
EX_nh4_e	EX_cys__L_e	EX_val__L_e	-0.934368	0	-0.0656316	-1	0.934368	0	0.0656316	0.122738	0.122738
EX_nh4_e	EX_cys__L_e	EX_asn__L_e	-0.484285	0	-0.257858	-0.742142	0.484285	0	0.515715	0.122738	0.165384
EX_nh4_e	EX_cys__L_e	EX_gln__L_e	0	0	-0.5	-0.5	0	0	1	0.122738	0.245477
EX_nh4_e	EX_glu__L_e	EX_gly_e	0	-1	0	-1	0	1	0	0.122738	0.122738
EX_nh4_e	EX_glu__L_e	EX_his__L_e	0	-0.972821	-0.00905955	-0.981881	0	0.972821	0.0271787	0.122738	0.125003
EX_nh4_e	EX_glu__L_e	EX_ile__L_e	0	-1	0	-1	0	1	0	0.122738	0.122738
EX_nh4_e	EX_glu__L_e	EX_leu__L_e	-1	0	0	-1	1	0	0	0.122738	0.122738
EX_nh4_e	EX_glu__L_e	EX_lys__L_e	-0.866838	-0.115374	-0.00889401	-0.991106	0.866838	0.115374	0.017788	0.122738	0.12384
EX_nh4_e	EX_glu__L_e	EX_met__L_e	-0.496605	-0.494471	-0.00892398	-1	0.496605	0.494471	0.00892398	0.122738	0.122738
EX_nh4_e	EX_glu__L_e	EX_phe__L_e	-0.872455	-0.115374	-0.0121707	-1	0.872455	0.115374	0.0121707	0.122738	0.122738
EX_nh4_e	EX_glu__L_e	EX_pro__L_e	-1	0	0	-1	1	0	0	0.122738	0.122738
EX_nh4_e	EX_glu__L_e	EX_ser__L_e	0	-0.862992	-0.137008	-1	0	0.862992	0.137008	0.122738	0.122738
EX_nh4_e	EX_glu__L_e	EX_trp__L_e	0	-0.98938	-0.00531009	-0.99469	0	0.98938	0.0106202	0.122738	0.123394
EX_nh4_e	EX_glu__L_e	EX_tyr__L_e	-0.876124	-0.115374	-0.00850241	-1	0.876124	0.115374	0.00850241	0.122738	0.122738
EX_nh4_e	EX_glu__L_e	EX_val__L_e	0	-1	0	-1	0	1	0	0.122738	0.122738
EX_nh4_e	EX_glu__L_e	EX_asn__L_e	-0.288824	-0.711176	0	-1	0.288824	0.711176	0	0.122738	0.122738
EX_nh4_e	EX_glu__L_e	EX_gln__L_e	-0.306736	-0.693264	0	-1	0.306736	0.693264	0	0.122738	0.122738
EX_nh4_e	EX_gly_e	EX_his__L_e	0	-0.972821	-0.00905955	-0.981881	0	0.972821	0.0271787	0.122738	0.125003
EX_nh4_e	EX_gly_e	EX_ile__L_e	-0.983773	0	-0.016227	-1	0.983773	0	0.016227	0.122738	0.122738
EX_nh4_e	EX_gly_e	EX_leu__L_e	-0.960023	0	-0.0399772	-1	0.960023	0	0.0399772	0.122738	0.122738
EX_nh4_e	EX_gly_e	EX_lys__L_e	0	-0.982212	-0.00889401	-0.991106	0	0.982212	0.017788	0.122738	0.12384
EX_nh4_e	EX_gly_e	EX_met__L_e	0	-0.991076	-0.00892398	-1	0	0.991076	0.00892398	0.122738	0.122738
EX_nh4_e	EX_gly_e	EX_phe__L_e	-0.987829	0	-0.0121707	-1	0.987829	0	0.0121707	0.122738	0.122738
EX_nh4_e	EX_gly_e	EX_pro__L_e	-0.845583	-0.137008	-0.0174096	-1	0.845583	0.137008	0.0174096	0.122738	0.122738
EX_nh4_e	EX_gly_e	EX_ser__L_e	0	0	-1	-1	0	0	1	0.122738	0.122738
EX_nh4_e	EX_gly_e	EX_trp__L_e	-0.947186	-0.0421936	-0.00531009	-0.99469	0.947186	0.0421936	0.0106202	0.122738	0.123394
EX_nh4_e	EX_gly_e	EX_tyr__L_e	-0.991498	0	-0.00850241	-1	0.991498	0	0.00850241	0.122738	0.122738
EX_nh4_e	EX_gly_e	EX_val__L_e	0	0	-1	-1	0	0	1	0.122738	0.122738
EX_nh4_e	EX_gly_e	EX_asn__L_e	0	-1	0	-1	0	1	0	0.122738	0.122738
EX_nh4_e	EX_gly_e	EX_gln__L_e	-1	0	0	-1	1	0	0	0.122738	0.122738
EX_nh4_e	EX_his__L_e	EX_ile__L_e	-0.956594	-0.00905955	-0.016227	-0.981881	0.956594	0.0271787	0.016227	0.122738	0.125003
EX_nh4_e	EX_his__L_e	EX_leu__L_e	-0.932844	-0.00905955	-0.0399772	-0.981881	0.932844	0.0271787	0.0399772	0.122738	0.125003
EX_nh4_e	EX_his__L_e	EX_lys__L_e	-0.955033	-0.00905955	-0.00889401	-0.972987	0.955033	0.0271787	0.017788	0.122738	0.126146
EX_nh4_e	EX_his__L_e	EX_met__L_e	-0.963897	-0.00905955	-0.00892398	-0.981881	0.963897	0.0271787	0.00892398	0.122738	0.125003
EX_nh4_e	EX_his__L_e	EX_phe__L_e	-0.960651	-0.00905955	-0.0121707	-0.981881	0.960651	0.0271787	0.0121707	0.122738	0.125003
EX_nh4_e	EX_his__L_e	EX_pro__L_e	-0.714964	-0.00905955	-0.257858	-0.981881	0.714964	0.0271787	0.257858	0.122738	0.125003
EX_nh4_e	EX_his__L_e	EX_ser__L_e	0	0	-1	-1	0	0	1	0.122738	0.122738
EX_nh4_e	EX_his__L_e	EX_trp__L_e	-0.962201	-0.00905955	-0.00531009	-0.976571	0.962201	0.0271787	0.0106202	0.122738	0.125683
EX_nh4_e	EX_his__L_e	EX_tyr__L_e	-0.964319	-0.00905955	-0.00850241	-0.981881	0.964319	0.0271787	0.00850241	0.122738	0.125003
EX_nh4_e	EX_his__L_e	EX_val__L_e	-0.907091	-0.00905955	-0.0657305	-0.981881	0.907091	0.0271787	0.0657305	0.122738	0.125003
EX_nh4_e	EX_his__L_e	EX_asn__L_e	0	-0.00905955	-0.486411	-0.49547	0	0.0271787	0.972821	0.122738	0.247721
EX_nh4_e	EX_his__L_e	EX_gln__L_e	-0.742074	-0.00905955	-0.115374	-0.866507	0.742074	0.0271787	0.230748	0.122738	0.141647
EX_nh4_e	EX_ile__L_e	EX_leu__L_e	-0.943796	-0.016227	-0.0399772	-1	0.943796	0.016227	0.0399772	0.122738	0.122738
EX_nh4_e	EX_ile__L_e	EX_lys__L_e	-0.965985	-0.016227	-0.00889401	-0.991106	0.965985	0.016227	0.017788	0.122738	0.12384
EX_nh4_e	EX_ile__L_e	EX_met__L_e	-0.974849	-0.016227	-0.00892398	-1	0.974849	0.016227	0.00892398	0.122738	0.122738
EX_nh4_e	EX_ile__L_e	EX_phe__L_e	-0.971602	-0.016227	-0.0121707	-1	0.971602	0.016227	0.0121707	0.122738	0.122738
EX_nh4_e	EX_ile__L_e	EX_pro__L_e	0	-0.016227	-0.983773	-1	0	0.016227	0.983773	0.122738	0.122738
EX_nh4_e	EX_ile__L_e	EX_ser__L_e	0	-0.016227	-0.983773	-1	0	0.016227	0.983773	0.122738	0.122738
EX_nh4_e	EX_ile__L_e	EX_trp__L_e	-0.973153	-0.016227	-0.00531009	-0.99469	0.973153	0.016227	0.0106202	0.122738	0.123394
EX_nh4_e	EX_ile__L_e	EX_tyr__L_e	-0.975271	-0.016227	-0.00850241	-1	0.975271	0.016227	0.00850241	0.122738	0.122738
EX_nh4_e	EX_ile__L_e	EX_val__L_e	0	-0.016227	-0.983773	-1	0	0.016227	0.983773	0.122738	0.122738
EX_nh4_e	EX_ile__L_e	EX_asn__L_e	0	-0.016227	-0.491887	-0.508113	0	0.016227	0.983773	0.122738	0.241557
EX_nh4_e	EX_ile__L_e	EX_gln__L_e	0	-0.016227	-0.491887	-0.508113	0	0.016227	0.983773	0.122738	0.241557
EX_nh4_e	EX_leu__L_e	EX_lys__L_e	-0.942235	-0.0399772	-0.00889401	-0.991106	0.942235	0.0399772	0.017788	0.122738	0.12384
EX_nh4_e	EX_leu__L_e	EX_met__L_e	-0.951099	-0.0399772	-0.00892398	-1	0.951099	0.0399772	0.00892398	0.122738	0.122738
EX_nh4_e	EX_leu__L_e	EX_phe__L_e	-0.987829	0	-0.0121707	-1	0.987829	0	0.0121707	0.122738	0.122738
EX_nh4_e	EX_leu__L_e	EX_pro__L_e	0	0	-1	-1	0	0	1	0.122738	0.122738
EX_nh4_e	EX_leu__L_e	EX_ser__L_e	0	-0.0399772	-0.960023	-1	0	0.0399772	0.960023	0.122738	0.122738
EX_nh4_e	EX_leu__L_e	EX_trp__L_e	-0.949403	-0.0399772	-0.00531009	-0.99469	0.949403	0.0399772	0.0106202	0.122738	0.123394
EX_nh4_e	EX_leu__L_e	EX_tyr__L_e	-0.991498	0	-0.00850241	-1	0.991498	0	0.00850241	0.122738	0.122738
EX_nh4_e	EX_leu__L_e	EX_val__L_e	-0.960023	-0.0399772	0	-1	0.960023	0.0399772	0	0.122738	0.122738
EX_nh4_e	EX_leu__L_e	EX_asn__L_e	0	-0.0399772	-0.480011	-0.519989	0	0.0399772	0.960023	0.122738	0.236041
EX_nh4_e	EX_leu__L_e	EX_gln__L_e	-0.960023	-0.0399772	0	-1	0.960023	0.0399772	0	0.122738	0.122738
EX_nh4_e	EX_lys__L_e	EX_met__L_e	-0.973288	-0.00889401	-0.00892398	-0.991106	0.973288	0.017788	0.00892398	0.122738	0.12384
EX_nh4_e	EX_lys__L_e	EX_phe__L_e	-0.970041	-0.00889401	-0.0121707	-0.991106	0.970041	0.017788	0.0121707	0.122738	0.12384
EX_nh4_e	EX_lys__L_e	EX_pro__L_e	-0.940018	-0.00889401	-0.0421936	-0.991106	0.940018	0.017788	0.0421936	0.122738	0.12384
EX_nh4_e	EX_lys__L_e	EX_ser__L_e	-0.982212	-0.00889401	0	-0.991106	0.982212	0.017788	0	0.122738	0.12384
EX_nh4_e	EX_lys__L_e	EX_trp__L_e	-0.971592	-0.00889401	-0.00531009	-0.985796	0.971592	0.017788	0.0106202	0.122738	0.124507
EX_nh4_e	EX_lys__L_e	EX_tyr__L_e	-0.97371	-0.00889401	-0.00850241	-0.991106	0.97371	0.017788	0.00850241	0.122738	0.12384
EX_nh4_e	EX_lys__L_e	EX_val__L_e	-1	0	0	-1	1	0	0	0.122738	0.122738
EX_nh4_e	EX_lys__L_e	EX_asn__L_e	-1	0	0	-1	1	0	0	0.122738	0.122738
EX_nh4_e	EX_lys__L_e	EX_gln__L_e	-0.982212	-0.00889401	0	-0.991106	0.982212	0.017788	0	0.122738	0.12384
EX_nh4_e	EX_met__L_e	EX_phe__L_e	-0.978905	-0.00892398	-0.0121707	-1	0.978905	0.00892398	0.0121707	0.122738	0.122738
EX_nh4_e	EX_met__L_e	EX_pro__L_e	-0.362274	-0.00892398	-0.628802	-1	0.362274	0.00892398	0.628802	0.122738	0.122738
EX_nh4_e	EX_met__L_e	EX_ser__L_e	0	0	-1	-1	0	0	1	0.122738	0.122738
EX_nh4_e	EX_met__L_e	EX_trp__L_e	-0.991076	-0.00892398	0	-1	0.991076	0.00892398	0	0.122738	0.122738
EX_nh4_e	EX_met__L_e	EX_tyr__L_e	-0.982574	-0.00892398	-0.00850241	-1	0.982574	0.00892398	0.00850241	0.122738	0.122738
EX_nh4_e	EX_met__L_e	EX_val__L_e	-0.925444	-0.00892398	-0.0656316	-1	0.925444	0.00892398	0.0656316	0.122738	0.122738
EX_nh4_e	EX_met__L_e	EX_asn__L_e	-0.991076	-0.00892398	0	-1	0.991076	0.00892398	0	0.122738	0.122738
EX_nh4_e	EX_met__L_e	EX_gln__L_e	-0.991076	-0.00892398	0	-1	0.991076	0.00892398	0	0.122738	0.122738
EX_nh4_e	EX_phe__L_e	EX_pro__L_e	-0.872455	-0.0121707	-0.115374	-1	0.872455	0.0121707	0.115374	0.122738	0.122738
EX_nh4_e	EX_phe__L_e	EX_ser__L_e	0	-0.0121707	-0.987829	-1	0	0.0121707	0.987829	0.122738	0.122738
EX_nh4_e	EX_phe__L_e	EX_trp__L_e	-0.977209	-0.0121707	-0.00531009	-0.99469	0.977209	0.0121707	0.0106202	0.122738	0.123394
EX_nh4_e	EX_phe__L_e	EX_tyr__L_e	-0.979327	-0.0121707	-0.00850241	-1	0.979327	0.0121707	0.00850241	0.122738	0.122738
EX_nh4_e	EX_phe__L_e	EX_val__L_e	-0.987829	-0.0121707	0	-1	0.987829	0.0121707	0	0.122738	0.122738
EX_nh4_e	EX_phe__L_e	EX_asn__L_e	-0.472114	-0.0121707	-0.257858	-0.742142	0.472114	0.0121707	0.515715	0.122738	0.165384
EX_nh4_e	EX_phe__L_e	EX_gln__L_e	-0.987829	-0.0121707	0	-1	0.987829	0.0121707	0	0.122738	0.122738
EX_nh4_e	EX_pro__L_e	EX_ser__L_e	0	0	-1	-1	0	0	1	0.122738	0.122738
EX_nh4_e	EX_pro__L_e	EX_trp__L_e	-0.874006	-0.115374	-0.00531009	-0.99469	0.874006	0.115374	0.0106202	0.122738	0.123394
EX_nh4_e	EX_pro__L_e	EX_tyr__L_e	-0.974088	-0.0174096	-0.00850241	-1	0.974088	0.0174096	0.00850241	0.122738	0.122738
EX_nh4_e	EX_pro__L_e	EX_val__L_e	-0.982491	-0.0175085	0	-1	0.982491	0.0175085	0	0.122738	0.122738
EX_nh4_e	EX_pro__L_e	EX_asn__L_e	-0.884626	-0.115374	0	-1	0.884626	0.115374	0	0.122738	0.122738
EX_nh4_e	EX_pro__L_e	EX_gln__L_e	0	-0.0175085	-0.491246	-0.508754	0	0.0175085	0.982491	0.122738	0.241253
EX_nh4_e	EX_ser__L_e	EX_trp__L_e	0	-0.98938	-0.00531009	-0.99469	0	0.98938	0.0106202	0.122738	0.123394
EX_nh4_e	EX_ser__L_e	EX_tyr__L_e	0	-0.991498	-0.00850241	-1	0	0.991498	0.00850241	0.122738	0.122738
EX_nh4_e	EX_ser__L_e	EX_val__L_e	0	0	-1	-1	0	0	1	0.122738	0.122738
EX_nh4_e	EX_ser__L_e	EX_asn__L_e	0	-1	0	-1	0	1	0	0.122738	0.122738
EX_nh4_e	EX_ser__L_e	EX_gln__L_e	0	0	-0.5	-0.5	0	0	1	0.122738	0.245477
EX_nh4_e	EX_trp__L_e	EX_tyr__L_e	-0.980877	-0.00531009	-0.00850241	-0.99469	0.980877	0.0106202	0.00850241	0.122738	0.123394
EX_nh4_e	EX_trp__L_e	EX_val__L_e	-0.923649	-0.00531009	-0.0657305	-0.99469	0.923649	0.0106202	0.0657305	0.122738	0.123394
EX_nh4_e	EX_trp__L_e	EX_asn__L_e	0	-0.00531009	-0.49469	-0.5	0	0.0106202	0.98938	0.122738	0.245477
EX_nh4_e	EX_trp__L_e	EX_gln__L_e	0	-0.00531009	-0.49469	-0.5	0	0.0106202	0.98938	0.122738	0.245477
EX_nh4_e	EX_tyr__L_e	EX_val__L_e	-0.925866	-0.00850241	-0.0656316	-1	0.925866	0.00850241	0.0656316	0.122738	0.122738
EX_nh4_e	EX_tyr__L_e	EX_asn__L_e	-0.991498	-0.00850241	0	-1	0.991498	0.00850241	0	0.122738	0.122738
EX_nh4_e	EX_tyr__L_e	EX_gln__L_e	-0.57079	-0.00850241	-0.210354	-0.789646	0.57079	0.00850241	0.420707	0.122738	0.155435
EX_nh4_e	EX_val__L_e	EX_asn__L_e	0	-0.0657305	-0.467135	-0.532865	0	0.0657305	0.93427	0.122738	0.230337
EX_nh4_e	EX_val__L_e	EX_gln__L_e	-0.934368	-0.0656316	0	-1	0.934368	0.0656316	0	0.122738	0.122738
EX_nh4_e	EX_asn__L_e	EX_gln__L_e	0	0	-0.5	-0.5	0	0	1	0.122738	0.245477
EX_ala__D_e	EX_arg__L_e	EX_asp__L_e	0	-0.25	0	-0.25	0	1	0	0	0
EX_ala__D_e	EX_arg__L_e	EX_cys__L_e	0	-0.25	0	-0.25	0	1	0	0	0
EX_ala__D_e	EX_arg__L_e	EX_glu__L_e	0	0	-1	-1	0	0	1	0	0
EX_ala__D_e	EX_arg__L_e	EX_gly_e	0	-0.25	0	-0.25	0	1	0	0	0
EX_ala__D_e	EX_arg__L_e	EX_his__L_e	0	-0.25	0	-0.25	0	1	0	0	0
EX_ala__D_e	EX_arg__L_e	EX_ile__L_e	0	-0.25	0	-0.25	0	1	0	0	0
EX_ala__D_e	EX_arg__L_e	EX_leu__L_e	0	-0.25	0	-0.25	0	1	0	0	0
EX_ala__D_e	EX_arg__L_e	EX_lys__L_e	0	-0.25	0	-0.25	0	1	0	0	0
EX_ala__D_e	EX_arg__L_e	EX_met__L_e	0	-0.25	0	-0.25	0	1	0	0	0
EX_ala__D_e	EX_arg__L_e	EX_phe__L_e	0	-0.25	0	-0.25	0	1	0	0	0
EX_ala__D_e	EX_arg__L_e	EX_pro__L_e	0	-0.25	0	-0.25	0	1	0	0	0
EX_ala__D_e	EX_arg__L_e	EX_ser__L_e	0	0	-1	-1	0	0	1	0	0
EX_ala__D_e	EX_arg__L_e	EX_trp__L_e	0	-0.25	0	-0.25	0	1	0	0	0
EX_ala__D_e	EX_arg__L_e	EX_tyr__L_e	0	-0.25	0	-0.25	0	1	0	0	0
EX_ala__D_e	EX_arg__L_e	EX_val__L_e	0	-0.25	0	-0.25	0	1	0	0	0
EX_ala__D_e	EX_arg__L_e	EX_asn__L_e	0	-0.25	0	-0.25	0	1	0	0	0
EX_ala__D_e	EX_arg__L_e	EX_gln__L_e	0	-0.25	0	-0.25	0	1	0	0	0
EX_ala__D_e	EX_asp__L_e	EX_cys__L_e	0	-1	0	-1	0	1	0	0	0
EX_ala__D_e	EX_asp__L_e	EX_glu__L_e	0	0	-1	-1	0	0	1	0	0
EX_ala__D_e	EX_asp__L_e	EX_gly_e	0	0	-1	-1	0	0	1	0	0
EX_ala__D_e	EX_asp__L_e	EX_his__L_e	0	-1	0	-1	0	1	0	0	0
EX_ala__D_e	EX_asp__L_e	EX_ile__L_e	0	-1	0	-1	0	1	0	0	0
EX_ala__D_e	EX_asp__L_e	EX_leu__L_e	0	-1	0	-1	0	1	0	0	0
EX_ala__D_e	EX_asp__L_e	EX_lys__L_e	0	-1	0	-1	0	1	0	0	0
EX_ala__D_e	EX_asp__L_e	EX_met__L_e	0	-1	0	-1	0	1	0	0	0
EX_ala__D_e	EX_asp__L_e	EX_phe__L_e	0	-1	0	-1	0	1	0	0	0
EX_ala__D_e	EX_asp__L_e	EX_pro__L_e	0	0	-1	-1	0	0	1	0	0
EX_ala__D_e	EX_asp__L_e	EX_ser__L_e	0	-1	0	-1	0	1	0	0	0
EX_ala__D_e	EX_asp__L_e	EX_trp__L_e	0	-1	0	-1	0	1	0	0	0
EX_ala__D_e	EX_asp__L_e	EX_tyr__L_e	0	-1	0	-1	0	1	0	0	0
EX_ala__D_e	EX_asp__L_e	EX_val__L_e	0	-1	0	-1	0	1	0	0	0
EX_ala__D_e	EX_asp__L_e	EX_asn__L_e	0	-1	0	-1	0	1	0	0	0
EX_ala__D_e	EX_asp__L_e	EX_gln__L_e	0	-1	0	-1	0	1	0	0	0
EX_ala__D_e	EX_cys__L_e	EX_glu__L_e	0	0	-1	-1	0	0	1	0	0
EX_ala__D_e	EX_cys__L_e	EX_gly_e	0	0	-1	-1	0	0	1	0	0
EX_ala__D_e	EX_cys__L_e	EX_his__L_e
EX_ala__D_e	EX_cys__L_e	EX_ile__L_e
EX_ala__D_e	EX_cys__L_e	EX_leu__L_e
EX_ala__D_e	EX_cys__L_e	EX_lys__L_e
EX_ala__D_e	EX_cys__L_e	EX_met__L_e
EX_ala__D_e	EX_cys__L_e	EX_phe__L_e
EX_ala__D_e	EX_cys__L_e	EX_pro__L_e	0	0	-1	-1	0	0	1	0	0
EX_ala__D_e	EX_cys__L_e	EX_ser__L_e	0	0	-1	-1	0	0	1	0	0
EX_ala__D_e	EX_cys__L_e	EX_trp__L_e
EX_ala__D_e	EX_cys__L_e	EX_tyr__L_e
EX_ala__D_e	EX_cys__L_e	EX_val__L_e	0	0	-1	-1	0	0	1	0	0
EX_ala__D_e	EX_cys__L_e	EX_asn__L_e	0	0	-0.5	-0.5	0	0	1	0	0
EX_ala__D_e	EX_cys__L_e	EX_gln__L_e	0	0	-0.5	-0.5	0	0	1	0	0
EX_ala__D_e	EX_glu__L_e	EX_gly_e	0	-1	0	-1	0	1	0	0	0
EX_ala__D_e	EX_glu__L_e	EX_his__L_e	0	-1	0	-1	0	1	0	0	0
EX_ala__D_e	EX_glu__L_e	EX_ile__L_e	0	-1	0	-1	0	1	0	0	0
EX_ala__D_e	EX_glu__L_e	EX_leu__L_e	0	-1	0	-1	0	1	0	0	0
EX_ala__D_e	EX_glu__L_e	EX_lys__L_e	0	-1	0	-1	0	1	0	0	0
EX_ala__D_e	EX_glu__L_e	EX_met__L_e	0	-1	0	-1	0	1	0	0	0
EX_ala__D_e	EX_glu__L_e	EX_phe__L_e	0	-1	0	-1	0	1	0	0	0
EX_ala__D_e	EX_glu__L_e	EX_pro__L_e	0	-1	0	-1	0	1	0	0	0
EX_ala__D_e	EX_glu__L_e	EX_ser__L_e	0	0	-1	-1	0	0	1	0	0
EX_ala__D_e	EX_glu__L_e	EX_trp__L_e	0	-1	0	-1	0	1	0	0	0
EX_ala__D_e	EX_glu__L_e	EX_tyr__L_e	0	-1	0	-1	0	1	0	0	0
EX_ala__D_e	EX_glu__L_e	EX_val__L_e	0	-1	0	-1	0	1	0	0	0
EX_ala__D_e	EX_glu__L_e	EX_asn__L_e	0	-1	0	-1	0	1	0	0	0
EX_ala__D_e	EX_glu__L_e	EX_gln__L_e	0	-1	0	-1	0	1	0	0	0
EX_ala__D_e	EX_gly_e	EX_his__L_e	0	-1	0	-1	0	1	0	0	0
EX_ala__D_e	EX_gly_e	EX_ile__L_e	0	-1	0	-1	0	1	0	0	0
EX_ala__D_e	EX_gly_e	EX_leu__L_e	0	-1	0	-1	0	1	0	0	0
EX_ala__D_e	EX_gly_e	EX_lys__L_e	0	-1	0	-1	0	1	0	0	0
EX_ala__D_e	EX_gly_e	EX_met__L_e	0	-1	0	-1	0	1	0	0	0
EX_ala__D_e	EX_gly_e	EX_phe__L_e	0	-1	0	-1	0	1	0	0	0
EX_ala__D_e	EX_gly_e	EX_pro__L_e	0	-1	0	-1	0	1	0	0	0
EX_ala__D_e	EX_gly_e	EX_ser__L_e	0	0	-1	-1	0	0	1	0	0
EX_ala__D_e	EX_gly_e	EX_trp__L_e	0	-1	0	-1	0	1	0	0	0
EX_ala__D_e	EX_gly_e	EX_tyr__L_e	0	-1	0	-1	0	1	0	0	0
EX_ala__D_e	EX_gly_e	EX_val__L_e	0	-1	0	-1	0	1	0	0	0
EX_ala__D_e	EX_gly_e	EX_asn__L_e	0	-1	0	-1	0	1	0	0	0
EX_ala__D_e	EX_gly_e	EX_gln__L_e	0	0	-0.5	-0.5	0	0	1	0	0
EX_ala__D_e	EX_his__L_e	EX_ile__L_e
EX_ala__D_e	EX_his__L_e	EX_leu__L_e
EX_ala__D_e	EX_his__L_e	EX_lys__L_e
EX_ala__D_e	EX_his__L_e	EX_met__L_e
EX_ala__D_e	EX_his__L_e	EX_phe__L_e
EX_ala__D_e	EX_his__L_e	EX_pro__L_e	0	0	-1	-1	0	0	1	0	0
EX_ala__D_e	EX_his__L_e	EX_ser__L_e	0	0	-1	-1	0	0	1	0	0
EX_ala__D_e	EX_his__L_e	EX_trp__L_e
EX_ala__D_e	EX_his__L_e	EX_tyr__L_e
EX_ala__D_e	EX_his__L_e	EX_val__L_e	0	0	-1	-1	0	0	1	0	0
EX_ala__D_e	EX_his__L_e	EX_asn__L_e	0	0	-0.5	-0.5	0	0	1	0	0
EX_ala__D_e	EX_his__L_e	EX_gln__L_e	0	0	-0.5	-0.5	0	0	1	0	0
EX_ala__D_e	EX_ile__L_e	EX_leu__L_e
EX_ala__D_e	EX_ile__L_e	EX_lys__L_e
EX_ala__D_e	EX_ile__L_e	EX_met__L_e
EX_ala__D_e	EX_ile__L_e	EX_phe__L_e
EX_ala__D_e	EX_ile__L_e	EX_pro__L_e	0	0	-1	-1	0	0	1	0	0
EX_ala__D_e	EX_ile__L_e	EX_ser__L_e	0	0	-1	-1	0	0	1	0	0
EX_ala__D_e	EX_ile__L_e	EX_trp__L_e
EX_ala__D_e	EX_ile__L_e	EX_tyr__L_e
EX_ala__D_e	EX_ile__L_e	EX_val__L_e	0	0	-1	-1	0	0	1	0	0
EX_ala__D_e	EX_ile__L_e	EX_asn__L_e	0	0	-0.5	-0.5	0	0	1	0	0
EX_ala__D_e	EX_ile__L_e	EX_gln__L_e	0	0	-0.5	-0.5	0	0	1	0	0
EX_ala__D_e	EX_leu__L_e	EX_lys__L_e
EX_ala__D_e	EX_leu__L_e	EX_met__L_e
EX_ala__D_e	EX_leu__L_e	EX_phe__L_e
EX_ala__D_e	EX_leu__L_e	EX_pro__L_e	0	0	-1	-1	0	0	1	0	0
EX_ala__D_e	EX_leu__L_e	EX_ser__L_e	0	0	-1	-1	0	0	1	0	0
EX_ala__D_e	EX_leu__L_e	EX_trp__L_e
EX_ala__D_e	EX_leu__L_e	EX_tyr__L_e
EX_ala__D_e	EX_leu__L_e	EX_val__L_e	0	0	-1	-1	0	0	1	0	0
EX_ala__D_e	EX_leu__L_e	EX_asn__L_e	0	0	-0.5	-0.5	0	0	1	0	0
EX_ala__D_e	EX_leu__L_e	EX_gln__L_e	0	0	-0.5	-0.5	0	0	1	0	0
EX_ala__D_e	EX_lys__L_e	EX_met__L_e
EX_ala__D_e	EX_lys__L_e	EX_phe__L_e
EX_ala__D_e	EX_lys__L_e	EX_pro__L_e	0	0	-1	-1	0	0	1	0	0
EX_ala__D_e	EX_lys__L_e	EX_ser__L_e	0	0	-1	-1	0	0	1	0	0
EX_ala__D_e	EX_lys__L_e	EX_trp__L_e
EX_ala__D_e	EX_lys__L_e	EX_tyr__L_e
EX_ala__D_e	EX_lys__L_e	EX_val__L_e	0	0	-1	-1	0	0	1	0	0
EX_ala__D_e	EX_lys__L_e	EX_asn__L_e	0	0	-0.5	-0.5	0	0	1	0	0
EX_ala__D_e	EX_lys__L_e	EX_gln__L_e	0	0	-0.5	-0.5	0	0	1	0	0
EX_ala__D_e	EX_met__L_e	EX_phe__L_e
EX_ala__D_e	EX_met__L_e	EX_pro__L_e	0	0	-1	-1	0	0	1	0	0
EX_ala__D_e	EX_met__L_e	EX_ser__L_e	0	0	-1	-1	0	0	1	0	0
EX_ala__D_e	EX_met__L_e	EX_trp__L_e
EX_ala__D_e	EX_met__L_e	EX_tyr__L_e
EX_ala__D_e	EX_met__L_e	EX_val__L_e	0	0	-1	-1	0	0	1	0	0
EX_ala__D_e	EX_met__L_e	EX_asn__L_e	0	0	-0.5	-0.5	0	0	1	0	0
EX_ala__D_e	EX_met__L_e	EX_gln__L_e	0	0	-0.5	-0.5	0	0	1	0	0
EX_ala__D_e	EX_phe__L_e	EX_pro__L_e	0	0	-1	-1	0	0	1	0	0
EX_ala__D_e	EX_phe__L_e	EX_ser__L_e	0	0	-1	-1	0	0	1	0	0
EX_ala__D_e	EX_phe__L_e	EX_trp__L_e
EX_ala__D_e	EX_phe__L_e	EX_tyr__L_e
EX_ala__D_e	EX_phe__L_e	EX_val__L_e	0	0	-1	-1	0	0	1	0	0
EX_ala__D_e	EX_phe__L_e	EX_asn__L_e	0	0	-0.5	-0.5	0	0	1	0	0
EX_ala__D_e	EX_phe__L_e	EX_gln__L_e	0	0	-0.5	-0.5	0	0	1	0	0
EX_ala__D_e	EX_pro__L_e	EX_ser__L_e	0	0	-1	-1	0	0	1	0	0
EX_ala__D_e	EX_pro__L_e	EX_trp__L_e	0	-1	0	-1	0	1	0	0	0
EX_ala__D_e	EX_pro__L_e	EX_tyr__L_e	0	-1	0	-1	0	1	0	0	0
EX_ala__D_e	EX_pro__L_e	EX_val__L_e	0	-1	0	-1	0	1	0	0	0
EX_ala__D_e	EX_pro__L_e	EX_asn__L_e	0	0	-0.5	-0.5	0	0	1	0	0
EX_ala__D_e	EX_pro__L_e	EX_gln__L_e	0	-1	0	-1	0	1	0	0	0
EX_ala__D_e	EX_ser__L_e	EX_trp__L_e	0	-1	0	-1	0	1	0	0	0
EX_ala__D_e	EX_ser__L_e	EX_tyr__L_e	0	-1	0	-1	0	1	0	0	0
EX_ala__D_e	EX_ser__L_e	EX_val__L_e	0	-1	0	-1	0	1	0	0	0
EX_ala__D_e	EX_ser__L_e	EX_asn__L_e	0	-1	0	-1	0	1	0	0	0
EX_ala__D_e	EX_ser__L_e	EX_gln__L_e	0	-1	0	-1	0	1	0	0	0
EX_ala__D_e	EX_trp__L_e	EX_tyr__L_e
EX_ala__D_e	EX_trp__L_e	EX_val__L_e	0	0	-1	-1	0	0	1	0	0
EX_ala__D_e	EX_trp__L_e	EX_asn__L_e	0	0	-0.5	-0.5	0	0	1	0	0
EX_ala__D_e	EX_trp__L_e	EX_gln__L_e	0	0	-0.5	-0.5	0	0	1	0	0
EX_ala__D_e	EX_tyr__L_e	EX_val__L_e	0	0	-1	-1	0	0	1	0	0
EX_ala__D_e	EX_tyr__L_e	EX_asn__L_e	0	0	-0.5	-0.5	0	0	1	0	0
EX_ala__D_e	EX_tyr__L_e	EX_gln__L_e	0	0	-0.5	-0.5	0	0	1	0	0
EX_ala__D_e	EX_val__L_e	EX_asn__L_e	0	0	-0.5	-0.5	0	0	1	0	0
EX_ala__D_e	EX_val__L_e	EX_gln__L_e	0	0	-0.5	-0.5	0	0	1	0	0
EX_ala__D_e	EX_asn__L_e	EX_gln__L_e	0	-0.5	0	-0.5	0	1	0	0	0
EX_arg__L_e	EX_asp__L_e	EX_cys__L_e	-0.212916	-0.148337	0	-0.361253	0.851663	0.148337	0	0.122738	0.339758
EX_arg__L_e	EX_asp__L_e	EX_glu__L_e	0	-1	0	-1	0	1	0	0.122738	0.122738
EX_arg__L_e	EX_asp__L_e	EX_gly_e	-0.0439392	-0.824243	0	-0.868182	0.175757	0.824243	0	0.122738	0.141374
EX_arg__L_e	EX_asp__L_e	EX_his__L_e	-0.0440382	-0.796669	-0.00905955	-0.849766	0.176153	0.796669	0.0271787	0.122738	0.144438
EX_arg__L_e	EX_asp__L_e	EX_ile__L_e	0	-0.983773	-0.016227	-1	0	0.983773	0.016227	0.122738	0.122738
EX_arg__L_e	EX_asp__L_e	EX_leu__L_e	0	-0.960023	-0.0399772	-1	0	0.960023	0.0399772	0.122738	0.122738
EX_arg__L_e	EX_asp__L_e	EX_lys__L_e	-0.0439392	-0.806455	-0.00889401	-0.859288	0.175757	0.806455	0.017788	0.122738	0.142837
EX_arg__L_e	EX_asp__L_e	EX_met__L_e	-0.0439392	-0.815319	-0.00892398	-0.868182	0.175757	0.815319	0.00892398	0.122738	0.141374
EX_arg__L_e	EX_asp__L_e	EX_phe__L_e	0	-0.987829	-0.0121707	-1	0	0.987829	0.0121707	0.122738	0.122738
EX_arg__L_e	EX_asp__L_e	EX_pro__L_e	-0.0265296	-0.805037	-0.0888443	-0.920411	0.106119	0.805037	0.0888443	0.122738	0.133352
EX_arg__L_e	EX_asp__L_e	EX_ser__L_e	0	-1	0	-1	0	1	0	0.122738	0.122738
EX_arg__L_e	EX_asp__L_e	EX_trp__L_e	-0.0439392	-0.813623	-0.00531009	-0.862872	0.175757	0.813623	0.0106202	0.122738	0.142244
EX_arg__L_e	EX_asp__L_e	EX_tyr__L_e	0	-0.991498	-0.00850241	-1	0	0.991498	0.00850241	0.122738	0.122738
EX_arg__L_e	EX_asp__L_e	EX_val__L_e	0	-0.93427	-0.0657305	-1	0	0.93427	0.0657305	0.122738	0.122738
EX_arg__L_e	EX_asp__L_e	EX_asn__L_e	0	-1	0	-1	0	1	0	0.122738	0.122738
EX_arg__L_e	EX_asp__L_e	EX_gln__L_e	0	0	-0.5	-0.5	0	0	1	0.122738	0.245477
EX_arg__L_e	EX_cys__L_e	EX_glu__L_e	0	0	-1	-1	0	0	1	0.122738	0.122738
EX_arg__L_e	EX_cys__L_e	EX_gly_e	-0.25	0	0	-0.25	1	0	0	0.122738	0.490954
EX_arg__L_e	EX_cys__L_e	EX_his__L_e	-0.243205	0	-0.00905955	-0.252265	0.972821	0	0.0271787	0.122738	0.486546
EX_arg__L_e	EX_cys__L_e	EX_ile__L_e	-0.24742	0	-0.0103216	-0.257741	0.989678	0	0.0103216	0.122738	0.476208
EX_arg__L_e	EX_cys__L_e	EX_leu__L_e	-0.240006	0	-0.0399772	-0.279983	0.960023	0	0.0399772	0.122738	0.438378
EX_arg__L_e	EX_cys__L_e	EX_lys__L_e	-0.245553	0	-0.00889401	-0.254447	0.982212	0	0.017788	0.122738	0.482373
EX_arg__L_e	EX_cys__L_e	EX_met__L_e	-0.247769	0	-0.00892398	-0.256693	0.991076	0	0.00892398	0.122738	0.478153
EX_arg__L_e	EX_cys__L_e	EX_phe__L_e	-0.246957	0	-0.0121707	-0.259128	0.987829	0	0.0121707	0.122738	0.47366
EX_arg__L_e	EX_cys__L_e	EX_pro__L_e	-0.245623	0	-0.0175085	-0.263131	0.982491	0	0.0175085	0.122738	0.466453
EX_arg__L_e	EX_cys__L_e	EX_ser__L_e	0	0	-1	-1	0	0	1	0.122738	0.122738
EX_arg__L_e	EX_cys__L_e	EX_trp__L_e	-0.247345	0	-0.00531009	-0.252655	0.98938	0	0.0106202	0.122738	0.485795
EX_arg__L_e	EX_cys__L_e	EX_tyr__L_e	-0.247874	0	-0.00850241	-0.256377	0.991498	0	0.00850241	0.122738	0.478742
EX_arg__L_e	EX_cys__L_e	EX_val__L_e	-0.229535	0	-0.0818586	-0.311394	0.918141	0	0.0818586	0.122738	0.394158
EX_arg__L_e	EX_cys__L_e	EX_asn__L_e	-0.25	0	0	-0.25	1	0	0	0.122738	0.490954
EX_arg__L_e	EX_cys__L_e	EX_gln__L_e	-0.0439392	0	-0.412122	-0.456061	0.175757	0	0.824243	0.122738	0.269127
EX_arg__L_e	EX_glu__L_e	EX_gly_e	0	-1	0	-1	0	1	0	0.122738	0.122738
EX_arg__L_e	EX_glu__L_e	EX_his__L_e	0	-0.972821	-0.00905955	-0.981881	0	0.972821	0.0271787	0.122738	0.125003
EX_arg__L_e	EX_glu__L_e	EX_ile__L_e	-0.0265296	-0.877654	-0.016227	-0.920411	0.106119	0.877654	0.016227	0.122738	0.133352
EX_arg__L_e	EX_glu__L_e	EX_leu__L_e	-0.0439392	-0.784266	-0.0399772	-0.868182	0.175757	0.784266	0.0399772	0.122738	0.141374
EX_arg__L_e	EX_glu__L_e	EX_lys__L_e	0	-0.982212	-0.00889401	-0.991106	0	0.982212	0.017788	0.122738	0.12384
EX_arg__L_e	EX_glu__L_e	EX_met__L_e	0	-0.991076	-0.00892398	-1	0	0.991076	0.00892398	0.122738	0.122738
EX_arg__L_e	EX_glu__L_e	EX_phe__L_e	-0.212916	-0.136166	-0.0121707	-0.361253	0.851663	0.136166	0.0121707	0.122738	0.339758
EX_arg__L_e	EX_glu__L_e	EX_pro__L_e	0	0	-1	-1	0	0	1	0.122738	0.122738
EX_arg__L_e	EX_glu__L_e	EX_ser__L_e	0	-0.862992	-0.137008	-1	0	0.862992	0.137008	0.122738	0.122738
EX_arg__L_e	EX_glu__L_e	EX_trp__L_e	0	-0.98938	-0.00531009	-0.99469	0	0.98938	0.0106202	0.122738	0.123394
EX_arg__L_e	EX_glu__L_e	EX_tyr__L_e	-0.212916	-0.139834	-0.00850241	-0.361253	0.851663	0.139834	0.00850241	0.122738	0.339758
EX_arg__L_e	EX_glu__L_e	EX_val__L_e	-0.0439392	-0.824243	0	-0.868182	0.175757	0.824243	0	0.122738	0.141374
EX_arg__L_e	EX_glu__L_e	EX_asn__L_e	-0.0439392	-0.824243	0	-0.868182	0.175757	0.824243	0	0.122738	0.141374
EX_arg__L_e	EX_glu__L_e	EX_gln__L_e	-0.0439392	-0.824243	0	-0.868182	0.175757	0.824243	0	0.122738	0.141374
EX_arg__L_e	EX_gly_e	EX_his__L_e	-0.243205	0	-0.00905955	-0.252265	0.972821	0	0.0271787	0.122738	0.486546
EX_arg__L_e	EX_gly_e	EX_ile__L_e	-0.245943	0	-0.016227	-0.26217	0.983773	0	0.016227	0.122738	0.468163
EX_arg__L_e	EX_gly_e	EX_leu__L_e	-0.240006	0	-0.0399772	-0.279983	0.960023	0	0.0399772	0.122738	0.438378
EX_arg__L_e	EX_gly_e	EX_lys__L_e	-0.245553	0	-0.00889401	-0.254447	0.982212	0	0.017788	0.122738	0.482373
EX_arg__L_e	EX_gly_e	EX_met__L_e	-0.247769	0	-0.00892398	-0.256693	0.991076	0	0.00892398	0.122738	0.478153
EX_arg__L_e	EX_gly_e	EX_phe__L_e	-0.246957	0	-0.0121707	-0.259128	0.987829	0	0.0121707	0.122738	0.47366
EX_arg__L_e	EX_gly_e	EX_pro__L_e	-0.235074	-0.0421936	-0.0175085	-0.294777	0.940298	0.0421936	0.0175085	0.122738	0.416378
EX_arg__L_e	EX_gly_e	EX_ser__L_e	0	0	-1	-1	0	0	1	0.122738	0.122738
EX_arg__L_e	EX_gly_e	EX_trp__L_e	-0.214421	-0.131698	-0.00531009	-0.351428	0.857682	0.131698	0.0106202	0.122738	0.349256
EX_arg__L_e	EX_gly_e	EX_tyr__L_e	-0.247874	0	-0.00850241	-0.256377	0.991498	0	0.00850241	0.122738	0.478742
EX_arg__L_e	EX_gly_e	EX_val__L_e	-0.233567	0	-0.0657305	-0.299298	0.93427	0	0.0657305	0.122738	0.410088
EX_arg__L_e	EX_gly_e	EX_asn__L_e	-0.25	0	0	-0.25	1	0	0	0.122738	0.490954
EX_arg__L_e	EX_gly_e	EX_gln__L_e	-0.107739	0	-0.284522	-0.392261	0.430956	0	0.569044	0.122738	0.3129
EX_arg__L_e	EX_his__L_e	EX_ile__L_e	-0.239149	-0.00905955	-0.016227	-0.264435	0.956594	0.0271787	0.016227	0.122738	0.464153
EX_arg__L_e	EX_his__L_e	EX_leu__L_e	-0.233211	-0.00905955	-0.0399772	-0.282248	0.932844	0.0271787	0.0399772	0.122738	0.434861
EX_arg__L_e	EX_his__L_e	EX_lys__L_e	-0.238758	-0.00905955	-0.00889401	-0.256712	0.955033	0.0271787	0.017788	0.122738	0.478118
EX_arg__L_e	EX_his__L_e	EX_met__L_e	-0.240974	-0.00905955	-0.00892398	-0.258958	0.963897	0.0271787	0.00892398	0.122738	0.473971
EX_arg__L_e	EX_his__L_e	EX_phe__L_e	-0.240163	-0.00905955	-0.0121707	-0.261393	0.960651	0.0271787	0.0121707	0.122738	0.469555
EX_arg__L_e	EX_his__L_e	EX_pro__L_e	0	-0.00905955	-0.972821	-0.981881	0	0.0271787	0.972821	0.122738	0.125003
EX_arg__L_e	EX_his__L_e	EX_ser__L_e	-0.0265296	-0.00905955	-0.866703	-0.902292	0.106119	0.0271787	0.866703	0.122738	0.13603
EX_arg__L_e	EX_his__L_e	EX_trp__L_e	-0.24055	-0.00905955	-0.00531009	-0.25492	0.962201	0.0271787	0.0106202	0.122738	0.481479
EX_arg__L_e	EX_his__L_e	EX_tyr__L_e	-0.24108	-0.00905955	-0.00850241	-0.258642	0.964319	0.0271787	0.00850241	0.122738	0.47455
EX_arg__L_e	EX_his__L_e	EX_val__L_e	-0.115374	-0.00905955	-0.511326	-0.635759	0.461496	0.0271787	0.511326	0.122738	0.193058
EX_arg__L_e	EX_his__L_e	EX_asn__L_e	-0.0439392	-0.00905955	-0.398532	-0.451531	0.175757	0.0271787	0.797064	0.122738	0.271827
EX_arg__L_e	EX_his__L_e	EX_gln__L_e	0	0	-0.5	-0.5	0	0	1	0.122738	0.245477
EX_arg__L_e	EX_ile__L_e	EX_leu__L_e	-0.235949	-0.016227	-0.0399772	-0.292153	0.943796	0.016227	0.0399772	0.122738	0.420117
EX_arg__L_e	EX_ile__L_e	EX_lys__L_e	-0.241496	-0.016227	-0.00889401	-0.266617	0.965985	0.016227	0.017788	0.122738	0.460355
EX_arg__L_e	EX_ile__L_e	EX_met__L_e	-0.247769	0	-0.00892398	-0.256693	0.991076	0	0.00892398	0.122738	0.478153
EX_arg__L_e	EX_ile__L_e	EX_phe__L_e	-0.242901	-0.016227	-0.0121707	-0.271298	0.971602	0.016227	0.0121707	0.122738	0.452412
EX_arg__L_e	EX_ile__L_e	EX_pro__L_e	0	-0.016227	-0.983773	-1	0	0.016227	0.983773	0.122738	0.122738
EX_arg__L_e	EX_ile__L_e	EX_ser__L_e	0	-0.016227	-0.983773	-1	0	0.016227	0.983773	0.122738	0.122738
EX_arg__L_e	EX_ile__L_e	EX_trp__L_e	-0.243288	-0.016227	-0.00531009	-0.264825	0.973153	0.016227	0.0106202	0.122738	0.46347
EX_arg__L_e	EX_ile__L_e	EX_tyr__L_e	-0.243818	-0.016227	-0.00850241	-0.268547	0.975271	0.016227	0.00850241	0.122738	0.457046
EX_arg__L_e	EX_ile__L_e	EX_val__L_e	-0.231012	-0.0103216	-0.0656316	-0.306965	0.924047	0.0103216	0.0656316	0.122738	0.399845
EX_arg__L_e	EX_ile__L_e	EX_asn__L_e	-0.115374	0	-0.269252	-0.384626	0.461496	0	0.538504	0.122738	0.319111
EX_arg__L_e	EX_ile__L_e	EX_gln__L_e	-0.140766	-0.016227	-0.210354	-0.367347	0.563066	0.016227	0.420707	0.122738	0.334121
EX_arg__L_e	EX_leu__L_e	EX_lys__L_e	-0.235559	-0.0399772	-0.00889401	-0.28443	0.942235	0.0399772	0.017788	0.122738	0.431524
EX_arg__L_e	EX_leu__L_e	EX_met__L_e	-0.237775	-0.0399772	-0.00892398	-0.286676	0.951099	0.0399772	0.00892398	0.122738	0.428144
EX_arg__L_e	EX_leu__L_e	EX_phe__L_e	-0.236963	-0.0399772	-0.0121707	-0.289111	0.947852	0.0399772	0.0121707	0.122738	0.424538
EX_arg__L_e	EX_leu__L_e	EX_pro__L_e	0	-0.0399772	-0.960023	-1	0	0.0399772	0.960023	0.122738	0.122738
EX_arg__L_e	EX_leu__L_e	EX_ser__L_e	0	-0.0399772	-0.960023	-1	0	0.0399772	0.960023	0.122738	0.122738
EX_arg__L_e	EX_leu__L_e	EX_trp__L_e	-0.237351	-0.0399772	-0.00531009	-0.282638	0.949403	0.0399772	0.0106202	0.122738	0.43426
EX_arg__L_e	EX_leu__L_e	EX_tyr__L_e	-0.23788	-0.0399772	-0.00850241	-0.28636	0.95152	0.0399772	0.00850241	0.122738	0.428616
EX_arg__L_e	EX_leu__L_e	EX_val__L_e	-0.229535	-0.0399772	-0.0418813	-0.311394	0.918141	0.0399772	0.0418813	0.122738	0.394158
EX_arg__L_e	EX_leu__L_e	EX_asn__L_e	0	-0.0119841	-0.494008	-0.505992	0	0.0119841	0.988016	0.122738	0.24257
EX_arg__L_e	EX_leu__L_e	EX_gln__L_e	-0.0439392	-0.0399772	-0.392133	-0.476049	0.175757	0.0399772	0.784266	0.122738	0.257827
EX_arg__L_e	EX_lys__L_e	EX_met__L_e	-0.243322	-0.00889401	-0.00892398	-0.26114	0.973288	0.017788	0.00892398	0.122738	0.47001
EX_arg__L_e	EX_lys__L_e	EX_phe__L_e	-0.24251	-0.00889401	-0.0121707	-0.263575	0.970041	0.017788	0.0121707	0.122738	0.465668
EX_arg__L_e	EX_lys__L_e	EX_pro__L_e	-0.241176	-0.00889401	-0.0175085	-0.267578	0.964703	0.017788	0.0175085	0.122738	0.458701
EX_arg__L_e	EX_lys__L_e	EX_ser__L_e	-0.115374	-0.00889401	-0.520716	-0.644984	0.461496	0.017788	0.520716	0.122738	0.190297
EX_arg__L_e	EX_lys__L_e	EX_trp__L_e	-0.242898	-0.00889401	-0.00531009	-0.257102	0.971592	0.017788	0.0106202	0.122738	0.477392
EX_arg__L_e	EX_lys__L_e	EX_tyr__L_e	-0.243427	-0.00889401	-0.00850241	-0.260824	0.97371	0.017788	0.00850241	0.122738	0.47058
EX_arg__L_e	EX_lys__L_e	EX_val__L_e	-0.22912	-0.00889401	-0.0657305	-0.303745	0.916481	0.017788	0.0657305	0.122738	0.404084
EX_arg__L_e	EX_lys__L_e	EX_asn__L_e	-0.245553	-0.00889401	0	-0.254447	0.982212	0.017788	0	0.122738	0.482373
EX_arg__L_e	EX_lys__L_e	EX_gln__L_e	-0.140376	-0.00889401	-0.210354	-0.359624	0.561505	0.017788	0.420707	0.122738	0.341297
EX_arg__L_e	EX_met__L_e	EX_phe__L_e	-0.244726	-0.00892398	-0.0121707	-0.265821	0.978905	0.00892398	0.0121707	0.122738	0.461733
EX_arg__L_e	EX_met__L_e	EX_pro__L_e	0	-0.00892398	-0.991076	-1	0	0.00892398	0.991076	0.122738	0.122738
EX_arg__L_e	EX_met__L_e	EX_ser__L_e	-0.247769	-0.00892398	0	-0.256693	0.991076	0.00892398	0	0.122738	0.478153
EX_arg__L_e	EX_met__L_e	EX_trp__L_e	-0.245114	-0.00892398	-0.00531009	-0.259348	0.980456	0.00892398	0.0106202	0.122738	0.473258
EX_arg__L_e	EX_met__L_e	EX_tyr__L_e	-0.245643	-0.00892398	-0.00850241	-0.26307	0.982574	0.00892398	0.00850241	0.122738	0.466562
EX_arg__L_e	EX_met__L_e	EX_val__L_e	-0.231361	-0.00892398	-0.0656316	-0.305917	0.925444	0.00892398	0.0656316	0.122738	0.401215
EX_arg__L_e	EX_met__L_e	EX_asn__L_e	-0.247769	-0.00892398	0	-0.256693	0.991076	0.00892398	0	0.122738	0.478153
EX_arg__L_e	EX_met__L_e	EX_gln__L_e	-0.0439392	-0.00892398	-0.40766	-0.460523	0.175757	0.00892398	0.815319	0.122738	0.26652
EX_arg__L_e	EX_phe__L_e	EX_pro__L_e	0	-0.0121707	-0.987829	-1	0	0.0121707	0.987829	0.122738	0.122738
EX_arg__L_e	EX_phe__L_e	EX_ser__L_e	0	-0.0121707	-0.987829	-1	0	0.0121707	0.987829	0.122738	0.122738
EX_arg__L_e	EX_phe__L_e	EX_trp__L_e	-0.244302	-0.0121707	-0.00531009	-0.261783	0.977209	0.0121707	0.0106202	0.122738	0.468856
EX_arg__L_e	EX_phe__L_e	EX_tyr__L_e	-0.244832	-0.0121707	-0.00850241	-0.265505	0.979327	0.0121707	0.00850241	0.122738	0.462283
EX_arg__L_e	EX_phe__L_e	EX_val__L_e	-0.230525	-0.0121707	-0.0657305	-0.308426	0.922099	0.0121707	0.0657305	0.122738	0.397951
EX_arg__L_e	EX_phe__L_e	EX_asn__L_e	-0.246957	-0.0121707	0	-0.259128	0.987829	0.0121707	0	0.122738	0.47366
EX_arg__L_e	EX_phe__L_e	EX_gln__L_e	-0.246957	-0.0121707	0	-0.259128	0.987829	0.0121707	0	0.122738	0.47366
EX_arg__L_e	EX_pro__L_e	EX_ser__L_e	-0.0265296	-0.334514	-0.559367	-0.920411	0.106119	0.334514	0.559367	0.122738	0.133352
EX_arg__L_e	EX_pro__L_e	EX_trp__L_e	0	-0.98938	-0.00531009	-0.99469	0	0.98938	0.0106202	0.122738	0.123394
EX_arg__L_e	EX_pro__L_e	EX_tyr__L_e	0	-0.991498	-0.00850241	-1	0	0.991498	0.00850241	0.122738	0.122738
EX_arg__L_e	EX_pro__L_e	EX_val__L_e	0	-0.924047	-0.0759532	-1	0	0.924047	0.0759532	0.122738	0.122738
EX_arg__L_e	EX_pro__L_e	EX_asn__L_e	0	-1	0	-1	0	1	0	0.122738	0.122738
EX_arg__L_e	EX_pro__L_e	EX_gln__L_e	0	-0.0175085	-0.491246	-0.508754	0	0.0175085	0.982491	0.122738	0.241253
EX_arg__L_e	EX_ser__L_e	EX_trp__L_e	-0.115374	-0.527884	-0.00531009	-0.648568	0.461496	0.527884	0.0106202	0.122738	0.189245
EX_arg__L_e	EX_ser__L_e	EX_tyr__L_e	-0.0439392	-0.815741	-0.00850241	-0.868182	0.175757	0.815741	0.00850241	0.122738	0.141374
EX_arg__L_e	EX_ser__L_e	EX_val__L_e	-0.0439392	-0.758513	-0.0657305	-0.868182	0.175757	0.758513	0.0657305	0.122738	0.141374
EX_arg__L_e	EX_ser__L_e	EX_asn__L_e	-0.215773	-0.136909	0	-0.352682	0.863091	0.136909	0	0.122738	0.348015
EX_arg__L_e	EX_ser__L_e	EX_gln__L_e	-0.173638	-0.137008	-0.0842192	-0.394865	0.694554	0.137008	0.168438	0.122738	0.310836
EX_arg__L_e	EX_trp__L_e	EX_tyr__L_e	-0.245219	-0.00531009	-0.00850241	-0.259032	0.980877	0.0106202	0.00850241	0.122738	0.473835
EX_arg__L_e	EX_trp__L_e	EX_val__L_e	-0.230937	-0.00531009	-0.0656316	-0.301879	0.923748	0.0106202	0.0656316	0.122738	0.406582
EX_arg__L_e	EX_trp__L_e	EX_asn__L_e	0	-0.00531009	-0.49469	-0.5	0	0.0106202	0.98938	0.122738	0.245477
EX_arg__L_e	EX_trp__L_e	EX_gln__L_e	0	-0.00531009	-0.49469	-0.5	0	0.0106202	0.98938	0.122738	0.245477
EX_arg__L_e	EX_tyr__L_e	EX_val__L_e	-0.231442	-0.00850241	-0.0657305	-0.305675	0.925767	0.00850241	0.0657305	0.122738	0.401533
EX_arg__L_e	EX_tyr__L_e	EX_asn__L_e	-0.247874	-0.00850241	0	-0.256377	0.991498	0.00850241	0	0.122738	0.478742
EX_arg__L_e	EX_tyr__L_e	EX_gln__L_e	-0.247874	-0.00850241	0	-0.256377	0.991498	0.00850241	0	0.122738	0.478742
EX_arg__L_e	EX_val__L_e	EX_asn__L_e	-0.233592	-0.0656316	0	-0.299224	0.934368	0.0656316	0	0.122738	0.41019
EX_arg__L_e	EX_val__L_e	EX_gln__L_e	-0.128391	-0.0657305	-0.210354	-0.404475	0.513562	0.0657305	0.420707	0.122738	0.303452
EX_arg__L_e	EX_asn__L_e	EX_gln__L_e	0	-0.384626	-0.115374	-0.5	0	0.769252	0.230748	0.122738	0.245477
EX_asp__L_e	EX_cys__L_e	EX_glu__L_e	0	0	-1	-1	0	0	1	0.122738	0.122738
EX_asp__L_e	EX_cys__L_e	EX_gly_e	-0.313805	0	-0.686195	-1	0.313805	0	0.686195	0.122738	0.122738
EX_asp__L_e	EX_cys__L_e	EX_his__L_e	-0.972821	0	-0.00905955	-0.981881	0.972821	0	0.0271787	0.122738	0.125003
EX_asp__L_e	EX_cys__L_e	EX_ile__L_e	-0.983773	0	-0.016227	-1	0.983773	0	0.016227	0.122738	0.122738
EX_asp__L_e	EX_cys__L_e	EX_leu__L_e	-1	0	0	-1	1	0	0	0.122738	0.122738
EX_asp__L_e	EX_cys__L_e	EX_lys__L_e	-0.982212	0	-0.00889401	-0.991106	0.982212	0	0.017788	0.122738	0.12384
EX_asp__L_e	EX_cys__L_e	EX_met__L_e	-0.991076	0	-0.00892398	-1	0.991076	0	0.00892398	0.122738	0.122738
EX_asp__L_e	EX_cys__L_e	EX_phe__L_e	-0.987829	0	-0.0121707	-1	0.987829	0	0.0121707	0.122738	0.122738
EX_asp__L_e	EX_cys__L_e	EX_pro__L_e	-0.884626	0	-0.115374	-1	0.884626	0	0.115374	0.122738	0.122738
EX_asp__L_e	EX_cys__L_e	EX_ser__L_e	0	0	-1	-1	0	0	1	0.122738	0.122738
EX_asp__L_e	EX_cys__L_e	EX_trp__L_e	-0.98938	0	-0.00531009	-0.99469	0.98938	0	0.0106202	0.122738	0.123394
EX_asp__L_e	EX_cys__L_e	EX_tyr__L_e	-0.991498	0	-0.00850241	-1	0.991498	0	0.00850241	0.122738	0.122738
EX_asp__L_e	EX_cys__L_e	EX_val__L_e	-1	0	0	-1	1	0	0	0.122738	0.122738
EX_asp__L_e	EX_cys__L_e	EX_asn__L_e	-1	0	0	-1	1	0	0	0.122738	0.122738
EX_asp__L_e	EX_cys__L_e	EX_gln__L_e	-1	0	0	-1	1	0	0	0.122738	0.122738
EX_asp__L_e	EX_glu__L_e	EX_gly_e	0	-1	0	-1	0	1	0	0.122738	0.122738
EX_asp__L_e	EX_glu__L_e	EX_his__L_e	0	-0.972821	-0.00905955	-0.981881	0	0.972821	0.0271787	0.122738	0.125003
EX_asp__L_e	EX_glu__L_e	EX_ile__L_e	-0.983773	0	-0.016227	-1	0.983773	0	0.016227	0.122738	0.122738
EX_asp__L_e	EX_glu__L_e	EX_leu__L_e	0	-1	0	-1	0	1	0	0.122738	0.122738
EX_asp__L_e	EX_glu__L_e	EX_lys__L_e	0	-0.982212	-0.00889401	-0.991106	0	0.982212	0.017788	0.122738	0.12384
EX_asp__L_e	EX_glu__L_e	EX_met__L_e	0	-0.991076	-0.00892398	-1	0	0.991076	0.00892398	0.122738	0.122738
EX_asp__L_e	EX_glu__L_e	EX_phe__L_e	0	-0.987829	-0.0121707	-1	0	0.987829	0.0121707	0.122738	0.122738
EX_asp__L_e	EX_glu__L_e	EX_pro__L_e	0	0	-1	-1	0	0	1	0.122738	0.122738
EX_asp__L_e	EX_glu__L_e	EX_ser__L_e	0	-0.375638	-0.624362	-1	0	0.375638	0.624362	0.122738	0.122738
EX_asp__L_e	EX_glu__L_e	EX_trp__L_e	0	-0.98938	-0.00531009	-0.99469	0	0.98938	0.0106202	0.122738	0.123394
EX_asp__L_e	EX_glu__L_e	EX_tyr__L_e	0	-0.991498	-0.00850241	-1	0	0.991498	0.00850241	0.122738	0.122738
EX_asp__L_e	EX_glu__L_e	EX_val__L_e	0	-0.934368	-0.0656316	-1	0	0.934368	0.0656316	0.122738	0.122738
EX_asp__L_e	EX_glu__L_e	EX_asn__L_e	0	-1	0	-1	0	1	0	0.122738	0.122738
EX_asp__L_e	EX_glu__L_e	EX_gln__L_e	0	-1	0	-1	0	1	0	0.122738	0.122738
EX_asp__L_e	EX_gly_e	EX_his__L_e	-0.972821	0	-0.00905955	-0.981881	0.972821	0	0.0271787	0.122738	0.125003
EX_asp__L_e	EX_gly_e	EX_ile__L_e	0	-1	0	-1	0	1	0	0.122738	0.122738
EX_asp__L_e	EX_gly_e	EX_leu__L_e	-0.960023	0	-0.0399772	-1	0.960023	0	0.0399772	0.122738	0.122738
EX_asp__L_e	EX_gly_e	EX_lys__L_e	-0.718518	-0.263694	-0.00889401	-0.991106	0.718518	0.263694	0.017788	0.122738	0.12384
EX_asp__L_e	EX_gly_e	EX_met__L_e	0	-0.991076	-0.00892398	-1	0	0.991076	0.00892398	0.122738	0.122738
EX_asp__L_e	EX_gly_e	EX_phe__L_e	0	-0.987829	-0.0121707	-1	0	0.987829	0.0121707	0.122738	0.122738
EX_asp__L_e	EX_gly_e	EX_pro__L_e	0	-0.982491	-0.0175085	-1	0	0.982491	0.0175085	0.122738	0.122738
EX_asp__L_e	EX_gly_e	EX_ser__L_e	0	0	-1	-1	0	0	1	0.122738	0.122738
EX_asp__L_e	EX_gly_e	EX_trp__L_e	0	-0.98938	-0.00531009	-0.99469	0	0.98938	0.0106202	0.122738	0.123394
EX_asp__L_e	EX_gly_e	EX_tyr__L_e	0	-0.991498	-0.00850241	-1	0	0.991498	0.00850241	0.122738	0.122738
EX_asp__L_e	EX_gly_e	EX_val__L_e	0	-0.934368	-0.0656316	-1	0	0.934368	0.0656316	0.122738	0.122738
EX_asp__L_e	EX_gly_e	EX_asn__L_e	-0.957806	-0.0421936	0	-1	0.957806	0.0421936	0	0.122738	0.122738
EX_asp__L_e	EX_gly_e	EX_gln__L_e	0	-0.0421936	-0.478903	-0.521097	0	0.0421936	0.957806	0.122738	0.235539
EX_asp__L_e	EX_his__L_e	EX_ile__L_e	-0.956594	-0.00905955	-0.016227	-0.981881	0.956594	0.0271787	0.016227	0.122738	0.125003
EX_asp__L_e	EX_his__L_e	EX_leu__L_e	-0.932844	-0.00905955	-0.0399772	-0.981881	0.932844	0.0271787	0.0399772	0.122738	0.125003
EX_asp__L_e	EX_his__L_e	EX_lys__L_e	-0.955033	-0.00905955	-0.00889401	-0.972987	0.955033	0.0271787	0.017788	0.122738	0.126146
EX_asp__L_e	EX_his__L_e	EX_met__L_e	-0.963897	-0.00905955	-0.00892398	-0.981881	0.963897	0.0271787	0.00892398	0.122738	0.125003
EX_asp__L_e	EX_his__L_e	EX_phe__L_e	-0.960651	-0.00905955	-0.0121707	-0.981881	0.960651	0.0271787	0.0121707	0.122738	0.125003
EX_asp__L_e	EX_his__L_e	EX_pro__L_e	-0.327836	-0.00905955	-0.644986	-0.981881	0.327836	0.0271787	0.644986	0.122738	0.125003
EX_asp__L_e	EX_his__L_e	EX_ser__L_e	-0.835814	-0.00905955	-0.137008	-0.981881	0.835814	0.0271787	0.137008	0.122738	0.125003
EX_asp__L_e	EX_his__L_e	EX_trp__L_e	-0.962201	-0.00905955	-0.00531009	-0.976571	0.962201	0.0271787	0.0106202	0.122738	0.125683
EX_asp__L_e	EX_his__L_e	EX_tyr__L_e	-0.964319	-0.00905955	-0.00850241	-0.981881	0.964319	0.0271787	0.00850241	0.122738	0.125003
EX_asp__L_e	EX_his__L_e	EX_val__L_e	-0.90719	-0.00905955	-0.0656316	-0.981881	0.90719	0.0271787	0.0656316	0.122738	0.125003
EX_asp__L_e	EX_his__L_e	EX_asn__L_e	-0.972821	-0.00905955	0	-0.981881	0.972821	0.0271787	0	0.122738	0.125003
EX_asp__L_e	EX_his__L_e	EX_gln__L_e	-0.742074	-0.00905955	-0.115374	-0.866507	0.742074	0.0271787	0.230748	0.122738	0.141647
EX_asp__L_e	EX_ile__L_e	EX_leu__L_e	-0.943796	-0.016227	-0.0399772	-1	0.943796	0.016227	0.0399772	0.122738	0.122738
EX_asp__L_e	EX_ile__L_e	EX_lys__L_e	-0.965985	-0.016227	-0.00889401	-0.991106	0.965985	0.016227	0.017788	0.122738	0.12384
EX_asp__L_e	EX_ile__L_e	EX_met__L_e	-0.974849	-0.016227	-0.00892398	-1	0.974849	0.016227	0.00892398	0.122738	0.122738
EX_asp__L_e	EX_ile__L_e	EX_phe__L_e	-0.971602	-0.016227	-0.0121707	-1	0.971602	0.016227	0.0121707	0.122738	0.122738
EX_asp__L_e	EX_ile__L_e	EX_pro__L_e	0	0	-1	-1	0	0	1	0.122738	0.122738
EX_asp__L_e	EX_ile__L_e	EX_ser__L_e	0	0	-1	-1	0	0	1	0.122738	0.122738
EX_asp__L_e	EX_ile__L_e	EX_trp__L_e	-0.973153	-0.016227	-0.00531009	-0.99469	0.973153	0.016227	0.0106202	0.122738	0.123394
EX_asp__L_e	EX_ile__L_e	EX_tyr__L_e	-0.975271	-0.016227	-0.00850241	-1	0.975271	0.016227	0.00850241	0.122738	0.122738
EX_asp__L_e	EX_ile__L_e	EX_val__L_e	-0.918043	-0.016227	-0.0657305	-1	0.918043	0.016227	0.0657305	0.122738	0.122738
EX_asp__L_e	EX_ile__L_e	EX_asn__L_e	0	-0.016227	-0.491887	-0.508113	0	0.016227	0.983773	0.122738	0.241557
EX_asp__L_e	EX_ile__L_e	EX_gln__L_e	0	-0.016227	-0.491887	-0.508113	0	0.016227	0.983773	0.122738	0.241557
EX_asp__L_e	EX_leu__L_e	EX_lys__L_e	-0.942235	-0.0399772	-0.00889401	-0.991106	0.942235	0.0399772	0.017788	0.122738	0.12384
EX_asp__L_e	EX_leu__L_e	EX_met__L_e	-0.951099	-0.0399772	-0.00892398	-1	0.951099	0.0399772	0.00892398	0.122738	0.122738
EX_asp__L_e	EX_leu__L_e	EX_phe__L_e	-0.947852	-0.0399772	-0.0121707	-1	0.947852	0.0399772	0.0121707	0.122738	0.122738
EX_asp__L_e	EX_leu__L_e	EX_pro__L_e	0	-0.0399772	-0.960023	-1	0	0.0399772	0.960023	0.122738	0.122738
EX_asp__L_e	EX_leu__L_e	EX_ser__L_e	0	-0.0399772	-0.960023	-1	0	0.0399772	0.960023	0.122738	0.122738
EX_asp__L_e	EX_leu__L_e	EX_trp__L_e	-0.949403	-0.0399772	-0.00531009	-0.99469	0.949403	0.0399772	0.0106202	0.122738	0.123394
EX_asp__L_e	EX_leu__L_e	EX_tyr__L_e	-0.95152	-0.0399772	-0.00850241	-1	0.95152	0.0399772	0.00850241	0.122738	0.122738
EX_asp__L_e	EX_leu__L_e	EX_val__L_e	-1	0	0	-1	1	0	0	0.122738	0.122738
EX_asp__L_e	EX_leu__L_e	EX_asn__L_e	-0.960023	-0.0399772	0	-1	0.960023	0.0399772	0	0.122738	0.122738
EX_asp__L_e	EX_leu__L_e	EX_gln__L_e	-0.729275	-0.0399772	-0.115374	-0.884626	0.729275	0.0399772	0.230748	0.122738	0.138746
EX_asp__L_e	EX_lys__L_e	EX_met__L_e	-0.973288	-0.00889401	-0.00892398	-0.991106	0.973288	0.017788	0.00892398	0.122738	0.12384
EX_asp__L_e	EX_lys__L_e	EX_phe__L_e	-0.970041	-0.00889401	-0.0121707	-0.991106	0.970041	0.017788	0.0121707	0.122738	0.12384
EX_asp__L_e	EX_lys__L_e	EX_pro__L_e	-0.964703	-0.00889401	-0.0175085	-0.991106	0.964703	0.017788	0.0175085	0.122738	0.12384
EX_asp__L_e	EX_lys__L_e	EX_ser__L_e	0	0	-1	-1	0	0	1	0.122738	0.122738
EX_asp__L_e	EX_lys__L_e	EX_trp__L_e	-0.98938	0	-0.00531009	-0.99469	0.98938	0	0.0106202	0.122738	0.123394
EX_asp__L_e	EX_lys__L_e	EX_tyr__L_e	-0.97371	-0.00889401	-0.00850241	-0.991106	0.97371	0.017788	0.00850241	0.122738	0.12384
EX_asp__L_e	EX_lys__L_e	EX_val__L_e	-1	0	0	-1	1	0	0	0.122738	0.122738
EX_asp__L_e	EX_lys__L_e	EX_asn__L_e	0	-0.00889401	-0.491106	-0.5	0	0.017788	0.982212	0.122738	0.245477
EX_asp__L_e	EX_lys__L_e	EX_gln__L_e	0	-0.00889401	-0.491106	-0.5	0	0.017788	0.982212	0.122738	0.245477
EX_asp__L_e	EX_met__L_e	EX_phe__L_e	-0.978905	-0.00892398	-0.0121707	-1	0.978905	0.00892398	0.0121707	0.122738	0.122738
EX_asp__L_e	EX_met__L_e	EX_pro__L_e	0	-0.00892398	-0.991076	-1	0	0.00892398	0.991076	0.122738	0.122738
EX_asp__L_e	EX_met__L_e	EX_ser__L_e	0	-0.00892398	-0.991076	-1	0	0.00892398	0.991076	0.122738	0.122738
EX_asp__L_e	EX_met__L_e	EX_trp__L_e	-0.980456	-0.00892398	-0.00531009	-0.99469	0.980456	0.00892398	0.0106202	0.122738	0.123394
EX_asp__L_e	EX_met__L_e	EX_tyr__L_e	-0.982574	-0.00892398	-0.00850241	-1	0.982574	0.00892398	0.00850241	0.122738	0.122738
EX_asp__L_e	EX_met__L_e	EX_val__L_e	-0.925346	-0.00892398	-0.0657305	-1	0.925346	0.00892398	0.0657305	0.122738	0.122738
EX_asp__L_e	EX_met__L_e	EX_asn__L_e	-0.991076	-0.00892398	0	-1	0.991076	0.00892398	0	0.122738	0.122738
EX_asp__L_e	EX_met__L_e	EX_gln__L_e	-0.991076	-0.00892398	0	-1	0.991076	0.00892398	0	0.122738	0.122738
EX_asp__L_e	EX_phe__L_e	EX_pro__L_e	-0.0568845	0	-0.943116	-1	0.0568845	0	0.943116	0.122738	0.122738
EX_asp__L_e	EX_phe__L_e	EX_ser__L_e	-0.987829	-0.0121707	0	-1	0.987829	0.0121707	0	0.122738	0.122738
EX_asp__L_e	EX_phe__L_e	EX_trp__L_e	-0.977209	-0.0121707	-0.00531009	-0.99469	0.977209	0.0121707	0.0106202	0.122738	0.123394
EX_asp__L_e	EX_phe__L_e	EX_tyr__L_e	-0.979327	-0.0121707	-0.00850241	-1	0.979327	0.0121707	0.00850241	0.122738	0.122738
EX_asp__L_e	EX_phe__L_e	EX_val__L_e	-0.922099	-0.0121707	-0.0657305	-1	0.922099	0.0121707	0.0657305	0.122738	0.122738
EX_asp__L_e	EX_phe__L_e	EX_asn__L_e	0	-0.0121707	-0.493915	-0.506085	0	0.0121707	0.987829	0.122738	0.242525
EX_asp__L_e	EX_phe__L_e	EX_gln__L_e	0	-0.0121707	-0.493915	-0.506085	0	0.0121707	0.987829	0.122738	0.242525
EX_asp__L_e	EX_pro__L_e	EX_ser__L_e	-1	0	0	-1	1	0	0	0.122738	0.122738
EX_asp__L_e	EX_pro__L_e	EX_trp__L_e	-1	0	0	-1	1	0	0	0.122738	0.122738
EX_asp__L_e	EX_pro__L_e	EX_tyr__L_e	-0.0568845	-0.943116	0	-1	0.0568845	0.943116	0	0.122738	0.122738
EX_asp__L_e	EX_pro__L_e	EX_val__L_e	-0.818995	-0.115374	-0.0656316	-1	0.818995	0.115374	0.0656316	0.122738	0.122738
EX_asp__L_e	EX_pro__L_e	EX_asn__L_e	-0.884626	-0.115374	0	-1	0.884626	0.115374	0	0.122738	0.122738
EX_asp__L_e	EX_pro__L_e	EX_gln__L_e	0	-0.579293	-0.210354	-0.789646	0	0.579293	0.420707	0.122738	0.155435
EX_asp__L_e	EX_ser__L_e	EX_trp__L_e	-0.98938	0	-0.00531009	-0.99469	0.98938	0	0.0106202	0.122738	0.123394
EX_asp__L_e	EX_ser__L_e	EX_tyr__L_e	0	-0.991498	-0.00850241	-1	0	0.991498	0.00850241	0.122738	0.122738
EX_asp__L_e	EX_ser__L_e	EX_val__L_e	-0.862992	-0.137008	0	-1	0.862992	0.137008	0	0.122738	0.122738
EX_asp__L_e	EX_ser__L_e	EX_asn__L_e	-1	0	0	-1	1	0	0	0.122738	0.122738
EX_asp__L_e	EX_ser__L_e	EX_gln__L_e	0	-0.579293	-0.210354	-0.789646	0	0.579293	0.420707	0.122738	0.155435
EX_asp__L_e	EX_trp__L_e	EX_tyr__L_e	-0.980877	-0.00531009	-0.00850241	-0.99469	0.980877	0.0106202	0.00850241	0.122738	0.123394
EX_asp__L_e	EX_trp__L_e	EX_val__L_e	-0.923748	-0.00531009	-0.0656316	-0.99469	0.923748	0.0106202	0.0656316	0.122738	0.123394
EX_asp__L_e	EX_trp__L_e	EX_asn__L_e	-0.98938	-0.00531009	0	-0.99469	0.98938	0.0106202	0	0.122738	0.123394
EX_asp__L_e	EX_trp__L_e	EX_gln__L_e	0	-0.00531009	-0.49469	-0.5	0	0.0106202	0.98938	0.122738	0.245477
EX_asp__L_e	EX_tyr__L_e	EX_val__L_e	-0.925767	-0.00850241	-0.0657305	-1	0.925767	0.00850241	0.0657305	0.122738	0.122738
EX_asp__L_e	EX_tyr__L_e	EX_asn__L_e	0	-0.00850241	-0.495749	-0.504251	0	0.00850241	0.991498	0.122738	0.243407
EX_asp__L_e	EX_tyr__L_e	EX_gln__L_e	0	-0.00850241	-0.495749	-0.504251	0	0.00850241	0.991498	0.122738	0.243407
EX_asp__L_e	EX_val__L_e	EX_asn__L_e	-1	0	0	-1	1	0	0	0.122738	0.122738
EX_asp__L_e	EX_val__L_e	EX_gln__L_e	-1	0	0	-1	1	0	0	0.122738	0.122738
EX_asp__L_e	EX_asn__L_e	EX_gln__L_e	-0.769252	0	-0.115374	-0.884626	0.769252	0	0.230748	0.122738	0.138746
EX_cys__L_e	EX_glu__L_e	EX_gly_e	0	-1	0	-1	0	1	0	0.122738	0.122738
EX_cys__L_e	EX_glu__L_e	EX_his__L_e	0	-0.972821	-0.00905955	-0.981881	0	0.972821	0.0271787	0.122738	0.125003
EX_cys__L_e	EX_glu__L_e	EX_ile__L_e	0	-0.983773	-0.016227	-1	0	0.983773	0.016227	0.122738	0.122738
EX_cys__L_e	EX_glu__L_e	EX_leu__L_e	0	-0.960023	-0.0399772	-1	0	0.960023	0.0399772	0.122738	0.122738
EX_cys__L_e	EX_glu__L_e	EX_lys__L_e	0	-1	0	-1	0	1	0	0.122738	0.122738
EX_cys__L_e	EX_glu__L_e	EX_met__L_e	0	-0.991076	-0.00892398	-1	0	0.991076	0.00892398	0.122738	0.122738
EX_cys__L_e	EX_glu__L_e	EX_phe__L_e	0	-0.987829	-0.0121707	-1	0	0.987829	0.0121707	0.122738	0.122738
EX_cys__L_e	EX_glu__L_e	EX_pro__L_e	0	-1	0	-1	0	1	0	0.122738	0.122738
EX_cys__L_e	EX_glu__L_e	EX_ser__L_e	0	0	-1	-1	0	0	1	0.122738	0.122738
EX_cys__L_e	EX_glu__L_e	EX_trp__L_e	0	-0.98938	-0.00531009	-0.99469	0	0.98938	0.0106202	0.122738	0.123394
EX_cys__L_e	EX_glu__L_e	EX_tyr__L_e	0	-0.991498	-0.00850241	-1	0	0.991498	0.00850241	0.122738	0.122738
EX_cys__L_e	EX_glu__L_e	EX_val__L_e	0	-1	0	-1	0	1	0	0.122738	0.122738
EX_cys__L_e	EX_glu__L_e	EX_asn__L_e	0	-1	0	-1	0	1	0	0.122738	0.122738
EX_cys__L_e	EX_glu__L_e	EX_gln__L_e	0	-1	0	-1	0	1	0	0.122738	0.122738
EX_cys__L_e	EX_gly_e	EX_his__L_e	0	-0.972821	-0.00905955	-0.981881	0	0.972821	0.0271787	0.122738	0.125003
EX_cys__L_e	EX_gly_e	EX_ile__L_e	0	-0.983773	-0.016227	-1	0	0.983773	0.016227	0.122738	0.122738
EX_cys__L_e	EX_gly_e	EX_leu__L_e	0	-1	0	-1	0	1	0	0.122738	0.122738
EX_cys__L_e	EX_gly_e	EX_lys__L_e	0	-0.982212	-0.00889401	-0.991106	0	0.982212	0.017788	0.122738	0.12384
EX_cys__L_e	EX_gly_e	EX_met__L_e	0	-0.991076	-0.00892398	-1	0	0.991076	0.00892398	0.122738	0.122738
EX_cys__L_e	EX_gly_e	EX_phe__L_e	0	-0.987829	-0.0121707	-1	0	0.987829	0.0121707	0.122738	0.122738
EX_cys__L_e	EX_gly_e	EX_pro__L_e	0	-0.742142	-0.257858	-1	0	0.742142	0.257858	0.122738	0.122738
EX_cys__L_e	EX_gly_e	EX_ser__L_e	0	0	-1	-1	0	0	1	0.122738	0.122738
EX_cys__L_e	EX_gly_e	EX_trp__L_e	0	-1	0	-1	0	1	0	0.122738	0.122738
EX_cys__L_e	EX_gly_e	EX_tyr__L_e	0	-0.991498	-0.00850241	-1	0	0.991498	0.00850241	0.122738	0.122738
EX_cys__L_e	EX_gly_e	EX_val__L_e	0	-0.93427	-0.0657305	-1	0	0.93427	0.0657305	0.122738	0.122738
EX_cys__L_e	EX_gly_e	EX_asn__L_e	0	-0.137008	-0.431496	-0.568504	0	0.137008	0.862992	0.122738	0.215897
EX_cys__L_e	EX_gly_e	EX_gln__L_e	0	-0.769252	-0.115374	-0.884626	0	0.769252	0.230748	0.122738	0.138746
EX_cys__L_e	EX_his__L_e	EX_ile__L_e
EX_cys__L_e	EX_his__L_e	EX_leu__L_e
EX_cys__L_e	EX_his__L_e	EX_lys__L_e
EX_cys__L_e	EX_his__L_e	EX_met__L_e
EX_cys__L_e	EX_his__L_e	EX_phe__L_e
EX_cys__L_e	EX_his__L_e	EX_pro__L_e	0	-0.00905955	-0.972821	-0.981881	0	0.0271787	0.972821	0.122738	0.125003
EX_cys__L_e	EX_his__L_e	EX_ser__L_e	0	-0.00905955	-0.972821	-0.981881	0	0.0271787	0.972821	0.122738	0.125003
EX_cys__L_e	EX_his__L_e	EX_trp__L_e
EX_cys__L_e	EX_his__L_e	EX_tyr__L_e
EX_cys__L_e	EX_his__L_e	EX_val__L_e	0	-0.00905955	-0.972821	-0.981881	0	0.0271787	0.972821	0.122738	0.125003
EX_cys__L_e	EX_his__L_e	EX_asn__L_e	0	-0.00905955	-0.486411	-0.49547	0	0.0271787	0.972821	0.122738	0.247721
EX_cys__L_e	EX_his__L_e	EX_gln__L_e	0	-0.00905955	-0.486411	-0.49547	0	0.0271787	0.972821	0.122738	0.247721
EX_cys__L_e	EX_ile__L_e	EX_leu__L_e
EX_cys__L_e	EX_ile__L_e	EX_lys__L_e
EX_cys__L_e	EX_ile__L_e	EX_met__L_e
EX_cys__L_e	EX_ile__L_e	EX_phe__L_e
EX_cys__L_e	EX_ile__L_e	EX_pro__L_e	0	0	-1	-1	0	0	1	0.122738	0.122738
EX_cys__L_e	EX_ile__L_e	EX_ser__L_e	0	0	-1	-1	0	0	1	0.122738	0.122738
EX_cys__L_e	EX_ile__L_e	EX_trp__L_e
EX_cys__L_e	EX_ile__L_e	EX_tyr__L_e
EX_cys__L_e	EX_ile__L_e	EX_val__L_e	0	-0.016227	-0.983773	-1	0	0.016227	0.983773	0.122738	0.122738
EX_cys__L_e	EX_ile__L_e	EX_asn__L_e	0	-0.016227	-0.491887	-0.508113	0	0.016227	0.983773	0.122738	0.241557
EX_cys__L_e	EX_ile__L_e	EX_gln__L_e	0	-0.016227	-0.491887	-0.508113	0	0.016227	0.983773	0.122738	0.241557
EX_cys__L_e	EX_leu__L_e	EX_lys__L_e
EX_cys__L_e	EX_leu__L_e	EX_met__L_e
EX_cys__L_e	EX_leu__L_e	EX_phe__L_e
EX_cys__L_e	EX_leu__L_e	EX_pro__L_e	0	-0.0399772	-0.960023	-1	0	0.0399772	0.960023	0.122738	0.122738
EX_cys__L_e	EX_leu__L_e	EX_ser__L_e	0	-0.0399772	-0.960023	-1	0	0.0399772	0.960023	0.122738	0.122738
EX_cys__L_e	EX_leu__L_e	EX_trp__L_e
EX_cys__L_e	EX_leu__L_e	EX_tyr__L_e
EX_cys__L_e	EX_leu__L_e	EX_val__L_e	0	0	-1	-1	0	0	1	0.122738	0.122738
EX_cys__L_e	EX_leu__L_e	EX_asn__L_e	0	-0.0399772	-0.480011	-0.519989	0	0.0399772	0.960023	0.122738	0.236041
EX_cys__L_e	EX_leu__L_e	EX_gln__L_e	0	-0.00740752	-0.496296	-0.503704	0	0.00740752	0.992592	0.122738	0.243672
EX_cys__L_e	EX_lys__L_e	EX_met__L_e
EX_cys__L_e	EX_lys__L_e	EX_phe__L_e
EX_cys__L_e	EX_lys__L_e	EX_pro__L_e	0	-0.00889401	-0.982212	-0.991106	0	0.017788	0.982212	0.122738	0.12384
EX_cys__L_e	EX_lys__L_e	EX_ser__L_e	0	-0.00889401	-0.982212	-0.991106	0	0.017788	0.982212	0.122738	0.12384
EX_cys__L_e	EX_lys__L_e	EX_trp__L_e
EX_cys__L_e	EX_lys__L_e	EX_tyr__L_e
EX_cys__L_e	EX_lys__L_e	EX_val__L_e	0	-0.00889401	-0.982212	-0.991106	0	0.017788	0.982212	0.122738	0.12384
EX_cys__L_e	EX_lys__L_e	EX_asn__L_e	0	-0.00889401	-0.491106	-0.5	0	0.017788	0.982212	0.122738	0.245477
EX_cys__L_e	EX_lys__L_e	EX_gln__L_e	0	-0.00889401	-0.491106	-0.5	0	0.017788	0.982212	0.122738	0.245477
EX_cys__L_e	EX_met__L_e	EX_phe__L_e
EX_cys__L_e	EX_met__L_e	EX_pro__L_e	0	0	-1	-1	0	0	1	0.122738	0.122738
EX_cys__L_e	EX_met__L_e	EX_ser__L_e	0	-0.00892398	-0.991076	-1	0	0.00892398	0.991076	0.122738	0.122738
EX_cys__L_e	EX_met__L_e	EX_trp__L_e
EX_cys__L_e	EX_met__L_e	EX_tyr__L_e
EX_cys__L_e	EX_met__L_e	EX_val__L_e	0	-0.00892398	-0.991076	-1	0	0.00892398	0.991076	0.122738	0.122738
EX_cys__L_e	EX_met__L_e	EX_asn__L_e	0	-0.00892398	-0.495538	-0.504462	0	0.00892398	0.991076	0.122738	0.243306
EX_cys__L_e	EX_met__L_e	EX_gln__L_e	0	-0.00892398	-0.495538	-0.504462	0	0.00892398	0.991076	0.122738	0.243306
EX_cys__L_e	EX_phe__L_e	EX_pro__L_e	0	-0.0121707	-0.987829	-1	0	0.0121707	0.987829	0.122738	0.122738
EX_cys__L_e	EX_phe__L_e	EX_ser__L_e	0	-0.0121707	-0.987829	-1	0	0.0121707	0.987829	0.122738	0.122738
EX_cys__L_e	EX_phe__L_e	EX_trp__L_e
EX_cys__L_e	EX_phe__L_e	EX_tyr__L_e
EX_cys__L_e	EX_phe__L_e	EX_val__L_e	0	-0.0121707	-0.987829	-1	0	0.0121707	0.987829	0.122738	0.122738
EX_cys__L_e	EX_phe__L_e	EX_asn__L_e	0	-0.0121707	-0.493915	-0.506085	0	0.0121707	0.987829	0.122738	0.242525
EX_cys__L_e	EX_phe__L_e	EX_gln__L_e	0	-0.0121707	-0.493915	-0.506085	0	0.0121707	0.987829	0.122738	0.242525
EX_cys__L_e	EX_pro__L_e	EX_ser__L_e	0	-0.0175085	-0.982491	-1	0	0.0175085	0.982491	0.122738	0.122738
EX_cys__L_e	EX_pro__L_e	EX_trp__L_e	0	-0.98938	-0.00531009	-0.99469	0	0.98938	0.0106202	0.122738	0.123394
EX_cys__L_e	EX_pro__L_e	EX_tyr__L_e	0	-0.991498	-0.00850241	-1	0	0.991498	0.00850241	0.122738	0.122738
EX_cys__L_e	EX_pro__L_e	EX_val__L_e	0	-0.918141	-0.0818586	-1	0	0.918141	0.0818586	0.122738	0.122738
EX_cys__L_e	EX_pro__L_e	EX_asn__L_e	0	-0.0175085	-0.491246	-0.508754	0	0.0175085	0.982491	0.122738	0.241253
EX_cys__L_e	EX_pro__L_e	EX_gln__L_e	0	-0.0175085	-0.491246	-0.508754	0	0.0175085	0.982491	0.122738	0.241253
EX_cys__L_e	EX_ser__L_e	EX_trp__L_e	0	-0.98938	-0.00531009	-0.99469	0	0.98938	0.0106202	0.122738	0.123394
EX_cys__L_e	EX_ser__L_e	EX_tyr__L_e	0	-0.991498	-0.00850241	-1	0	0.991498	0.00850241	0.122738	0.122738
EX_cys__L_e	EX_ser__L_e	EX_val__L_e	0	0	-1	-1	0	0	1	0.122738	0.122738
EX_cys__L_e	EX_ser__L_e	EX_asn__L_e	0	-1	0	-1	0	1	0	0.122738	0.122738
EX_cys__L_e	EX_ser__L_e	EX_gln__L_e	0	-1	0	-1	0	1	0	0.122738	0.122738
EX_cys__L_e	EX_trp__L_e	EX_tyr__L_e
EX_cys__L_e	EX_trp__L_e	EX_val__L_e	0	-0.00531009	-0.98938	-0.99469	0	0.0106202	0.98938	0.122738	0.123394
EX_cys__L_e	EX_trp__L_e	EX_asn__L_e	0	-0.00531009	-0.49469	-0.5	0	0.0106202	0.98938	0.122738	0.245477
EX_cys__L_e	EX_trp__L_e	EX_gln__L_e	0	-0.00531009	-0.49469	-0.5	0	0.0106202	0.98938	0.122738	0.245477
EX_cys__L_e	EX_tyr__L_e	EX_val__L_e	0	-0.00850241	-0.991498	-1	0	0.00850241	0.991498	0.122738	0.122738
EX_cys__L_e	EX_tyr__L_e	EX_asn__L_e	0	-0.00850241	-0.495749	-0.504251	0	0.00850241	0.991498	0.122738	0.243407
EX_cys__L_e	EX_tyr__L_e	EX_gln__L_e	0	-0.00850241	-0.495749	-0.504251	0	0.00850241	0.991498	0.122738	0.243407
EX_cys__L_e	EX_val__L_e	EX_asn__L_e	0	-0.0759532	-0.462023	-0.537977	0	0.0759532	0.924047	0.122738	0.228148
EX_cys__L_e	EX_val__L_e	EX_gln__L_e	0	-0.0657305	-0.467135	-0.532865	0	0.0657305	0.93427	0.122738	0.230337
EX_cys__L_e	EX_asn__L_e	EX_gln__L_e	0	-0.5	0	-0.5	0	1	0	0.122738	0.245477
EX_glu__L_e	EX_gly_e	EX_his__L_e	-1	0	0	-1	1	0	0	0.122738	0.122738
EX_glu__L_e	EX_gly_e	EX_ile__L_e	-1	0	0	-1	1	0	0	0.122738	0.122738
EX_glu__L_e	EX_gly_e	EX_leu__L_e	-1	0	0	-1	1	0	0	0.122738	0.122738
EX_glu__L_e	EX_gly_e	EX_lys__L_e	-1	0	0	-1	1	0	0	0.122738	0.122738
EX_glu__L_e	EX_gly_e	EX_met__L_e	-0.991076	0	-0.00892398	-1	0.991076	0	0.00892398	0.122738	0.122738
EX_glu__L_e	EX_gly_e	EX_phe__L_e	-0.987829	0	-0.0121707	-1	0.987829	0	0.0121707	0.122738	0.122738
EX_glu__L_e	EX_gly_e	EX_pro__L_e	-1	0	0	-1	1	0	0	0.122738	0.122738
EX_glu__L_e	EX_gly_e	EX_ser__L_e	-0.873314	0	-0.126686	-1	0.873314	0	0.126686	0.122738	0.122738
EX_glu__L_e	EX_gly_e	EX_trp__L_e	-0.98938	0	-0.00531009	-0.99469	0.98938	0	0.0106202	0.122738	0.123394
EX_glu__L_e	EX_gly_e	EX_tyr__L_e	-0.991498	0	-0.00850241	-1	0.991498	0	0.00850241	0.122738	0.122738
EX_glu__L_e	EX_gly_e	EX_val__L_e	-1	0	0	-1	1	0	0	0.122738	0.122738
EX_glu__L_e	EX_gly_e	EX_asn__L_e	-1	0	0	-1	1	0	0	0.122738	0.122738
EX_glu__L_e	EX_gly_e	EX_gln__L_e	-1	0	0	-1	1	0	0	0.122738	0.122738
EX_glu__L_e	EX_his__L_e	EX_ile__L_e	-1	0	0	-1	1	0	0	0.122738	0.122738
EX_glu__L_e	EX_his__L_e	EX_leu__L_e	-0.932844	-0.00905955	-0.0399772	-0.981881	0.932844	0.0271787	0.0399772	0.122738	0.125003
EX_glu__L_e	EX_his__L_e	EX_lys__L_e	-0.955033	-0.00905955	-0.00889401	-0.972987	0.955033	0.0271787	0.017788	0.122738	0.126146
EX_glu__L_e	EX_his__L_e	EX_met__L_e	-0.963897	-0.00905955	-0.00892398	-0.981881	0.963897	0.0271787	0.00892398	0.122738	0.125003
EX_glu__L_e	EX_his__L_e	EX_phe__L_e	-0.960651	-0.00905955	-0.0121707	-0.981881	0.960651	0.0271787	0.0121707	0.122738	0.125003
EX_glu__L_e	EX_his__L_e	EX_pro__L_e	-0.955313	-0.00905955	-0.0175085	-0.981881	0.955313	0.0271787	0.0175085	0.122738	0.125003
EX_glu__L_e	EX_his__L_e	EX_ser__L_e	-0.972821	-0.00905955	0	-0.981881	0.972821	0.0271787	0	0.122738	0.125003
EX_glu__L_e	EX_his__L_e	EX_trp__L_e	-0.962201	-0.00905955	-0.00531009	-0.976571	0.962201	0.0271787	0.0106202	0.122738	0.125683
EX_glu__L_e	EX_his__L_e	EX_tyr__L_e	-0.964319	-0.00905955	-0.00850241	-0.981881	0.964319	0.0271787	0.00850241	0.122738	0.125003
EX_glu__L_e	EX_his__L_e	EX_val__L_e	-1	0	0	-1	1	0	0	0.122738	0.122738
EX_glu__L_e	EX_his__L_e	EX_asn__L_e	-1	0	0	-1	1	0	0	0.122738	0.122738
EX_glu__L_e	EX_his__L_e	EX_gln__L_e	-0.972821	-0.00905955	0	-0.981881	0.972821	0.0271787	0	0.122738	0.125003
EX_glu__L_e	EX_ile__L_e	EX_leu__L_e	-0.943796	-0.016227	-0.0399772	-1	0.943796	0.016227	0.0399772	0.122738	0.122738
EX_glu__L_e	EX_ile__L_e	EX_lys__L_e	-0.983773	-0.016227	0	-1	0.983773	0.016227	0	0.122738	0.122738
EX_glu__L_e	EX_ile__L_e	EX_met__L_e	-0.974849	-0.016227	-0.00892398	-1	0.974849	0.016227	0.00892398	0.122738	0.122738
EX_glu__L_e	EX_ile__L_e	EX_phe__L_e	-0.971602	-0.016227	-0.0121707	-1	0.971602	0.016227	0.0121707	0.122738	0.122738
EX_glu__L_e	EX_ile__L_e	EX_pro__L_e	0	-0.016227	-0.983773	-1	0	0.016227	0.983773	0.122738	0.122738
EX_glu__L_e	EX_ile__L_e	EX_ser__L_e	-0.115374	0	-0.884626	-1	0.115374	0	0.884626	0.122738	0.122738
EX_glu__L_e	EX_ile__L_e	EX_trp__L_e	-0.973153	-0.016227	-0.00531009	-0.99469	0.973153	0.016227	0.0106202	0.122738	0.123394
EX_glu__L_e	EX_ile__L_e	EX_tyr__L_e	-0.975271	-0.016227	-0.00850241	-1	0.975271	0.016227	0.00850241	0.122738	0.122738
EX_glu__L_e	EX_ile__L_e	EX_val__L_e	0	-0.016227	-0.983773	-1	0	0.016227	0.983773	0.122738	0.122738
EX_glu__L_e	EX_ile__L_e	EX_asn__L_e	-0.115374	-0.016227	-0.4342	-0.5658	0.115374	0.016227	0.868399	0.122738	0.216929
EX_glu__L_e	EX_ile__L_e	EX_gln__L_e	0	-0.016227	-0.491887	-0.508113	0	0.016227	0.983773	0.122738	0.241557
EX_glu__L_e	EX_leu__L_e	EX_lys__L_e	-0.942235	-0.0399772	-0.00889401	-0.991106	0.942235	0.0399772	0.017788	0.122738	0.12384
EX_glu__L_e	EX_leu__L_e	EX_met__L_e	-0.951099	-0.0399772	-0.00892398	-1	0.951099	0.0399772	0.00892398	0.122738	0.122738
EX_glu__L_e	EX_leu__L_e	EX_phe__L_e	-0.987829	0	-0.0121707	-1	0.987829	0	0.0121707	0.122738	0.122738
EX_glu__L_e	EX_leu__L_e	EX_pro__L_e	-1	0	0	-1	1	0	0	0.122738	0.122738
EX_glu__L_e	EX_leu__L_e	EX_ser__L_e	0	0	-1	-1	0	0	1	0.122738	0.122738
EX_glu__L_e	EX_leu__L_e	EX_trp__L_e	-0.949403	-0.0399772	-0.00531009	-0.99469	0.949403	0.0399772	0.0106202	0.122738	0.123394
EX_glu__L_e	EX_leu__L_e	EX_tyr__L_e	-0.991498	0	-0.00850241	-1	0.991498	0	0.00850241	0.122738	0.122738
EX_glu__L_e	EX_leu__L_e	EX_val__L_e	-1	0	0	-1	1	0	0	0.122738	0.122738
EX_glu__L_e	EX_leu__L_e	EX_asn__L_e	-0.960023	-0.0399772	0	-1	0.960023	0.0399772	0	0.122738	0.122738
EX_glu__L_e	EX_leu__L_e	EX_gln__L_e	-1	0	0	-1	1	0	0	0.122738	0.122738
EX_glu__L_e	EX_lys__L_e	EX_met__L_e	-0.973288	-0.00889401	-0.00892398	-0.991106	0.973288	0.017788	0.00892398	0.122738	0.12384
EX_glu__L_e	EX_lys__L_e	EX_phe__L_e	-0.970041	-0.00889401	-0.0121707	-0.991106	0.970041	0.017788	0.0121707	0.122738	0.12384
EX_glu__L_e	EX_lys__L_e	EX_pro__L_e	-0.982212	-0.00889401	0	-0.991106	0.982212	0.017788	0	0.122738	0.12384
EX_glu__L_e	EX_lys__L_e	EX_ser__L_e	-0.862992	0	-0.137008	-1	0.862992	0	0.137008	0.122738	0.122738
EX_glu__L_e	EX_lys__L_e	EX_trp__L_e	-0.971592	-0.00889401	-0.00531009	-0.985796	0.971592	0.017788	0.0106202	0.122738	0.124507
EX_glu__L_e	EX_lys__L_e	EX_tyr__L_e	-0.97371	-0.00889401	-0.00850241	-0.991106	0.97371	0.017788	0.00850241	0.122738	0.12384
EX_glu__L_e	EX_lys__L_e	EX_val__L_e	-0.916481	-0.00889401	-0.0657305	-0.991106	0.916481	0.017788	0.0657305	0.122738	0.12384
EX_glu__L_e	EX_lys__L_e	EX_asn__L_e	-1	0	0	-1	1	0	0	0.122738	0.122738
EX_glu__L_e	EX_lys__L_e	EX_gln__L_e	0	0	-0.5	-0.5	0	0	1	0.122738	0.245477
EX_glu__L_e	EX_met__L_e	EX_phe__L_e	-0.978905	-0.00892398	-0.0121707	-1	0.978905	0.00892398	0.0121707	0.122738	0.122738
EX_glu__L_e	EX_met__L_e	EX_pro__L_e	0	-0.00892398	-0.991076	-1	0	0.00892398	0.991076	0.122738	0.122738
EX_glu__L_e	EX_met__L_e	EX_ser__L_e	0	-0.00892398	-0.991076	-1	0	0.00892398	0.991076	0.122738	0.122738
EX_glu__L_e	EX_met__L_e	EX_trp__L_e	-0.991076	-0.00892398	0	-1	0.991076	0.00892398	0	0.122738	0.122738
EX_glu__L_e	EX_met__L_e	EX_tyr__L_e	-0.991498	0	-0.00850241	-1	0.991498	0	0.00850241	0.122738	0.122738
EX_glu__L_e	EX_met__L_e	EX_val__L_e	-0.991076	-0.00892398	0	-1	0.991076	0.00892398	0	0.122738	0.122738
EX_glu__L_e	EX_met__L_e	EX_asn__L_e	-0.115374	-0.00892398	-0.437851	-0.562149	0.115374	0.00892398	0.875702	0.122738	0.218338
EX_glu__L_e	EX_met__L_e	EX_gln__L_e	0	-0.00892398	-0.495538	-0.504462	0	0.00892398	0.991076	0.122738	0.243306
EX_glu__L_e	EX_phe__L_e	EX_pro__L_e	-0.97042	-0.0121707	-0.0174096	-1	0.97042	0.0121707	0.0174096	0.122738	0.122738
EX_glu__L_e	EX_phe__L_e	EX_ser__L_e	-0.987829	-0.0121707	0	-1	0.987829	0.0121707	0	0.122738	0.122738
EX_glu__L_e	EX_phe__L_e	EX_trp__L_e	-0.977209	-0.0121707	-0.00531009	-0.99469	0.977209	0.0121707	0.0106202	0.122738	0.123394
EX_glu__L_e	EX_phe__L_e	EX_tyr__L_e	-0.979327	-0.0121707	-0.00850241	-1	0.979327	0.0121707	0.00850241	0.122738	0.122738
EX_glu__L_e	EX_phe__L_e	EX_val__L_e	-0.987829	-0.0121707	0	-1	0.987829	0.0121707	0	0.122738	0.122738
EX_glu__L_e	EX_phe__L_e	EX_asn__L_e	-0.987829	-0.0121707	0	-1	0.987829	0.0121707	0	0.122738	0.122738
EX_glu__L_e	EX_phe__L_e	EX_gln__L_e	-0.987829	-0.0121707	0	-1	0.987829	0.0121707	0	0.122738	0.122738
EX_glu__L_e	EX_pro__L_e	EX_ser__L_e	-1	0	0	-1	1	0	0	0.122738	0.122738
EX_glu__L_e	EX_pro__L_e	EX_trp__L_e	-0.971871	-0.0175085	-0.00531009	-0.99469	0.971871	0.0175085	0.0106202	0.122738	0.123394
EX_glu__L_e	EX_pro__L_e	EX_tyr__L_e	0	-0.991498	-0.00850241	-1	0	0.991498	0.00850241	0.122738	0.122738
EX_glu__L_e	EX_pro__L_e	EX_val__L_e	-0.98259	-0.0174096	0	-1	0.98259	0.0174096	0	0.122738	0.122738
EX_glu__L_e	EX_pro__L_e	EX_asn__L_e	-1	0	0	-1	1	0	0	0.122738	0.122738
EX_glu__L_e	EX_pro__L_e	EX_gln__L_e	-1	0	0	-1	1	0	0	0.122738	0.122738
EX_glu__L_e	EX_ser__L_e	EX_trp__L_e	-0.98938	0	-0.00531009	-0.99469	0.98938	0	0.0106202	0.122738	0.123394
EX_glu__L_e	EX_ser__L_e	EX_tyr__L_e	0	-0.991498	-0.00850241	-1	0	0.991498	0.00850241	0.122738	0.122738
EX_glu__L_e	EX_ser__L_e	EX_val__L_e	-0.115374	-0.884626	0	-1	0.115374	0.884626	0	0.122738	0.122738
EX_glu__L_e	EX_ser__L_e	EX_asn__L_e	-1	0	0	-1	1	0	0	0.122738	0.122738
EX_glu__L_e	EX_ser__L_e	EX_gln__L_e	-0.862992	-0.137008	0	-1	0.862992	0.137008	0	0.122738	0.122738
EX_glu__L_e	EX_trp__L_e	EX_tyr__L_e	-0.980877	-0.00531009	-0.00850241	-0.99469	0.980877	0.0106202	0.00850241	0.122738	0.123394
EX_glu__L_e	EX_trp__L_e	EX_val__L_e	-0.98938	-0.00531009	0	-0.99469	0.98938	0.0106202	0	0.122738	0.123394
EX_glu__L_e	EX_trp__L_e	EX_asn__L_e	-0.98938	-0.00531009	0	-0.99469	0.98938	0.0106202	0	0.122738	0.123394
EX_glu__L_e	EX_trp__L_e	EX_gln__L_e	-0.98938	-0.00531009	0	-0.99469	0.98938	0.0106202	0	0.122738	0.123394
EX_glu__L_e	EX_tyr__L_e	EX_val__L_e	-0.925866	-0.00850241	-0.0656316	-1	0.925866	0.00850241	0.0656316	0.122738	0.122738
EX_glu__L_e	EX_tyr__L_e	EX_asn__L_e	-0.991498	-0.00850241	0	-1	0.991498	0.00850241	0	0.122738	0.122738
EX_glu__L_e	EX_tyr__L_e	EX_gln__L_e	-0.991498	-0.00850241	0	-1	0.991498	0.00850241	0	0.122738	0.122738
EX_glu__L_e	EX_val__L_e	EX_asn__L_e	-0.934368	-0.0656316	0	-1	0.934368	0.0656316	0	0.122738	0.122738
EX_glu__L_e	EX_val__L_e	EX_gln__L_e	-1	0	0	-1	1	0	0	0.122738	0.122738
EX_glu__L_e	EX_asn__L_e	EX_gln__L_e	-1	0	0	-1	1	0	0	0.122738	0.122738
EX_gly_e	EX_his__L_e	EX_ile__L_e	-0.972821	-0.00905955	0	-0.981881	0.972821	0.0271787	0	0.122738	0.125003
EX_gly_e	EX_his__L_e	EX_leu__L_e	-0.932844	-0.00905955	-0.0399772	-0.981881	0.932844	0.0271787	0.0399772	0.122738	0.125003
EX_gly_e	EX_his__L_e	EX_lys__L_e	-0.955033	-0.00905955	-0.00889401	-0.972987	0.955033	0.0271787	0.017788	0.122738	0.126146
EX_gly_e	EX_his__L_e	EX_met__L_e	-0.963897	-0.00905955	-0.00892398	-0.981881	0.963897	0.0271787	0.00892398	0.122738	0.125003
EX_gly_e	EX_his__L_e	EX_phe__L_e	-0.960651	-0.00905955	-0.0121707	-0.981881	0.960651	0.0271787	0.0121707	0.122738	0.125003
EX_gly_e	EX_his__L_e	EX_pro__L_e	-0.137008	-0.00905955	-0.835814	-0.981881	0.137008	0.0271787	0.835814	0.122738	0.125003
EX_gly_e	EX_his__L_e	EX_ser__L_e	-0.972821	-0.00905955	0	-0.981881	0.972821	0.0271787	0	0.122738	0.125003
EX_gly_e	EX_his__L_e	EX_trp__L_e	-0.962201	-0.00905955	-0.00531009	-0.976571	0.962201	0.0271787	0.0106202	0.122738	0.125683
EX_gly_e	EX_his__L_e	EX_tyr__L_e	-0.964319	-0.00905955	-0.00850241	-0.981881	0.964319	0.0271787	0.00850241	0.122738	0.125003
EX_gly_e	EX_his__L_e	EX_val__L_e	-1	0	0	-1	1	0	0	0.122738	0.122738
EX_gly_e	EX_his__L_e	EX_asn__L_e	-0.137008	0	-0.431496	-0.568504	0.137008	0	0.862992	0.122738	0.215897
EX_gly_e	EX_his__L_e	EX_gln__L_e	-0.742074	-0.00905955	-0.115374	-0.866507	0.742074	0.0271787	0.230748	0.122738	0.141647
EX_gly_e	EX_ile__L_e	EX_leu__L_e	-1	0	0	-1	1	0	0	0.122738	0.122738
EX_gly_e	EX_ile__L_e	EX_lys__L_e	-0.965985	-0.016227	-0.00889401	-0.991106	0.965985	0.016227	0.017788	0.122738	0.12384
EX_gly_e	EX_ile__L_e	EX_met__L_e	-0.991076	0	-0.00892398	-1	0.991076	0	0.00892398	0.122738	0.122738
EX_gly_e	EX_ile__L_e	EX_phe__L_e	-0.971602	-0.016227	-0.0121707	-1	0.971602	0.016227	0.0121707	0.122738	0.122738
EX_gly_e	EX_ile__L_e	EX_pro__L_e	0	0	-1	-1	0	0	1	0.122738	0.122738
EX_gly_e	EX_ile__L_e	EX_ser__L_e	0	0	-1	-1	0	0	1	0.122738	0.122738
EX_gly_e	EX_ile__L_e	EX_trp__L_e	-0.973153	-0.016227	-0.00531009	-0.99469	0.973153	0.016227	0.0106202	0.122738	0.123394
EX_gly_e	EX_ile__L_e	EX_tyr__L_e	-0.975271	-0.016227	-0.00850241	-1	0.975271	0.016227	0.00850241	0.122738	0.122738
EX_gly_e	EX_ile__L_e	EX_val__L_e	-1	0	0	-1	1	0	0	0.122738	0.122738
EX_gly_e	EX_ile__L_e	EX_asn__L_e	-0.0421936	-0.016227	-0.47079	-0.52921	0.0421936	0.016227	0.941579	0.122738	0.231928
EX_gly_e	EX_ile__L_e	EX_gln__L_e	-0.0103216	0	-0.494839	-0.505161	0.0103216	0	0.989678	0.122738	0.242969
EX_gly_e	EX_leu__L_e	EX_lys__L_e	-0.942235	-0.0399772	-0.00889401	-0.991106	0.942235	0.0399772	0.017788	0.122738	0.12384
EX_gly_e	EX_leu__L_e	EX_met__L_e	-0.951099	-0.0399772	-0.00892398	-1	0.951099	0.0399772	0.00892398	0.122738	0.122738
EX_gly_e	EX_leu__L_e	EX_phe__L_e	-0.947852	-0.0399772	-0.0121707	-1	0.947852	0.0399772	0.0121707	0.122738	0.122738
EX_gly_e	EX_leu__L_e	EX_pro__L_e	-0.960023	-0.0399772	0	-1	0.960023	0.0399772	0	0.122738	0.122738
EX_gly_e	EX_leu__L_e	EX_ser__L_e	0	-0.0399772	-0.960023	-1	0	0.0399772	0.960023	0.122738	0.122738
EX_gly_e	EX_leu__L_e	EX_trp__L_e	-0.949403	-0.0399772	-0.00531009	-0.99469	0.949403	0.0399772	0.0106202	0.122738	0.123394
EX_gly_e	EX_leu__L_e	EX_tyr__L_e	-0.95152	-0.0399772	-0.00850241	-1	0.95152	0.0399772	0.00850241	0.122738	0.122738
EX_gly_e	EX_leu__L_e	EX_val__L_e	-1	0	0	-1	1	0	0	0.122738	0.122738
EX_gly_e	EX_leu__L_e	EX_asn__L_e	0	0	-0.5	-0.5	0	0	1	0.122738	0.245477
EX_gly_e	EX_leu__L_e	EX_gln__L_e	-1	0	0	-1	1	0	0	0.122738	0.122738
EX_gly_e	EX_lys__L_e	EX_met__L_e	-0.973288	-0.00889401	-0.00892398	-0.991106	0.973288	0.017788	0.00892398	0.122738	0.12384
EX_gly_e	EX_lys__L_e	EX_phe__L_e	-0.970041	-0.00889401	-0.0121707	-0.991106	0.970041	0.017788	0.0121707	0.122738	0.12384
EX_gly_e	EX_lys__L_e	EX_pro__L_e	0	-0.00889401	-0.982212	-0.991106	0	0.017788	0.982212	0.122738	0.12384
EX_gly_e	EX_lys__L_e	EX_ser__L_e	0	-0.00889401	-0.982212	-0.991106	0	0.017788	0.982212	0.122738	0.12384
EX_gly_e	EX_lys__L_e	EX_trp__L_e	-0.971592	-0.00889401	-0.00531009	-0.985796	0.971592	0.017788	0.0106202	0.122738	0.124507
EX_gly_e	EX_lys__L_e	EX_tyr__L_e	-0.97371	-0.00889401	-0.00850241	-0.991106	0.97371	0.017788	0.00850241	0.122738	0.12384
EX_gly_e	EX_lys__L_e	EX_val__L_e	0	-0.00889401	-0.982212	-0.991106	0	0.017788	0.982212	0.122738	0.12384
[truncated: 324 more rows]

## Sheet: S20. Biomass eq medium salinity
Supplementary Data Table S20: Biomass equation determined for HaloGEM under medium salinity (derived from C. salexigens)														high	low	medium
[truncated: 69 more rows]

[truncated: 2 more sheets: S21. Single-gene KO, S22. Biomass eq modified]
